# Supplementary material for: Genome-wide binding potential and regulatory activity of the glucocorticoid receptor’s monomeric and dimeric forms
Source: Nat Commun. 2021 Mar 31;12:1987. doi: 10.1038/s41467-021-22234-9 (PMC8012360; doi:10.1038/s41467-021-22234-9)
Supplement: Supplementary file 3 — Supplementary Data 1 [file 41467_2021_22234_MOESM3_ESM.xlsx]

## Sheet: Legend
id	Unique Gene Identifier
annot	Annotation
WNT.r1	GRwt No Treatment Replicate 1
WNT.r2	GRwt No Treatment Replicate 2
WDex.r1	GRwt Dex Treatment Replicate 1
WDex.r2	GRwt Dex Treatment Replicate 2
WDex.r3	GRwt Dex Treatment Replicate 3
dNT.r2	GRdim No Treatment Replicate 1
dNT.r3	GRdim No Treatment Replicate 2
dDex.r1	GRdim Dex Treatment Replicate 1
dDex.r2	GRdim Dex Treatment Replicate 2
dDex.r3	GRdim Dex Treatment Replicate 3
mNT.r1	GRmon No Treatment Replicate 1
mNT.r2	GRmon No Treatment Replicate 2
mDex.r1	GRmon Dex Treatment Replicate 1
mDex.r2	GRmon Dex Treatment Replicate 2
mDex.r3	GRmon Dex Treatment Replicate 3
wt.dex.log2FoldChange	DeSeq2 Log2 Fold Change (WT_Dex vs. WT_NT) with shrinkage
wt.dex.lfcSE	standard error estimate for wt.dex.log2FoldChange
wt.dex.pvalue	DeSeq2 Wald test pvalue for a comparison of (WT_Dex vs. WT_NT)
wt.dex.padj	BH adjusted p-value (FDR) of wt.dex.pvalue
d.dex.log2FoldChange	DeSeq2 Log2 Fold Change (d_Dex vs. d_NT) with shrinkage
d.dex.lfcSE	standard error estimate for d.dex.log2FoldChange
d.dex.pvalue	DeSeq2 Wald test pvalue for a comparison of (d_Dex vs. d_NT)
d.dex.padj	BH adjusted p-value (FDR) of d.dex.pvalue
m.dex.log2FoldChange	DeSeq2 Log2 Fold Change (m_Dex vs. m_NT) with shrinkage
m.dex.lfcSE	standard error estimate for m.dex.log2FoldChange
m.dex.pvalue	DeSeq2 Wald test pvalue for a comparison of (m_Dex vs. m_NT)
m.dex.padj	BH adjusted p-value (FDR) of m.dex.pvalue
dnt.log2FoldChange	DeSeq2 Log2 Fold Change (d_NT vs. WT_NT) with shrinkage
dnt.lfcSE	standard error estimate for dnt.log2FoldChange
dnt.pvalue	DeSeq2 Wald test pvalue for a comparison of (d_NT vs. WT_NT)
dnt.padj	BH adjusted p-value (FDR) of dnt.pvalue
mnt.log2FoldChange	DeSeq2 Log2 Fold Change (m_NT vs. WT_NT) with shrinkage
mnt.lfcSE	standard error estimate for mnt.log2FoldChange
mnt.pvalue	DeSeq2 Wald test pvalue for a comparison of (m_NT vs. WT_NT)
mnt.padj	BH adjusted p-value (FDR) of
dim.spe.dex.log2FoldChange	DeSeq2 Log2 Fold Change of [(dim_Dex vs. dim_NT) vs. (WT_Dex vs. WT_NT)] without shrinkage, without autmatic filter
dim.spe.dex.lfcSE	standard error estimate for dim.spe.dex.log2FoldChange
dim.spe.dex.pvalue	DeSeq2 Wald test pvalue for a comparison of [(dim_Dex vs. dim_NT) vs. (WT_Dex vs. WT_NT)]
dim.spe.dex.padj	BH adjusted p-value (FDR) of dim.spe.dex.pvalue
mon.spe.dex.log2FoldChange	DeSeq2 Log2 Fold Change of [(mon_Dex vs. mon_NT) vs. (WT_Dex vs. WT_NT)] without shrinkage, without autmatic filter
mon.spe.dex.lfcSE	standard error estimate for mon.spe.dex.log2FoldChange
mon.spe.dex.pvalue	DeSeq2 Wald test pvalue for a comparison of [(mon_Dex vs. mon_NT) vs. (WT_Dex vs. WT_NT)]
mon.spe.dex.padj	BH adjusted p-value (FDR) of mon.spe.dex.pvalue
code	Refseq classification as protein coding, pseudo gene, small nuclear RNA, small nucleolar RNA, small conditional RNA, ribosomal RNA or non-coding RNA

## Sheet: RNA-seq
Id	annot	WNT.r1	WNT.r2	WDex.r1	WDex.r2	WDex.r3	dNT.r2	dNT.r3	dDex.r1	dDex.r2	dDex.r3	mNT.r1	mNT.r2	mDex.r1	mDex.r2	mDex.r3	wt.dex.log2FoldChange	wt.dex.lfcSE	wt.dex.pvalue	wt.dex.padj	d.dex.log2FoldChange	d.dex.lfcSE	d.dex.pvalue	d.dex.padj	m.dex.log2FoldChange	m.dex.lfcSE	m.dex.pvalue	m.dex.padj	dnt.log2FoldChange	dnt.lfcSE	dnt.pvalue	dnt.padj	mnt.log2FoldChange	mnt.lfcSE	mnt.pvalue	mnt.padj	dim.spe.dex.log2FoldChange	dim.spe.dex.lfcSE	dim.spe.dex.pvalue	dim.spe.dex.padj	mon.spe.dex.log2FoldChange	mon.spe.dex.lfcSE	mon.spe.dex.pvalue	mon.spe.dex.padj	code
0610005C13Rik	0610005C13Rik|AI182092|-|7 B3|7|ncRNA	32	31	16	16	17	7	7	11	8	3	26	26	9	14	14	-0.00479891	0.0951158	0.76882	0.962183	-0.00316428	0.0675699	0.623922	NA	-0.00958109	0.0725253	0.373022	NA	0.000953381	0.156934	0.768925	NA	0.000152912	0.0797677	0.990115	NA	-0.171655	0.812536	0.832685	0.999416	-0.26547	0.707643	0.707552	0.948138	ncRNA
0610009B22Rik	0610009B22Rik|-|-|11|11 B1.3|protein-coding	860	1075	658	646	403	278	300	273	322	249	823	821	477	550	501	-0.0411785	0.0663973	0.0810872	0.451571	-0.0280414	0.071943	0.0533025	0.588877	-0.00686465	0.0525894	0.816466	0.936047	0.0377048	0.289301	0.035988	NA	-0.0179443	0.0522638	0.459472	0.822545	-0.0439758	0.146778	0.764476	0.999416	0.164269	0.139505	0.23899	0.739039	protein-coding
0610009E02Rik	0610009E02Rik|-|-|2 A3|2|ncRNA	96	91	65	63	48	24	23	36	28	18	90	92	49	58	57	0.00131358	0.0669559	0.933531	0.990491	-0.00127633	0.0506837	0.860566	0.999842	-0.00552488	0.0665051	0.759255	NA	0.00348015	0.150364	0.528784	NA	0.0121308	0.0720192	0.493919	0.838765	-0.0852142	0.422594	0.840194	0.999416	-0.0985189	0.36862	0.789266	0.96672	ncRNA
0610009L18Rik	0610009L18Rik|-|-|11|11 E2|ncRNA	105	117	84	95	78	23	28	30	32	29	114	106	60	68	64	0.0195143	0.080899	0.295941	0.763118	0.00270493	0.0500507	0.714875	0.998689	-0.00891202	0.065982	0.64163	NA	0.00163345	0.142807	0.775546	NA	0.00655365	0.0679722	0.715258	0.925408	-0.148762	0.385062	0.69925	0.999416	-0.371951	0.335515	0.267604	0.762602	ncRNA
0610009O20Rik	0610009O20Rik|2700004E22Rik|Dele|Kiaa0141|-|18|18 B3|protein-coding	3790	4323	2657	2926	1817	989	950	1099	1278	939	3581	3661	2131	2273	2310	-0.0207035	0.037089	0.302683	0.76858	0.00233718	0.0179589	0.524531	0.998689	-0.0103697	0.0409462	0.735444	0.895883	0.00696693	0.0957521	0.271527	NA	-0.0160512	0.0399568	0.510361	0.846608	0.108273	0.0856842	0.206361	0.999416	0.0459392	0.0817925	0.574351	0.915587	protein-coding
0610010F05Rik	0610010F05Rik|Kiaa1841|mKIAA1841|-|11|11 A3.2|protein-coding	5836	6323	3629	4350	3055	2034	2091	2045	2435	1962	5403	5735	3631	3524	3575	-0.00480533	0.0329314	0.806061	0.967809	-0.000517725	0.0124178	0.843101	0.999213	0.0300232	0.0382465	0.317289	0.618635	-0.00425649	0.0718622	0.397317	0.975275	-0.0328308	0.0409179	0.200476	0.614776	0.00220133	0.0728665	0.975899	0.999416	0.0618484	0.0724008	0.392967	0.83981	protein-coding
0610010K14Rik	0610010K14Rik|1110020A23Rik|AL033328|AU045833|Bap18|-|11|11 B3|protein-coding	1555	1941	1124	1192	788	414	360	422	484	377	1551	1550	824	986	914	-0.0407497	0.0552791	0.0780781	0.441546	-0.00174874	0.0221239	0.708104	0.998689	-0.0449979	0.0491402	0.155425	0.433625	0.0297821	0.237158	0.0548731	NA	-0.00524782	0.0445641	0.827849	0.957414	0.110201	0.117904	0.349958	0.999416	0.0434468	0.108635	0.689205	0.944486	protein-coding
0610012G03Rik	0610012G03Rik|AI839730|-|16|16 B2|ncRNA	2826	3277	1923	2085	1411	738	678	747	864	629	2736	2799	1634	1912	1806	-0.0360031	0.0443411	0.100848	0.500668	-0.0057293	0.0265518	0.273868	0.942333	0.0212585	0.0423897	0.492683	0.758224	0.0131701	0.137947	0.140022	NA	-0.00166815	0.0396341	0.94436	0.984217	0.0262076	0.0931396	0.778419	0.999416	0.148622	0.0867461	0.0866577	0.5206	ncRNA
0610030E20Rik	0610030E20Rik|1500031N04Rik|2810411C16Rik|AI461894|-|6 C1|6|protein-coding	1277	1335	797	1008	681	506	582	491	620	531	1095	1241	670	671	692	0.00764468	0.0411804	0.672189	0.941039	-0.00203402	0.0224381	0.665985	0.998689	-0.0358462	0.0511732	0.248316	0.55012	-0.00305287	0.0921227	0.615628	NA	-0.040252	0.0567944	0.142341	0.526217	-0.0802965	0.12141	0.508376	0.999416	-0.132476	0.120807	0.272821	0.767237	protein-coding
0610037L13Rik	0610037L13Rik|1110008H16Rik|-|4|4 C7|protein-coding	1673	1947	1135	1278	890	501	450	495	642	415	1658	1647	1081	1046	1091	0.00167407	0.0378057	0.927879	0.990177	0.00129189	0.0199094	0.760987	0.998689	0.0279281	0.0461799	0.372511	0.672003	-0.00419185	0.0888995	0.479012	NA	-0.0160453	0.0445003	0.516431	0.850532	0.0198765	0.108574	0.854744	0.999416	0.0528553	0.10095	0.60057	0.921768	protein-coding
0610038B21Rik	0610038B21Rik|-|-|8|8 C1|ncRNA	295	311	234	283	144	34	38	54	55	41	257	275	142	155	141	0.02704	0.0757838	0.185011	0.649485	0.013142	0.0656598	0.185811	0.868038	-0.0284174	0.0650321	0.243963	NA	-0.00281569	0.131979	0.670536	NA	-0.00799797	0.0614252	0.697559	0.919736	0.0998257	0.297936	0.737582	0.999416	-0.426933	0.238669	0.0736458	0.483491	ncRNA
0610039H22Rik	0610039H22Rik|-|-|11|11 C|ncRNA	21	16	13	19	11	7	12	7	10	7	17	20	8	9	8	0.0126889	0.109116	0.468102	0.865914	-0.00220014	0.0649458	0.735681	NA	-0.00805673	0.0727705	0.406662	NA	-0.00133254	0.15795	0.662496	NA	-0.00108899	0.0817348	0.925127	NA	-0.635304	0.786529	0.419245	0.999416	-0.865013	0.781581	0.268403	0.763562	ncRNA
0610039K10Rik	0610039K10Rik|-|-|2|2 H3|ncRNA	97	105	81	87	43	17	15	23	27	21	76	92	31	36	35	0.00493111	0.0701012	0.757773	0.958583	0.00868642	0.0662911	0.300953	0.949095	-0.0445661	0.0880556	0.0220169	NA	0.00114166	0.147528	0.82359	NA	-0.00772019	0.0713847	0.646462	0.901104	0.314689	0.459608	0.49354	0.999416	-0.723333	0.399918	0.0704971	0.474148	ncRNA
0610040B10Rik	0610040B10Rik|-|-|5|5 G2|ncRNA	71	50	25	33	35	13	12	9	19	14	50	57	33	40	35	-0.00823049	0.0835274	0.620028	0.92322	0.00326375	0.060056	0.647157	NA	0.00633453	0.0693765	0.657356	NA	-0.00460782	0.161136	0.306572	NA	-0.0120106	0.0795075	0.42938	0.807767	0.412283	0.573051	0.471862	0.999416	0.340923	0.507163	0.501446	0.893639	ncRNA
0610040F04Rik	0610040F04Rik|-|-|6|6 E1-E2|ncRNA	186	224	107	137	78	32	32	45	51	45	249	237	134	161	144	-0.0338936	0.0912705	0.131635	0.565138	0.0170746	0.0764726	0.125269	0.80414	-0.00763099	0.0622371	0.738829	NA	0.00138567	0.133057	0.826944	NA	0.0490265	0.0933714	0.0644136	0.360094	0.725145	0.319241	0.0231189	0.429967	0.252752	0.261193	0.333203	0.811289	ncRNA
1110002L01Rik	1110002L01Rik|-|-|12|12 A1.1|ncRNA	1499	1747	941	1172	890	464	427	499	557	416	1398	1538	977	960	999	0.0129346	0.041024	0.489121	0.873531	0.00346338	0.0247996	0.494144	0.994846	0.0438598	0.0494908	0.165278	0.447061	-0.00857069	0.121807	0.262982	NA	-0.0223933	0.0481911	0.374753	0.775383	0.00635701	0.117561	0.956876	0.999416	0.0438012	0.110843	0.692722	0.944656	ncRNA
1110004E09Rik	1110004E09Rik|-|-|16|16 C3.3|protein-coding	1312	1528	884	920	650	493	427	444	536	381	1375	1384	792	922	904	-0.0482546	0.0601049	0.0511423	0.358351	-0.0293586	0.066413	0.0428615	0.532805	0.00473883	0.0468962	0.878613	0.961377	0.0287202	0.231282	0.0575638	NA	0.0325105	0.0501987	0.218536	0.635994	-0.0253344	0.113839	0.823888	0.999416	0.171707	0.107127	0.10897	0.569999	protein-coding
1110004F10Rik	1110004F10Rik|Smacp|Smap|sid2057|sid2057p|-|7|7 F1|protein-coding	9593	11111	6664	7127	4953	3013	2621	2841	3398	2556	10031	10264	6356	6626	6474	-0.0255814	0.0321074	0.212551	0.68461	-0.00596096	0.0224543	0.164532	0.852096	0.0230443	0.033753	0.413276	0.706078	0.00538209	0.0708532	0.288361	0.959478	0.0443102	0.0389778	0.0884808	0.417153	-0.0101058	0.0617483	0.869998	0.999416	0.0907406	0.0606004	0.1343	0.613716	protein-coding
1110006O24Rik	1110006O24Rik|-|-|5|5 F|ncRNA	45	44	32	29	15	5	6	6	9	7	44	55	27	19	25	-0.00617145	0.0878581	0.707051	0.950011	0.00353433	0.0671098	0.59237	NA	-0.0128665	0.0719076	0.324631	NA	-0.00104517	0.154789	0.785251	NA	0.00582142	0.0780856	0.672521	NA	0.512742	0.738037	0.48722	0.999416	-0.205883	0.58097	0.723056	0.952039	ncRNA
1110008F13Rik	1110008F13Rik|AI316789|-|2|2 H1|protein-coding	6059	6982	4105	4473	3093	2028	1841	1891	2354	1820	5715	5706	3741	3729	3713	-0.0308076	0.0345454	0.142261	0.582234	-0.00241951	0.0152875	0.41618	0.978384	0.0443763	0.0358679	0.127985	0.391929	0.00234333	0.0569937	0.581883	0.989566	-0.0593089	0.0428942	0.0357711	0.259977	0.0296695	0.066637	0.656146	0.999416	0.138854	0.0650311	0.0327456	0.317665	protein-coding
1110008L16Rik	1110008L16Rik|Kiaa0391|Mrpp3|mKIAA0391|-|12|12 C1|protein-coding	1067	1250	719	823	532	438	401	422	526	404	1048	1120	694	723	714	-0.0153969	0.0419695	0.4155	0.842156	-2.08499e-05	0.0202213	0.996184	0.999842	0.0306948	0.0486029	0.325707	0.625986	0.00265686	0.0861207	0.646519	NA	-0.00309827	0.0448715	0.897548	0.975986	0.0690477	0.116642	0.553876	0.999416	0.142204	0.111381	0.201696	0.699583	protein-coding
1110008P14Rik	1110008P14Rik|C79326|-|2|2 B|protein-coding	1366	1558	1124	1229	731	431	364	376	495	395	1470	1488	793	915	939	0.0166527	0.043525	0.378885	0.819944	-0.00357811	0.0260579	0.500285	0.994846	-0.0289062	0.0497436	0.351412	0.652038	0.0207608	0.19714	0.0907013	NA	0.0422351	0.0568636	0.128134	0.50025	-0.14715	0.12457	0.237498	0.999416	-0.151662	0.117185	0.195596	0.691976	protein-coding
1110012L19Rik	1110012L19Rik|-|-|X|X A7.2|protein-coding	1141	1314	862	969	772	348	305	374	387	258	1055	1170	722	705	782	0.111696	0.105029	0.00606277	0.0842468	-0.00355433	0.0271541	0.519582	0.998689	0.0321091	0.0511618	0.298404	0.600768	-0.00198964	0.08927	0.737927	NA	-0.00651435	0.0474565	0.78534	0.946835	-0.327313	0.133065	0.0139019	0.305906	-0.172091	0.123129	0.162218	0.654206	protein-coding
1110019D14Rik	1110019D14Rik|-|-|6|6 A1|ncRNA	476	528	318	380	225	171	187	153	204	144	413	471	269	257	318	-0.00318594	0.0477385	0.848082	0.976347	-0.0114179	0.0492718	0.203642	0.887971	0.00768522	0.0570148	0.777154	0.916645	2.26147e-05	0.110083	0.997249	NA	-0.0206074	0.0592301	0.37986	0.779278	-0.164852	0.186335	0.376315	0.999416	0.059828	0.178495	0.737489	0.95475	ncRNA
1110020A21Rik	1110020A21Rik|2600015P10Rik|-|17|17 E4|ncRNA	53	74	38	46	25	10	10	14	17	17	42	43	34	31	34	-0.00880351	0.0815911	0.596782	0.916727	0.00990164	0.075086	0.236742	NA	0.0142573	0.0710073	0.333506	NA	6.63869e-05	0.150929	0.988235	NA	-0.0236409	0.0913766	0.169468	0.571744	0.763991	0.564082	0.17561	0.991441	0.510661	0.484252	0.291638	0.782688	ncRNA
1110028F11Rik	1110028F11Rik|-|-|11|11 C|ncRNA	25	28	20	17	15	13	10	11	17	4	24	36	19	7	7	0.0264459	0.133094	0.208767	0.679422	6.16568e-05	0.0623418	0.992522	NA	-0.0176638	0.0768829	0.106816	NA	-0.00554267	0.169071	0.105904	NA	0.00100686	0.0799994	0.934624	NA	-0.667297	0.744611	0.370163	0.999416	-1.45505	0.720677	0.0434868	0.374872	ncRNA
1110032A03Rik	1110032A03Rik|4930500N06Rik|c11orf1|-|9|9 A5.3|protein-coding	368	413	240	247	194	60	63	86	86	58	278	309	194	179	181	-0.00240716	0.0504138	0.882563	0.981115	0.00759689	0.04784	0.352973	0.972661	0.00231316	0.0591279	0.927472	0.977988	-0.00418214	0.129502	0.549335	NA	-0.0575123	0.088876	0.0516713	0.320791	0.214075	0.242518	0.377389	0.999416	0.0354472	0.204617	0.862465	0.980946	protein-coding
1110034G24Rik	1110034G24Rik|-|-|2 F2|2|protein-coding	158	166	118	139	74	47	34	46	48	28	143	118	108	109	77	0.0198625	0.0782724	0.288197	0.754755	-0.00291559	0.0474369	0.694442	0.998689	0.0261693	0.0693284	0.209984	NA	-0.00327155	0.144058	0.590097	NA	-0.0156683	0.0707593	0.414599	0.799923	-0.366414	0.350548	0.295902	0.999416	0.00941803	0.313452	0.97603	0.996297	protein-coding
1110038B12Rik	1110038B12Rik|0610009C20Rik|0910001G04Rik|-|17|17 B1|ncRNA	4880	5761	3319	3414	2208	1259	1148	1126	1452	1113	4250	4188	2292	2522	2412	-0.160112	0.0814538	0.000385451	0.00884174	-0.014525	0.0409601	0.0864166	0.701016	-0.0768588	0.0447088	0.0167973	0.130642	0.0182517	0.163034	0.0910519	NA	-0.141545	0.0706441	0.000645135	0.0176354	0.107482	0.085642	0.209471	0.999416	0.0916052	0.0833046	0.271488	0.765914	ncRNA
1110038F14Rik	1110038F14Rik|-|-|15|15 D3|protein-coding	1626	1809	1088	1183	794	385	341	391	480	350	1656	1651	1010	1036	1040	-0.0196509	0.0409159	0.316994	0.77946	0.00221233	0.0220241	0.631348	0.998689	-0.0025939	0.0450342	0.933547	0.980449	0.000509554	0.0729716	0.920985	NA	0.0155957	0.0438164	0.527584	0.854864	0.120238	0.111269	0.279873	0.999416	0.0704724	0.098627	0.474897	0.884136	protein-coding
1110046J04Rik	1110046J04Rik|-|-|13|13 A3.3|ncRNA	99	112	60	72	69	60	42	44	48	34	103	85	63	70	61	0.00642827	0.0672427	0.689686	0.945748	-0.0132241	0.0690193	0.182268	0.866326	0.0110898	0.0667859	0.552374	NA	0.000332837	0.14256	0.952576	NA	-0.00408266	0.0682117	0.8158	0.953046	-0.49129	0.362312	0.175103	0.991441	0.0324525	0.351319	0.926401	0.988369	ncRNA
1110051M20Rik	1110051M20Rik|AI586322|-|2|2 E1|protein-coding	4163	4772	2998	3139	2093	1427	1299	1465	1777	1203	3972	4252	2548	2624	2669	-0.00643407	0.034165	0.74048	0.957126	-0.000586831	0.0138883	0.84263	0.999213	0.0146274	0.0398576	0.630952	0.846893	0.00449084	0.0771026	0.396711	NA	-0.00254918	0.0373955	0.913749	0.979742	0.00713642	0.079976	0.928897	0.999416	0.0447523	0.0780808	0.566541	0.912188	protein-coding
1110058D11Rik	1110058D11Rik|-|-|17|17 E1.1|ncRNA	58	53	27	37	23	26	32	12	17	17	57	80	28	27	32	-0.0115266	0.0850979	0.501053	0.879478	-0.0403043	0.148346	0.0221298	NA	-0.0280472	0.0770624	0.085252	NA	-0.00162904	0.152206	0.718569	NA	0.0111673	0.0766938	0.480268	0.833543	-0.667202	0.495558	0.178185	0.996371	-0.28589	0.473841	0.546279	0.906761	ncRNA
1110059E24Rik	1110059E24Rik|-|-|19|19 B|protein-coding	1791	1917	1270	1441	1055	634	656	634	736	621	1679	1734	1129	1081	1168	0.0337323	0.0470124	0.119446	0.539644	-0.00276971	0.021141	0.524671	0.998689	0.0401215	0.0461947	0.203565	0.498926	0.00152513	0.0737484	0.767709	NA	-0.0153674	0.0438217	0.533382	0.856836	-0.168383	0.101803	0.0981268	0.84806	-0.0330458	0.0980979	0.736218	0.95428	protein-coding
1110059G10Rik	1110059G10Rik|-|-|9|9 F4|protein-coding	818	979	567	581	496	264	291	280	391	272	760	843	586	531	578	0.000638132	0.0435131	0.970409	0.995774	0.00609519	0.0342211	0.360537	0.975251	0.0609166	0.0605116	0.0547067	0.248246	-0.00389627	0.10691	0.560467	NA	-0.0274562	0.056696	0.275828	0.697689	0.106654	0.150633	0.478919	0.999416	0.180303	0.144121	0.210916	0.708542	protein-coding
1110065P20Rik	1110065P20Rik|C530005M16Rik|-|4|4 D2.2|protein-coding	1082	1222	745	767	502	213	195	226	307	199	1009	1082	638	748	707	-0.0287924	0.0535999	0.165394	0.618895	0.00603485	0.0343348	0.36648	0.975251	0.0329326	0.0522234	0.283115	0.586635	0.00309538	0.0976851	0.624385	NA	-0.0051334	0.0483473	0.828733	0.957462	0.249157	0.147317	0.0907814	0.827364	0.230343	0.129647	0.0756183	0.490227	protein-coding
1190002N15Rik	1190002N15Rik|GoPro49|HASF|-|9|9 E3.3|protein-coding	16235	17885	7301	8191	5842	5258	5409	3775	5494	4360	12376	13405	8281	8070	8251	-0.580111	0.0431055	6.40991e-42	1.18232e-39	-0.277732	0.0441643	2.22739e-11	4.05002e-09	0.0274298	0.0322149	0.316424	0.61782	-0.00676544	0.075991	0.214534	0.939267	-0.358063	0.0431084	2.45248e-18	1.24249e-15	0.292497	0.0560543	1.80775e-07	1.42347e-05	0.623154	0.0565752	3.24935e-28	7.29209e-26	protein-coding
1190005I06Rik	1190005I06Rik|-|-|8|8 E1|protein-coding	1186	1441	831	1072	559	329	260	371	369	242	1005	1092	680	739	749	0.008806	0.0444984	0.617417	0.922396	-0.000104219	0.0255013	0.984444	0.999842	0.0453267	0.0563243	0.139201	0.41097	-0.000695251	0.0948268	0.910222	NA	-0.0475161	0.0663425	0.0950364	0.433114	-0.0562095	0.150525	0.708833	0.999416	0.0860037	0.141477	0.543253	0.906095	protein-coding
1190007I07Rik	1190007I07Rik|-|-|10|10 C1|protein-coding	409	450	288	306	197	89	73	72	82	73	360	379	244	243	246	-0.00722917	0.0499319	0.666381	0.940242	-0.0106104	0.0523184	0.238848	0.920635	0.0179418	0.058332	0.505618	0.767857	0.00132114	0.115224	0.842392	NA	-0.019131	0.0597188	0.406865	0.797804	-0.159795	0.221362	0.470373	0.999416	0.144009	0.186418	0.439813	0.870956	protein-coding
1300002E11Rik	1300002E11Rik|1500026P21Rik|-|16|16 B1|ncRNA	542	527	373	414	277	179	206	186	205	180	519	552	299	259	281	0.0141019	0.0509667	0.428369	0.847984	-0.00421527	0.033507	0.518629	0.998689	-0.0708727	0.0710607	0.0265085	0.169978	-0.000942156	0.107529	0.885326	NA	0.0110019	0.0546794	0.6307	0.895037	-0.193995	0.176579	0.27193	0.999416	-0.353461	0.169271	0.0367855	0.339812	ncRNA
1500011K16Rik	1500011K16Rik|-|-|2|2 F1|ncRNA	1453	1667	941	1030	683	312	281	357	334	271	1356	1377	823	889	848	-0.0417807	0.0554812	0.0732425	0.429347	-0.0030958	0.0252672	0.55089	0.998689	-0.00322321	0.0469051	0.917249	0.974673	0.00609938	0.104809	0.365315	NA	-0.01058	0.0447036	0.664068	0.90754	0.0862382	0.122327	0.480824	0.999416	0.139716	0.106904	0.191236	0.68705	ncRNA
1500015A07Rik	1500015A07Rik|-|-|18|18 E1|ncRNA	487	530	342	358	183	163	136	187	191	147	457	521	232	282	238	-0.0204765	0.0603938	0.27588	0.742351	0.00151847	0.0328257	0.812559	0.998689	-0.0702715	0.076996	0.023359	0.15811	0.00921797	0.154234	0.261337	NA	0.0168767	0.0596792	0.455658	0.820427	0.201072	0.203627	0.32342	0.999416	-0.132504	0.194605	0.495942	0.891316	ncRNA
1500015O10Rik	1500015O10Rik|Ecrg4|-|1|1 C1.1|protein-coding	15	5	8	17	10	3	8	6	5	4	11	17	17	9	6	0.081518	0.286411	0.0296665	0.260835	0.00185635	0.0693138	0.755316	NA	0.0040388	0.0724944	0.637433	NA	-0.00494384	0.168356	0.072672	NA	0.00276329	0.0859296	0.786398	NA	-1.30644	1.00664	0.194347	0.999416	-1.26599	0.937231	0.176767	0.670985	protein-coding
1600002K03Rik	1600002K03Rik|-|-|10|10 C1|protein-coding	310	362	221	228	149	118	103	118	119	70	277	358	187	174	162	0.00526554	0.0520131	0.74767	0.958187	-0.0124963	0.0558673	0.193364	0.875745	-0.0336983	0.0637713	0.199406	0.492876	-0.00318389	0.126808	0.640282	NA	0.00462803	0.0580519	0.828179	0.957447	-0.291199	0.22734	0.200231	0.999416	-0.232573	0.211437	0.271348	0.765914	protein-coding
1600012H06Rik	1600012H06Rik|-|-|17|17 A2|protein-coding	3251	3588	2287	2494	1675	930	917	1077	1123	943	2918	3065	1937	1923	1903	0.00116963	0.0348013	0.951396	0.993528	0.00315702	0.0198447	0.428544	0.980913	0.0221754	0.0414217	0.471914	0.747605	0.00417216	0.0781664	0.435599	NA	-0.0345084	0.0443939	0.190317	0.603891	0.0511638	0.0863954	0.553713	0.999416	0.0359494	0.0827667	0.664037	0.937521	protein-coding
1600014C10Rik	1600014C10Rik|AI428873|-|7|7 B3|protein-coding	1469	1607	992	1111	751	501	434	419	572	425	1334	1222	780	811	909	-0.0120949	0.0414918	0.513684	0.886536	-0.00738005	0.0333244	0.258792	0.932759	0.0242719	0.0493015	0.433014	0.720356	0.00612284	0.107895	0.373211	NA	-0.0623567	0.0652063	0.0453814	0.301691	-0.0519088	0.120009	0.665347	0.999416	0.118016	0.1154	0.30646	0.79188	protein-coding
1600020E01Rik	1600020E01Rik|-|-|6|6 D1|ncRNA	352	416	234	293	196	113	102	141	159	116	280	297	212	177	211	0.0109504	0.0519999	0.523311	0.89122	0.0244454	0.0765032	0.0725408	0.669103	0.0330099	0.0617876	0.223036	0.520423	-0.00614263	0.135196	0.408737	NA	-0.0894402	0.109488	0.0155969	0.156919	0.209477	0.205146	0.307202	0.999416	0.0662385	0.191937	0.730015	0.953275	ncRNA
1600023N17Rik	1600023N17Rik|AV119442|-|5|5 B3|ncRNA	23	21	14	10	9	10	5	5	7	4	19	28	12	10	5	-0.00203648	0.100839	0.899292	0.984414	-0.00419765	0.070969	0.511642	NA	-0.0120962	0.0746099	0.208596	NA	-0.00149543	0.158794	0.597777	NA	0.00166586	0.0825025	0.883139	NA	-0.395278	0.89093	0.657282	0.999416	-0.610029	0.826201	0.4603	0.878757	ncRNA
1700001G11Rik	1700001G11Rik|-|-|14|14 D1|ncRNA	26	20	9	12	11	8	7	8	5	4	11	14	13	9	8	-0.000728185	0.0995645	0.96386	0.994534	-0.00353348	0.0694616	0.577877	NA	0.00596433	0.0725305	0.516045	NA	-0.00244807	0.160315	0.397654	NA	-0.0182963	0.102896	0.155484	NA	-0.369805	0.886829	0.676681	0.999416	0.395402	0.830311	0.633925	0.932	ncRNA
1700001G17Rik	1700001G17Rik|-|-|1|1 B|ncRNA	63	62	31	30	19	15	11	7	13	6	46	50	28	25	37	-0.0318895	0.127816	0.160604	0.610671	-0.0119567	0.083073	0.171179	NA	6.67707e-05	0.0691923	0.99615	NA	7.23922e-06	0.152841	0.998606	NA	-0.011263	0.0793966	0.45171	NA	-0.136113	0.613243	0.824348	0.999416	0.571237	0.525873	0.277362	0.769177	ncRNA
1700001K19Rik	1700001K19Rik|-|-|12|12 F1|protein-coding	20	26	15	11	14	10	6	10	7	7	30	27	16	14	13	-0.00326793	0.0956568	0.840197	0.974104	-0.00240813	0.0654337	0.711295	NA	-0.00762438	0.0718351	0.485165	NA	0.00147509	0.157477	0.65089	NA	0.0131742	0.0889546	0.314175	NA	-0.12417	0.7867	0.874586	0.999416	-0.211961	0.713708	0.766478	0.961472	protein-coding
1700001L05Rik	1700001L05Rik|-|-|15|15 E1|ncRNA	59	62	41	47	33	33	41	46	47	31	68	82	49	38	38	0.0158204	0.0835176	0.377237	0.81902	0.00284132	0.0493619	0.701904	0.998689	-0.0103883	0.0678161	0.548314	NA	-0.00308739	0.150625	0.561297	NA	0.0217458	0.0815898	0.2372	0.65685	-0.151198	0.403747	0.708043	0.999416	-0.427818	0.398581	0.283113	0.775808	ncRNA
1700001L19Rik	1700001L19Rik|-|-|13|13 B3|protein-coding	38	50	25	31	25	7	12	10	12	10	46	40	21	19	19	-0.000212132	0.0829631	0.989436	0.998254	0.00128242	0.0607333	0.849991	NA	-0.0154332	0.0728502	0.24262	NA	-0.000777364	0.154063	0.843859	NA	0.000480213	0.0761108	0.972376	NA	0.107704	0.640337	0.866427	0.999416	-0.437462	0.565338	0.439046	0.870956	protein-coding
1700001O22Rik	1700001O22Rik|1700113K14Rik|4930549G18Rik|-|2|2 B|protein-coding	148	166	114	107	75	17	17	21	26	12	173	146	109	102	94	0.00397219	0.0627126	0.802269	0.966732	0.000755938	0.0518596	0.916563	0.999842	0.00235832	0.0643905	0.907494	NA	-0.00153845	0.140792	0.793729	NA	0.0140267	0.0697217	0.461705	0.823269	-0.0220602	0.426436	0.958743	0.999416	-0.0372615	0.313635	0.90543	0.987083	protein-coding
1700001P01Rik	1700001P01Rik|-|-|11|11 D|protein-coding	21	22	9	24	14	15	8	8	12	6	15	18	5	9	6	0.0179376	0.118968	0.336773	0.798072	-0.00290017	0.0654092	0.660983	NA	-0.00951211	0.0736007	0.307299	NA	-0.00311934	0.161552	0.304699	NA	-0.0100527	0.087646	0.404708	NA	-0.827924	0.780272	0.288657	0.999416	-1.13016	0.803233	0.159424	0.651394	protein-coding
1700003E16Rik	1700003E16Rik|AU041756|-|6|6 C3|protein-coding	123	137	78	102	75	29	25	31	30	24	133	124	73	84	80	0.00695482	0.0648584	0.666704	0.940242	-0.00138284	0.0486127	0.849594	0.999842	-0.00231166	0.0648127	0.907106	NA	-0.000311749	0.140206	0.957162	NA	0.00801989	0.0674563	0.663348	0.907415	-0.167122	0.380329	0.66036	0.999416	-0.131085	0.320932	0.682943	0.944279	protein-coding
1700003F12Rik	1700003F12Rik|-|-|2|2 H1|protein-coding	53	57	39	49	28	23	16	11	30	10	67	61	43	39	39	0.0175215	0.0938924	0.343365	0.801847	-0.00289269	0.0564932	0.690316	NA	0.00165424	0.0683245	0.91337	NA	-0.00514767	0.161747	0.288985	NA	0.00713285	0.0747814	0.642395	0.900358	-0.510229	0.516895	0.323592	0.999416	-0.3091	0.469431	0.510245	0.894365	protein-coding
1700007G11Rik	1700007G11Rik|4930428O21Rik|-|5|5 E3|protein-coding	492	502	306	320	251	127	120	135	149	107	428	473	255	288	297	-0.0115409	0.050474	0.506533	0.882108	-0.00288924	0.0338411	0.658983	0.998689	-0.00251369	0.0564467	0.926936	0.977988	0.00330228	0.116838	0.629585	NA	-0.00287391	0.0541615	0.897783	0.975986	0.0182675	0.19425	0.925076	0.999416	0.0784169	0.174859	0.653824	0.934182	protein-coding
1700007J10Rik	1700007J10Rik|4930573L17Rik|-|11|11 B1.3|ncRNA	505	608	352	358	216	180	185	169	253	170	542	569	322	342	345	-0.0421282	0.0765774	0.080905	0.451278	-0.00063059	0.0291112	0.915046	0.999842	-0.0112406	0.0558505	0.68846	0.87623	0.0051265	0.122701	0.475771	NA	0.0167986	0.0560842	0.472874	0.82968	0.209985	0.176711	0.234717	0.999416	0.180862	0.167453	0.28011	0.773081	ncRNA
1700007L15Rik	1700007L15Rik|linc-Iqcg|linc1609|-|16|16 B3|ncRNA	306	348	230	242	156	106	99	124	117	90	355	350	222	225	209	0.00486974	0.0501297	0.767791	0.961892	-0.00244631	0.0351816	0.714465	0.998689	-0.00321576	0.0579003	0.903025	0.970756	0.00491067	0.129605	0.492649	NA	0.0516539	0.0815562	0.0700366	0.375528	-0.108097	0.21386	0.613238	0.999416	-0.0596195	0.193268	0.757716	0.960746	ncRNA
1700008J07Rik	1700008J07Rik|AW048743|-|7|7 F3|ncRNA	363	408	213	286	191	112	98	76	120	105	374	367	230	190	178	0.00127618	0.0494449	0.937795	0.991225	-0.00108852	0.0342545	0.868205	0.999842	-0.0416859	0.0642912	0.132164	0.39932	-0.0248879	0.247256	0.0500988	NA	-0.0184626	0.0605041	0.417116	0.801449	-0.0409814	0.213908	0.848068	0.999416	-0.208194	0.196143	0.288491	0.780347	ncRNA
1700009N14Rik	1700009N14Rik|AI429145|-|4|4 A5|protein-coding	116	108	70	77	50	39	50	41	54	52	98	106	52	43	36	-0.00398533	0.0651132	0.801636	0.966732	0.00346715	0.0477525	0.643553	0.998689	-0.0474888	0.0855394	0.0270414	NA	-0.0027971	0.146597	0.62196	NA	-0.0110971	0.0700263	0.541073	0.858865	0.197121	0.351939	0.575411	0.999416	-0.463014	0.350652	0.186688	0.68231	protein-coding
1700011M02Rik	1700011M02Rik|-|-|X|X D|ncRNA	48	39	33	31	23	8	6	13	4	6	31	43	36	27	25	0.0124675	0.0954338	0.47508	0.868156	-0.00128892	0.0639718	0.842488	NA	0.0115663	0.0715065	0.373509	NA	-0.00136319	0.154794	0.728091	NA	-0.00143302	0.0769389	0.91582	NA	-0.441961	0.740234	0.55047	0.999416	0.021487	0.578686	0.970381	0.99567	ncRNA
1700012D01Rik	1700012D01Rik|-|-|10|10 D3|ncRNA	131	128	67	60	46	30	28	42	33	39	95	108	61	62	46	-0.0599426	0.150861	0.0555449	0.372095	0.00572239	0.0547472	0.468193	0.994249	-0.0129201	0.067575	0.478448	NA	0.00218473	0.146578	0.690092	NA	-0.0146489	0.073123	0.419227	0.801876	0.769445	0.394223	0.050962	0.670121	0.361306	0.364887	0.322084	0.802437	ncRNA
1700012D14Rik	1700012D14Rik|-|-|7|7 E3|ncRNA	44	56	28	39	15	13	8	15	10	8	38	46	16	24	17	-0.00535189	0.0862566	0.742953	0.95749	-0.00251814	0.0621451	0.712499	NA	-0.0159783	0.0733727	0.216892	NA	0.000886272	0.154539	0.818351	NA	-0.000455111	0.0763602	0.973617	NA	-0.0573152	0.658595	0.930651	0.999416	-0.337392	0.579271	0.560269	0.909306	ncRNA
1700013F07Rik	1700013F07Rik|-|-|3|3 F3|protein-coding	21	18	11	14	11	2	4	6	6	0	13	12	13	7	11	0.0151092	0.121856	0.396853	0.830787	0.00088236	0.0720957	0.871459	NA	0.00572059	0.0728058	0.508038	NA	-0.00291045	0.161924	0.279844	NA	-0.00895459	0.0899077	0.414964	NA	-0.421634	1.13636	0.710609	0.999416	-0.174172	0.90421	0.847254	0.979993	protein-coding
1700016C15Rik	1700016C15Rik|-|-|1|1 H4|protein-coding	17	14	6	14	5	8	9	6	10	1	16	16	13	14	9	0.00869712	0.110171	0.601622	0.918026	-0.00470388	0.0722737	0.464845	NA	0.00491394	0.0722569	0.595728	NA	-0.00391413	0.16453	0.164171	NA	-0.000773012	0.0835939	0.943183	NA	-0.885758	0.943136	0.347648	0.999416	-0.0546805	0.871113	0.949949	0.991453	protein-coding
1700017B05Rik	1700017B05Rik|AA682102|D9Ertd278e|-|9 B|9 30.89 cM|protein-coding	4034	4402	4205	4552	3360	1289	1220	1357	1694	1292	4880	4607	2952	2755	2807	0.623774	0.0611239	3.77421e-25	4.19998e-23	0.0159264	0.0423536	0.073917	0.669321	-0.0334513	0.0409422	0.27731	0.580348	-0.00147082	0.0624036	0.745593	NA	0.17953	0.0724096	8.98879e-05	0.00357172	-0.516592	0.0828119	4.42828e-10	4.88744e-08	-0.692923	0.0804095	6.84735e-18	1.03595e-15	protein-coding
1700018A04Rik	1700018A04Rik|4930551G20Rik|4933439J11Rik|-|13|13 A3.2|ncRNA	30	34	12	18	14	11	8	7	10	7	18	30	13	13	15	-0.00913597	0.0983388	0.588299	0.916727	-0.00223956	0.0640283	0.734955	NA	-0.00219226	0.0710229	0.839932	NA	-0.00217041	0.158315	0.518173	NA	-0.0120533	0.0866817	0.360056	NA	0.0786574	0.739327	0.915272	0.999416	0.189498	0.692259	0.784285	0.965835	ncRNA
1700018L02Rik	1700018L02Rik|-|-|19|19 C1|ncRNA	403	516	267	314	170	54	53	50	55	45	355	402	192	203	212	-0.0301669	0.0744963	0.153978	0.600439	-0.00929258	0.0538177	0.288308	0.945616	-0.0440037	0.0671434	0.105043	0.353807	2.41842e-05	0.12179	0.997067	NA	-0.0219267	0.0642023	0.334542	0.748013	-0.0106867	0.264132	0.967727	0.999416	0.00370673	0.211478	0.986016	0.997704	ncRNA
1700019E08Rik	1700019E08Rik|-|-|2|2 B|ncRNA	359	337	193	231	180	122	157	144	186	140	277	287	210	163	180	0.000535041	0.0506517	0.973684	0.995991	0.00864281	0.045811	0.293652	0.946705	0.0145379	0.060214	0.565589	0.807887	-0.0129221	0.179901	0.156172	NA	-0.0624744	0.094246	0.0409438	0.282411	0.17195	0.212044	0.417414	0.999416	0.0757712	0.209422	0.717493	0.949996	ncRNA
1700020D05Rik	1700020D05Rik|mage-g2|-|19|19 A|protein-coding	36	34	21	15	17	17	14	14	13	13	28	34	11	14	18	-0.0216914	0.116053	0.271814	0.739249	-0.00789516	0.070961	0.312713	NA	-0.0136428	0.073069	0.258381	NA	0.00405001	0.162133	0.280908	NA	0.00167309	0.0775848	0.899929	NA	0.0122151	0.628482	0.984493	0.999416	0.0472897	0.621873	0.939384	0.988883	protein-coding
1700020I14Rik	1700020I14Rik|1190006L01Rik|4933437I03Rik|AI451541|AI585852|AW538376|AW558897|Cyrano|-|2|2 E5|ncRNA	4053	4395	2907	3233	2102	1359	1343	1244	1656	1136	3650	3907	2313	2284	2326	0.0285852	0.0388535	0.171256	0.625261	-0.00844831	0.0301845	0.156012	0.842636	-0.0144785	0.0405756	0.636326	0.849089	-0.00300403	0.0695134	0.539419	NA	-0.0428899	0.0457293	0.116406	0.474987	-0.175629	0.0817563	0.0316975	0.514845	-0.108821	0.0801723	0.174674	0.668987	ncRNA
1700020L24Rik	1700020L24Rik|-|-|11|11 C|protein-coding	175	182	95	112	73	44	52	41	60	55	126	155	102	102	109	-0.0290345	0.0863202	0.169035	0.622264	0.00175756	0.0429757	0.807489	0.998689	0.0326259	0.0695343	0.154196	NA	-0.0018587	0.136226	0.76605	NA	-0.0392614	0.0868872	0.101902	0.449412	0.354113	0.303397	0.243147	0.999416	0.557386	0.278734	0.0455323	0.384319	protein-coding
1700021F05Rik	1700021F05Rik|-|-|10|10 B2|protein-coding	1218	1288	829	912	567	435	376	410	483	388	1199	1305	763	765	764	-0.0063605	0.0401343	0.726273	0.954261	-0.00149232	0.0218638	0.747545	0.998689	-0.0124956	0.0483491	0.685878	0.874426	0.00202598	0.0847811	0.723803	NA	0.0259514	0.049694	0.31043	0.728741	-0.000723957	0.120383	0.995202	0.999416	5.91889e-05	0.113744	0.999585	0.999876	protein-coding
1700022I11Rik	1700022I11Rik|-|-|4 A5|4|protein-coding	80	77	76	79	52	43	22	39	43	29	111	121	63	40	42	0.124767	0.23409	0.0156654	0.168209	0.004171	0.0518787	0.583451	0.998689	-0.0496272	0.0889288	0.0199929	NA	-0.00508113	0.156322	0.370528	NA	0.0554316	0.124083	0.0328165	0.248918	-0.517098	0.401123	0.197355	0.999416	-1.27232	0.375834	0.000710954	0.0205191	protein-coding
1700023D09Rik	1700023D09Rik|AV208457|-|19|19 A|ncRNA	302	346	219	270	175	104	81	95	120	85	306	336	194	201	181	0.0269751	0.0679414	0.183981	0.648341	0.00194509	0.0355103	0.771764	0.998689	-0.0102271	0.0588423	0.693754	0.879181	-0.00560266	0.134581	0.441884	NA	0.00608649	0.0571815	0.779134	0.944138	-0.14924	0.220127	0.497789	0.999416	-0.253987	0.198973	0.201782	0.699583	ncRNA
1700024F13Rik	1700024F13Rik|-|-|13 A1|13|ncRNA	39	29	21	22	17	17	11	11	18	11	36	47	28	23	24	0.00355264	0.0850464	0.82603	0.971769	-0.0002692	0.0582005	0.968934	NA	-0.000861628	0.0696053	0.947904	NA	-0.00325198	0.158329	0.423106	NA	0.00762226	0.0785811	0.587791	NA	-0.115919	0.611219	0.849582	0.999416	-0.120842	0.567895	0.831491	0.978482	ncRNA
1700025F24Rik	1700025F24Rik|-|-|10|10 D2|ncRNA	18	9	14	10	5	0	1	2	3	3	18	14	13	12	7	0.0011938	0.110957	0.939773	0.991529	0.0069117	0.107144	0.159995	NA	0.00130374	0.0724532	0.871431	NA	-0.000538536	0.159038	0.821413	NA	0.00324987	0.0871737	0.74149	NA	2.26266	1.767	0.200365	0.999416	0.046616	1.00099	0.962856	0.99362	ncRNA
1700025G04Rik	1700025G04Rik|2610510E02Rik|2900042O04Rik|-|1|1 G2|protein-coding	8250	8897	7545	8510	5946	2543	2386	2623	3194	2481	8126	8546	5285	5272	5367	0.460519	0.0428582	5.30827e-28	6.61813e-26	0.00830711	0.0261534	0.105946	0.7508	0.0238567	0.0319987	0.38153	0.679126	-0.00137671	0.0479122	0.720376	0.989566	0.0174579	0.0321448	0.428875	0.807477	-0.391644	0.0576456	1.09068e-11	1.37252e-09	-0.433399	0.0558875	8.84448e-15	1.1235e-12	protein-coding
1700027H10Rik	1700027H10Rik|-|-|3|3 B|ncRNA	82	95	56	67	51	28	23	29	37	24	80	82	55	66	59	0.00640233	0.0688656	0.691128	0.946399	0.00286531	0.051012	0.699195	0.998689	0.0190867	0.0691221	0.303988	NA	-0.000391372	0.144051	0.942745	NA	-0.0022046	0.0687704	0.897573	0.975986	0.0180597	0.406901	0.964599	0.999416	0.138155	0.366117	0.705912	0.948138	ncRNA
1700028E10Rik	1700028E10Rik|A630054D14|Gm6561|-|5 G3|5|ncRNA	27	21	11	16	7	5	5	4	7	9	18	23	6	6	6	-0.0128137	0.112654	0.463076	0.863259	0.00354367	0.070398	0.570554	NA	-0.0171072	0.0793332	0.0691914	NA	-0.00116365	0.158535	0.675779	NA	-0.00688527	0.0852076	0.551733	NA	0.878079	0.883991	0.320558	0.999416	-0.604034	0.841404	0.472826	0.882629	ncRNA
1700028J19Rik	1700028J19Rik|-|-|7|7 B3|ncRNA	25	24	12	17	10	7	2	8	10	9	22	26	15	8	11	-0.000543074	0.0956125	0.973098	0.995991	0.0127085	0.0970113	0.117498	NA	-0.00791709	0.0723425	0.440984	NA	-0.00295222	0.160701	0.352794	NA	-0.00250765	0.0811658	0.833783	NA	1.13455	0.850184	0.182048	0.999038	-0.365856	0.749547	0.625478	0.930158	ncRNA
1700028K03Rik	1700028K03Rik|-|-|5|5 E5|protein-coding	260	250	228	258	184	99	108	73	123	94	232	241	144	144	139	0.239968	0.217349	0.00216387	0.038087	-0.00533612	0.0407038	0.47022	0.994249	-0.00636677	0.0600635	0.797098	0.925559	-0.00382925	0.12908	0.579498	NA	-0.0166384	0.0620794	0.449059	0.817993	-0.623051	0.223253	0.00525812	0.15032	-0.52857	0.213535	0.0133111	0.187483	protein-coding
1700029I15Rik	1700029I15Rik|1700021K07Rik|-|2|2 E1|protein-coding	37	28	19	17	17	10	8	6	5	10	27	27	13	24	19	-0.0202337	0.117753	0.295141	0.762372	-0.00782823	0.0761924	0.287808	NA	0.00268829	0.0708518	0.810697	NA	0.00354667	0.161386	0.309992	NA	-0.00271937	0.079734	0.828337	NA	-0.116786	0.739814	0.874568	0.999416	0.64973	0.670908	0.332827	0.811289	protein-coding
1700029J07Rik	1700029J07Rik|-|-|8|8 B1.1|protein-coding	165	151	120	113	75	54	55	69	68	54	131	147	84	76	79	0.00421449	0.059704	0.79118	0.964854	0.00235267	0.0431333	0.745828	0.998689	-0.0134737	0.0649638	0.522191	NA	0.0022272	0.13835	0.719083	NA	-0.00558263	0.0646336	0.770384	0.941966	0.0218379	0.304282	0.942786	0.999416	-0.183604	0.290137	0.526852	0.900127	protein-coding
1700030J22Rik	1700030J22Rik|-|-|8|8 E1|protein-coding	38	53	33	33	28	10	22	14	15	14	43	40	25	31	26	0.00018765	0.0803478	0.990629	0.998254	-0.00575638	0.0637305	0.445591	NA	0.00252432	0.0694165	0.852779	NA	0.00312935	0.15688	0.466637	NA	0.000607642	0.0752621	0.965947	0.990376	-0.35926	0.566047	0.525636	0.999416	0.0609012	0.528122	0.908194	0.98763	protein-coding
1700030K09Rik	1700030K09Rik|-|-|8|8 B3.3|protein-coding	1043	1103	685	752	554	381	296	337	412	259	1062	1061	713	658	662	0.0162241	0.0445483	0.386838	0.825206	-0.00496146	0.0297332	0.402237	0.978079	0.0139414	0.0500591	0.648227	0.854011	-0.0083708	0.126321	0.282901	NA	0.0156132	0.048833	0.522918	0.8523	-0.171204	0.132101	0.194973	0.999416	-0.0446289	0.123321	0.717433	0.949996	protein-coding
1700034E13Rik	1700034E13Rik|-|-|18|18 D1|protein-coding	23	15	12	18	5	7	6	9	15	12	15	14	7	17	14	-0.00592999	0.102522	0.717495	0.952554	0.00753712	0.0775294	0.289282	NA	0.00812648	0.0729322	0.392877	NA	0.00115826	0.157865	0.700844	NA	-0.00564838	0.0846841	0.618575	NA	0.935766	0.834795	0.262308	0.999416	0.690235	0.811185	0.394827	0.84036	protein-coding
1700034H15Rik	1700034H15Rik|4930557M11Rik|BB016121|-|1|1 H6|ncRNA	156	153	112	141	91	46	51	44	69	48	147	154	91	87	114	0.0227808	0.0779706	0.239971	0.711721	0.0026427	0.0440123	0.71788	0.998689	0.00701027	0.0637419	0.742452	NA	-0.00227518	0.137449	0.71614	NA	-0.00167421	0.0639383	0.930096	0.981758	-0.16228	0.307494	0.597673	0.999416	-0.191424	0.283462	0.49948	0.892924	ncRNA
1700034J05Rik	1700034J05Rik|-|-|6|6 G3|protein-coding	124	90	87	108	55	44	41	36	68	54	114	150	79	55	73	0.037834	0.111115	0.116215	0.532446	0.013056	0.0683293	0.185881	0.868038	-0.0192924	0.0681947	0.322341	NA	-0.00904997	0.173543	0.17174	NA	0.0130336	0.0710269	0.477203	0.831207	-0.0300226	0.354688	0.932543	0.999416	-0.630952	0.340409	0.0638091	0.455528	protein-coding
1700034P13Rik	1700034P13Rik|-|-|1|1 A2|ncRNA	450	582	376	340	328	118	91	131	157	119	539	518	328	329	287	0.0136273	0.0549863	0.435567	0.851081	0.0139228	0.0582358	0.16649	0.854346	-0.0138492	0.0589383	0.59675	0.82773	0.00135522	0.117209	0.838581	NA	0.0232962	0.0633803	0.316023	0.733726	0.129829	0.217389	0.550362	0.999416	-0.187155	0.197247	0.342704	0.816495	ncRNA
1700037C18Rik	1700037C18Rik|2810022L20Rik|-|16|16 A1|protein-coding	267	290	190	217	144	60	65	68	65	60	243	307	195	200	220	0.00648089	0.0540703	0.692	0.946399	-0.00282611	0.0405581	0.693018	0.998689	0.0472374	0.0697344	0.0806881	0.302988	0.00124026	0.124455	0.850655	NA	0.0113424	0.0610598	0.592942	0.883856	-0.153671	0.258968	0.552914	0.999416	0.187352	0.222823	0.400455	0.845028	protein-coding
1700037H04Rik	1700037H04Rik|-|-|2|2 F1|protein-coding	3861	4743	2779	2867	1939	790	769	823	1003	781	3775	3815	2157	2373	2346	-0.073979	0.0590588	0.00954072	0.118735	-0.000196951	0.0151924	0.952054	0.999842	-0.0318513	0.0403157	0.298427	0.600768	0.020446	0.171277	0.0766486	NA	-0.0200814	0.0398833	0.414128	0.799648	0.151987	0.085628	0.0759025	0.792884	0.101686	0.07875	0.196618	0.692845	protein-coding
1700047A11Rik	1700047A11Rik|4930554C15Rik|-|8|8 A2|ncRNA	62	60	50	57	40	22	25	26	25	21	68	55	36	30	52	0.0153912	0.086966	0.389873	0.826195	-0.00317781	0.0544969	0.666918	NA	0.00106799	0.0679868	0.94567	NA	0.0035133	0.154385	0.480653	NA	0.00811801	0.0739983	0.609783	0.889168	-0.453307	0.469186	0.333966	0.999416	-0.269023	0.440216	0.541123	0.905697	ncRNA
1700048M11Rik	1700048M11Rik|Gm15980|-|16|16 C4|ncRNA	12	14	11	18	7	3	7	9	6	4	18	16	11	6	4	0.0293861	0.156227	0.172374	0.626733	0.0024686	0.0698939	0.681429	NA	-0.00885972	0.0738628	0.306115	NA	-0.00213199	0.160253	0.425234	NA	0.00646472	0.0871197	0.549922	NA	-0.614135	0.978932	0.530429	0.999416	-1.56229	0.913116	0.0870917	0.521659	ncRNA
1700052K11Rik	1700052K11Rik|AI840954|-|11|11 E1|ncRNA	820	937	554	558	379	247	236	241	301	214	858	884	494	499	502	-0.03683	0.0600351	0.101619	0.502202	-0.00356587	0.0285198	0.536146	0.998689	-0.046288	0.0538654	0.138186	0.408883	0.00438884	0.104982	0.509798	NA	0.0255982	0.0527829	0.311797	0.730329	0.0917406	0.142356	0.519288	0.999416	0.0365197	0.130084	0.77891	0.964633	ncRNA
1700055D16Rik	1700055D16Rik|-|-|6|6 G1|ncRNA	123	160	104	128	56	22	17	25	35	14	157	174	70	79	90	0.00977605	0.0699631	0.55525	0.905624	0.00330611	0.0535725	0.656377	0.998689	-0.0345289	0.0747988	0.0937536	NA	-0.000802663	0.142985	0.885802	NA	0.0310888	0.0870231	0.138231	0.519368	0.00500887	0.427714	0.990656	0.999416	-0.537254	0.345113	0.119531	0.589062	ncRNA
1700056E22Rik	1700056E22Rik|-|-|1|1 H5|protein-coding	142	185	109	115	74	32	30	26	36	28	166	173	85	101	90	-0.00914331	0.0636874	0.578324	0.913779	-0.00518117	0.0517364	0.506341	0.996029	-0.0233313	0.0669592	0.2833	NA	0.00290508	0.141475	0.636868	NA	0.0152446	0.0686159	0.440279	0.812389	-0.0726642	0.350372	0.835704	0.999416	-0.0808949	0.292718	0.782274	0.965559	protein-coding
1700065D16Rik	1700065D16Rik|-|-|9|9 E3.3|protein-coding	11	16	7	11	6	6	8	7	6	2	14	20	8	13	7	0.00432244	0.107874	0.788357	0.96463	-0.00594448	0.0769371	0.357167	NA	-0.00265773	0.0721313	0.764862	NA	-0.00056571	0.158476	0.829386	NA	0.00796854	0.0884566	0.467919	NA	-0.908736	0.990878	0.35909	0.999416	-0.364697	0.907258	0.687701	0.944348	protein-coding
1700066M21Rik	1700066M21Rik|AI428479|-|1|1 C1.3|protein-coding	3547	3843	2346	2536	1710	1035	1133	1146	1226	989	3454	3687	2343	2257	2336	-0.021125	0.0391806	0.290358	0.756516	-0.00491934	0.0243562	0.306767	0.95425	0.0277581	0.0433122	0.373017	0.67256	0.00316354	0.0758516	0.545854	NA	0.0194864	0.0427236	0.434106	0.810051	-0.00208728	0.0919773	0.981895	0.999416	0.125551	0.0896064	0.161173	0.653239	protein-coding
1700067K01Rik	1700067K01Rik|-|-|8|8 C2|protein-coding	55	57	25	34	16	12	16	13	23	9	39	44	18	19	24	-0.0165163	0.0992442	0.367967	0.816813	0.000743819	0.0580046	0.914659	NA	-0.0116518	0.0713801	0.377273	NA	-0.00224067	0.155726	0.580669	NA	-0.0154715	0.0843808	0.308506	NA	0.427951	0.589847	0.468127	0.999416	0.0459111	0.554182	0.933975	0.988515	protein-coding
1700084E18Rik	1700084E18Rik|-|-|2|2 B|ncRNA	32	40	35	19	22	12	5	12	14	12	28	39	34	30	20	0.00563444	0.0894139	0.730905	0.9553	0.00557159	0.0682852	0.435431	NA	0.0130002	0.0724983	0.294931	NA	0.000583348	0.154589	0.877874	NA	0.000466166	0.0780165	0.971539	NA	0.282406	0.687417	0.681203	0.999416	0.263109	0.61204	0.667277	0.938332	ncRNA
1700086O06Rik	1700086O06Rik|-|-|18|18 B3|ncRNA	337	405	260	278	192	108	95	138	176	101	378	426	258	206	245	0.0238213	0.0635364	0.222859	0.696747	0.0414749	0.103748	0.031035	0.442591	-0.0164186	0.0586982	0.536645	0.787352	-0.00762066	0.144157	0.328139	NA	0.0311693	0.0669935	0.205065	0.62047	0.192076	0.211488	0.363764	0.999416	-0.25917	0.192881	0.179052	0.672844	ncRNA
1700088E04Rik	1700088E04Rik|ESTJ0827E04|-|15 E1|15 37.7 cM|protein-coding	816	922	692	821	572	308	298	315	386	292	835	877	545	563	555	0.326446	0.110525	2.71817e-05	0.000807952	0.00201575	0.0239388	0.687435	0.998689	0.0222789	0.0500747	0.468766	0.746399	-0.00105092	0.0851301	0.855131	NA	0.0130692	0.0478328	0.590859	0.883085	-0.341167	0.128526	0.00794347	0.206484	-0.325004	0.120127	0.00682023	0.119732	protein-coding
1700092M07Rik	1700092M07Rik|Tex54|-|19|19 A|protein-coding	59	37	44	38	34	20	21	20	20	11	66	56	41	32	30	0.032817	0.125858	0.153383	0.599506	-0.00668581	0.0640417	0.392909	NA	-0.00683178	0.0692424	0.639524	NA	-0.00165999	0.152532	0.71045	NA	0.0187874	0.0857712	0.247653	0.669803	-0.915266	0.539298	0.0896697	0.825292	-0.697289	0.495743	0.15956	0.651394	protein-coding
1700094D03Rik	1700094D03Rik|-|-|3|3 F1|protein-coding	283	273	193	231	174	94	117	126	145	105	255	262	142	137	170	0.0285778	0.0745982	0.168763	0.6222	0.00632221	0.0430164	0.410679	0.978079	-0.0169789	0.0616546	0.488398	0.755635	-0.000180535	0.122978	0.978056	NA	-0.00372397	0.0593344	0.85825	0.968488	-0.0803173	0.231195	0.72829	0.999416	-0.338066	0.224135	0.131474	0.607529	protein-coding
1700094J05Rik	1700094J05Rik|-|-|10|10 C1|ncRNA	198	192	128	156	117	57	58	51	79	63	191	220	130	103	127	0.0202027	0.0693823	0.279364	0.746601	0.00626913	0.0473079	0.428557	0.980913	-0.0104253	0.0622694	0.652261	NA	-0.0101865	0.170789	0.196196	NA	0.00299218	0.0614579	0.881514	0.972025	-0.0270204	0.27467	0.921635	0.999416	-0.281278	0.250038	0.260613	0.75661	ncRNA
1700096K18Rik	1700096K18Rik|-|-|5|5 B1|ncRNA	99	110	56	59	45	17	20	19	21	21	76	76	45	54	60	-0.0352878	0.114263	0.132826	0.56688	-0.0010545	0.0524935	0.883764	0.999842	0.00986305	0.0675192	0.573888	NA	0.00396017	0.153127	0.46464	NA	-0.0206454	0.0795713	0.263183	0.68433	0.384665	0.445535	0.38793	0.999416	0.584025	0.382322	0.126619	0.599692	ncRNA
1700099I09Rik	1700099I09Rik|-|-|13|13 D1|ncRNA	69	86	49	72	31	34	26	27	49	34	87	75	33	44	31	0.00297517	0.0715242	0.851383	0.976347	0.00540053	0.055691	0.48848	0.994846	-0.0294066	0.0763068	0.0914162	NA	-0.00116703	0.148372	0.81589	NA	0.00420509	0.0713602	0.795369	0.950051	0.179643	0.429666	0.675875	0.999416	-0.538548	0.421085	0.200913	0.698971	ncRNA
1700101I11Rik	1700101I11Rik|-|-|6|6 F3|ncRNA	20	13	9	10	9	5	2	7	5	4	13	18	9	10	7	0.00247229	0.105366	0.877385	0.97924	0.0036473	0.0737012	0.536348	NA	-0.00211701	0.0721834	0.80752	NA	-0.00111484	0.158832	0.673987	NA	-0.000153456	0.0840857	0.988492	NA	0.42525	1.03588	0.681423	0.999416	-0.252	0.90198	0.779949	0.964885	ncRNA
1700102H20Rik	1700102H20Rik|-|-|17|17 A1|ncRNA	12	30	16	16	17	13	16	5	16	13	21	27	23	18	16	0.0101731	0.0999115	0.550761	0.903366	-0.00453358	0.0651388	0.521403	NA	0.00957541	0.0721092	0.397938	NA	-0.00154889	0.156774	0.657333	NA	0.000395048	0.0800241	0.974257	NA	-0.662756	0.689933	0.336749	0.999416	0.0653547	0.682142	0.923673	0.988369	ncRNA
1700102P08Rik	1700102P08Rik|AI593206|-|9|9 F2|protein-coding	19	23	13	25	12	6	13	10	15	7	20	24	15	16	18	0.0182595	0.115487	0.331496	0.792541	0.00208309	0.0633282	0.754287	NA	0.006648	0.07162	0.542017	NA	-0.0022146	0.158183	0.517705	NA	0.000741835	0.0803336	0.951226	NA	-0.335999	0.73917	0.649424	0.999416	-0.237189	0.702403	0.735603	0.954137	protein-coding
1700109H08Rik	1700109H08Rik|-|-|5|5 A1|protein-coding	71	68	47	59	30	29	38	33	44	28	72	99	33	30	39	0.00716333	0.0739574	0.659941	0.939296	0.000464067	0.0493288	0.948961	0.999842	-0.0439776	0.0877008	0.0227716	NA	-0.00190739	0.149265	0.706414	NA	0.0185682	0.0794356	0.293859	0.713617	-0.117703	0.422034	0.780326	0.999416	-0.770835	0.415591	0.0636257	0.454735	protein-coding
1700109K24Rik	1700109K24Rik|4933425G21Rik|-|15|15 D3|ncRNA	145	143	80	102	66	52	52	54	85	50	138	168	88	57	87	0.00360409	0.0608664	0.820157	0.970102	0.0123735	0.0634744	0.202062	0.885332	-0.0303875	0.0701826	0.162551	NA	-0.0119562	0.187577	0.115258	NA	0.00266641	0.0648282	0.887118	0.973039	0.270999	0.315829	0.390861	0.999416	-0.332176	0.302241	0.27175	0.765914	ncRNA
1700113A16Rik	1700113A16Rik|2210408E11Rik|AA408983|-|3|3 F1|ncRNA	264	325	165	202	122	108	124	92	117	116	269	273	136	156	151	-0.0401192	0.0881543	0.094386	0.487176	-0.0116129	0.0536599	0.211732	0.894346	-0.0350876	0.0650277	0.176357	0.462245	0.00707844	0.147136	0.344863	NA	-0.00506419	0.0587221	0.810714	0.952078	0.0526838	0.224693	0.81462	0.999416	0.0816872	0.218223	0.708159	0.948138	ncRNA
1700120C14Rik	1700120C14Rik|-|-|15|15 F1|ncRNA	39	43	24	38	17	13	11	14	19	13	45	43	22	23	23	0.00452613	0.0829555	0.779932	0.963713	0.00482242	0.062971	0.509869	NA	-0.0100067	0.0706283	0.46055	NA	-0.00177392	0.154398	0.668726	NA	0.00470946	0.0762127	0.741456	NA	0.204998	0.592748	0.72946	0.999416	-0.381204	0.542057	0.481897	0.885981	ncRNA
1700120K04Rik	1700120K04Rik|-|-|7|7 F3|ncRNA	34	28	29	30	16	5	6	11	11	10	34	29	25	14	17	0.0173665	0.107882	0.350495	0.805262	0.011972	0.089939	0.146217	NA	-0.00206798	0.0705174	0.86008	NA	-0.00165504	0.156214	0.653042	NA	0.00162662	0.0784996	0.899844	NA	0.47373	0.746818	0.525864	0.999416	-0.52285	0.632478	0.408424	0.850778	ncRNA
1700123M08Rik	1700123M08Rik|1600025K15Rik|-|4|4 A1|ncRNA	39	36	26	29	15	8	4	14	10	5	39	38	22	17	15	0.00970183	0.093622	0.567097	0.909476	0.00510007	0.0698366	0.45534	NA	-0.013098	0.0725182	0.292229	NA	-0.00214988	0.156907	0.564558	NA	0.00620094	0.0789299	0.647147	NA	0.206828	0.751876	0.783252	0.999416	-0.693246	0.610684	0.256293	0.754231	ncRNA
1700123O20Rik	1700123O20Rik|MNCb-2990|-|14|14 C2|protein-coding	1741	1956	1211	1333	967	581	498	587	697	534	1673	1752	1125	1136	1194	0.00619787	0.0368109	0.742821	0.957412	0.00297225	0.021412	0.498123	0.994846	0.05588	0.0456834	0.079613	0.301339	0.00212579	0.0733471	0.67837	NA	-0.00488215	0.0411612	0.839407	0.96045	0.0314933	0.0994543	0.751501	0.999416	0.0848507	0.0927676	0.360371	0.82638	protein-coding
1700125H03Rik	1700125H03Rik|4930510D22Rik|-|8|8 B3.3|ncRNA	34	43	21	21	19	11	14	10	17	10	24	30	20	15	18	-0.00499926	0.0873424	0.759092	0.95886	-0.000280526	0.059372	0.967239	NA	0.00256563	0.0703802	0.831022	NA	-0.00187252	0.156104	0.622158	NA	-0.017637	0.0904061	0.232387	NA	0.118076	0.632277	0.851859	0.999416	0.227035	0.605682	0.707778	0.948138	ncRNA
1810009A15Rik	1810009A15Rik|-|-|19|19 A|protein-coding	2011	2362	1332	1581	1187	691	622	655	827	587	2138	2255	1321	1414	1487	0.00626445	0.0382615	0.735871	0.956543	-0.0014059	0.0193644	0.73297	0.998689	0.0189098	0.0459995	0.544381	0.792555	-0.000404677	0.0733514	0.93747	NA	0.0307041	0.0485309	0.241221	0.662228	-0.0552076	0.106011	0.602527	0.999416	0.0145906	0.101607	0.885818	0.984706	protein-coding
1810010D01Rik	1810010D01Rik|Gm2572|-|7 F5|7|ncRNA	20	22	11	11	7	4	4	6	4	1	12	17	8	4	9	-0.00288574	0.106757	0.856995	0.976347	-0.00313399	0.0742386	0.58027	NA	-0.00495627	0.0727967	0.553291	NA	-0.000672238	0.15881	0.78922	NA	-0.00487852	0.0859921	0.647651	NA	-0.382604	1.11299	0.731025	0.999416	-0.245176	0.933104	0.792741	0.967875	ncRNA
1810010H24Rik	1810010H24Rik|-|-|11|11 E1|protein-coding	44	28	26	28	25	11	10	5	15	11	29	33	18	24	16	0.00892434	0.0919003	0.595631	0.916727	-7.98857e-05	0.060818	0.990506	NA	0.00112445	0.0703355	0.925176	NA	-0.00257577	0.157577	0.497911	NA	-0.010858	0.0831185	0.427219	NA	-0.250385	0.659513	0.704204	0.999416	-0.205037	0.611329	0.737327	0.95475	protein-coding
1810013L24Rik	1810013L24Rik|1110017P05Rik|3010002C02Rik|AA792997|AW124177|Gm19906|R74903|-|16|16 A1|protein-coding	10798	11702	6596	7615	5082	3972	3816	3989	5052	3964	10464	11279	7023	6898	6979	-0.0641533	0.0394457	0.00760062	0.0995548	0.0110225	0.0296727	0.0704076	0.664281	0.0329197	0.0317274	0.224709	0.521547	-0.00242292	0.0510908	0.547605	0.989566	0.00399917	0.0298141	0.848312	0.964699	0.191711	0.0554981	0.000551579	0.0227822	0.157815	0.055429	0.00441127	0.0877224	protein-coding
1810014B01Rik	1810014B01Rik|-|-|10 C1|10|pseudo	475	469	301	369	238	165	172	173	192	133	448	464	297	296	345	0.0100795	0.0494426	0.55836	0.90668	-0.00660044	0.0389889	0.368012	0.975251	0.0341356	0.0590772	0.230606	0.530354	4.06013e-05	0.107998	0.995037	NA	0.00789857	0.054624	0.726378	0.927886	-0.211169	0.184044	0.251221	0.999416	0.0595623	0.172756	0.730262	0.953275	pseudo
1810021B22Rik	1810021B22Rik|-|-|15|15 E3|ncRNA	22	19	9	19	4	2	1	6	2	4	15	19	6	8	5	-0.00302504	0.109186	0.849607	0.976347	0.0064963	0.0896189	0.25018	NA	-0.00896721	0.0744534	0.265199	NA	-0.000892664	0.159201	0.711598	NA	-0.00200822	0.0855376	0.844248	NA	1.43238	1.28128	0.263596	0.999416	-0.599671	0.981791	0.541336	0.905697	ncRNA
1810022K09Rik	1810022K09Rik|AI746582|AL023036|-|3|3 A1|protein-coding	1568	1812	1101	1145	1135	675	704	581	801	656	1641	1671	1481	1069	1198	0.0208939	0.0677845	0.267274	0.736507	-0.000498732	0.0340899	0.939184	0.999842	0.0472811	0.0720194	0.0719009	0.286549	-0.00808049	0.154064	0.292124	NA	-0.00518797	0.0611064	0.798903	0.95029	-0.2128	0.230012	0.354876	0.999416	0.0840502	0.235871	0.721587	0.95166	protein-coding
1810026B05Rik	1810026B05Rik|-|-|7|7 D1|ncRNA	1772	1794	1006	1191	764	563	623	556	613	528	1573	1805	868	822	888	-0.0422749	0.0599288	0.0732969	0.429479	-0.014169	0.0460365	0.120056	0.788929	-0.160946	0.0852708	0.000268106	0.0102529	-0.00111349	0.0842191	0.845451	NA	-0.00380422	0.0463178	0.873822	0.969658	0.0127135	0.120809	0.916188	0.999416	-0.126577	0.118608	0.285886	0.777829	ncRNA
1810030O07Rik	1810030O07Rik|-|-|X|X A1.1|protein-coding	3370	3722	2270	2391	1689	1079	1032	982	1214	996	2849	3008	1977	1880	1910	-0.0266311	0.0374981	0.198025	0.665936	-0.006957	0.0273207	0.193235	0.875745	0.0451089	0.0405019	0.142564	0.416371	0.0011319	0.0605199	0.798549	NA	-0.135525	0.0645207	0.000579822	0.0163955	-0.00843735	0.0807446	0.916777	0.999416	0.152395	0.0776917	0.0498172	0.399754	protein-coding
1810032O08Rik	1810032O08Rik|-|-|11|11 E2|ncRNA	774	848	813	978	633	326	276	328	420	283	791	838	476	491	453	0.717236	0.093442	2.01443e-15	1.50691e-13	0.00833954	0.0367999	0.243255	0.921257	-0.0347189	0.0519758	0.260181	0.561988	-0.00613489	0.111654	0.382853	NA	0.0169938	0.0494963	0.488126	0.836106	-0.61863	0.131209	2.41881e-06	0.000159653	-0.837971	0.124395	1.62399e-11	1.49774e-09	ncRNA
1810034E14Rik	1810034E14Rik|-|-|13|13 B3|ncRNA	151	176	117	108	82	44	50	64	58	37	179	159	92	101	83	0.000462077	0.0588279	0.976622	0.996227	-0.00184392	0.0437616	0.799148	0.998689	-0.0246393	0.0670205	0.264328	NA	0.00518191	0.148495	0.427518	NA	0.0252871	0.0745864	0.236044	0.656106	-0.0721585	0.315055	0.818842	0.999416	-0.217336	0.285016	0.445738	0.873315	ncRNA
1810037I17Rik	1810037I17Rik|5730414I01Rik|Aln|-|3|3 G1|protein-coding	2398	2644	1463	1624	1223	760	696	695	875	640	2196	2287	1439	1425	1384	-0.0285918	0.041151	0.170803	0.624795	-0.00358911	0.0216581	0.409833	0.978079	0.0124177	0.0424353	0.688263	0.87619	-0.00495181	0.0861764	0.391505	NA	-0.0442742	0.048188	0.11045	0.462451	0.0298927	0.0922141	0.745813	0.999416	0.114609	0.0872462	0.188971	0.685806	protein-coding
1810043G02Rik	1810043G02Rik|AV026620|D10Jhu13e|-|10 C1|10 39.72 cM|protein-coding	1163	1412	863	905	657	350	286	345	421	268	1262	1274	779	847	860	0.00184997	0.0400433	0.917955	0.987941	-0.00180663	0.0236246	0.715819	0.998689	0.0245983	0.0491015	0.427477	0.715664	0.00508314	0.102026	0.439106	NA	0.0348268	0.0533777	0.191749	0.605735	-0.0472497	0.127609	0.711181	0.999416	0.0516245	0.115911	0.656046	0.934871	protein-coding
1810044D09Rik	1810044D09Rik|-|-|6|6 D1|ncRNA	46	54	38	38	17	14	18	12	20	13	36	40	34	34	22	-8.11648e-05	0.0803024	0.995946	0.998988	-0.00226095	0.0581148	0.74945	NA	0.0135069	0.0715702	0.326176	NA	-0.000950637	0.152893	0.821936	NA	-0.0139241	0.0825971	0.354167	0.759679	-0.146348	0.568357	0.796798	0.999416	0.352895	0.532228	0.507297	0.894316	ncRNA
1810055G02Rik	1810055G02Rik|AI256204|-|19|19 A|protein-coding	2101	2492	1467	1696	1293	647	590	618	825	604	2386	2484	1584	1572	1632	0.0223953	0.0406708	0.263827	0.733214	0.00379968	0.0231618	0.416254	0.978384	0.0391989	0.0446672	0.212526	0.509918	-0.0048563	0.0887603	0.411546	NA	0.061477	0.0560721	0.0435845	0.294413	-0.014649	0.0999081	0.883428	0.999416	-0.00324934	0.0935887	0.972303	0.996297	protein-coding
1810058I24Rik	1810058I24Rik|AI414869|AI848234|-|6|6 B1|ncRNA	1679	2079	1266	1270	724	306	284	371	371	344	1721	1780	861	1026	1035	-0.124669	0.110166	0.00437279	0.0655674	0.00272342	0.0261045	0.612303	0.998689	-0.0779918	0.0590042	0.0203609	0.146028	0.184449	0.676522	0.00322316	NA	0.0276212	0.0522761	0.281631	0.702682	0.323501	0.134427	0.0161057	0.33926	0.0787892	0.122181	0.51902	0.897761	ncRNA
1810062G17Rik	1810062G17Rik|-|-|3|3 B|protein-coding	72	68	42	58	42	19	15	31	23	22	73	88	51	57	45	0.0138198	0.0818469	0.429236	0.848767	0.0115418	0.073465	0.20672	NA	0.00183881	0.067157	0.913148	NA	-0.00250882	0.150078	0.626298	NA	0.0164777	0.0777557	0.342511	0.753363	0.242039	0.47085	0.60722	0.999416	-0.220773	0.408962	0.58931	0.918796	protein-coding
1810062O18Rik	1810062O18Rik|-|-|14|14 A3|ncRNA	63	65	50	57	27	23	25	25	27	23	72	74	36	33	39	0.00545086	0.0738279	0.734939	0.956543	-0.00154849	0.0521141	0.831007	NA	-0.0203124	0.0715707	0.225494	NA	0.00179923	0.149774	0.716811	NA	0.016407	0.0785042	0.337916	0.749958	-0.189376	0.454079	0.676638	0.999416	-0.453826	0.425726	0.286421	0.778652	ncRNA
2010001A14Rik	2010001A14Rik|-|-|11|11 B1.3|ncRNA	76	95	81	77	54	19	24	34	26	18	106	83	77	68	64	0.0366339	0.115001	0.124746	0.551809	0.000427193	0.051022	0.952848	0.999842	0.0173907	0.0685808	0.347531	NA	0.00265597	0.147578	0.630228	NA	0.0246736	0.0829663	0.199801	0.614499	-0.416822	0.43303	0.335763	0.999416	-0.210557	0.368914	0.56817	0.913343	ncRNA
2010009K17Rik	2010009K17Rik|-|-|2|2 H1|ncRNA	15	20	17	9	7	11	5	7	6	10	11	23	11	13	8	-0.00766578	0.107766	0.643002	0.932277	-0.00329855	0.0686607	0.604631	NA	-0.000369897	0.0718803	0.967605	NA	0.00258217	0.160752	0.363769	NA	0.00348649	0.0841757	0.750735	NA	-0.0575774	0.874524	0.947506	0.999416	0.28251	0.852651	0.740395	0.955799	ncRNA
2010016I18Rik	2010016I18Rik|-|-|3|3 F2.3|ncRNA	14	15	12	10	10	9	4	6	3	2	28	25	9	10	10	0.00764058	0.10804	0.643895	0.932491	-0.0121138	0.101052	0.111295	NA	-0.0150854	0.0762326	0.129988	NA	0.00157345	0.15904	0.57195	NA	0.0313663	0.135157	0.0451755	NA	-1.61701	1.01079	0.109652	0.879521	-1.11701	0.837339	0.182205	0.676425	ncRNA
2010107E04Rik	2010107E04Rik|9430003J03Rik|AU043134|AV124504|Mp68|-|12|12 F1|protein-coding	5430	5950	3408	3807	2810	1783	1478	1736	1872	1394	4675	4816	3466	3345	3470	-0.0143411	0.0338102	0.47007	0.866931	-0.006161	0.0247529	0.199701	0.880939	0.154525	0.0516757	1.37684e-05	0.00112968	-0.00123579	0.0574369	0.772152	NA	-0.0974149	0.053851	0.00386735	0.0644152	-0.0360119	0.0748217	0.630301	0.999416	0.251505	0.0729014	0.000560737	0.0168911	protein-coding
2010111I01Rik	2010111I01Rik|2300006M17Rik|AP-O|AW742919|Aopep|ApO|mir-23b|mir-24-1|mir-27b|-|13|13 B3|protein-coding	1754	1977	1094	1314	922	668	561	699	763	575	1461	1672	948	875	906	0.00389954	0.0374465	0.834308	0.97253	0.00458182	0.0250373	0.359784	0.974851	-0.045908	0.0469409	0.147837	0.424284	-0.0097123	0.123486	0.216158	NA	-0.085702	0.066408	0.0132676	0.141702	0.0592847	0.102036	0.561228	0.999416	-0.111901	0.0988688	0.257712	0.755077	protein-coding
2010204K13Rik	2010204K13Rik|0610010M13Rik|Cip7|-|X|X A1.1|ncRNA	300	357	194	209	171	84	84	73	111	74	312	303	212	217	208	-0.00899933	0.0533741	0.59101	0.916727	-0.00153399	0.0364348	0.821067	0.99869	0.0293706	0.0620049	0.264713	0.566299	-0.00234912	0.122999	0.726899	NA	-0.00604522	0.0580699	0.777887	0.944039	0.0422781	0.231451	0.855061	0.999416	0.23779	0.206975	0.250603	0.749821	ncRNA
2010300C02Rik	2010300C02Rik|-|-|1|1 B|protein-coding	44	43	25	46	25	15	10	7	18	11	39	50	25	27	26	0.0183424	0.100778	0.328906	0.789612	0.000814745	0.0584392	0.906222	NA	-0.0016529	0.069366	0.903355	NA	-0.0060522	0.167779	0.175514	NA	-0.0049421	0.0762719	0.729541	NA	-0.335729	0.591372	0.570231	0.999416	-0.436594	0.53179	0.411652	0.851732	protein-coding
2010315B03Rik	2010315B03Rik|BC029716|-|9|9 F4|protein-coding	893	927	553	603	412	241	241	230	241	208	759	821	478	503	539	-0.0335545	0.0583823	0.123299	0.549379	-0.0283136	0.0726759	0.0528328	0.588877	0.0116607	0.0518042	0.697265	0.880349	0.00674527	0.120707	0.362124	NA	-0.0212306	0.0522239	0.390488	0.787277	-0.0750346	0.146537	0.608614	0.999416	0.192909	0.133983	0.149923	0.641554	protein-coding
2010320M18Rik	2010320M18Rik|-|-|8|8 B3.3|ncRNA	341	404	256	248	173	60	55	73	80	60	353	386	174	217	187	-0.0122671	0.0550395	0.476063	0.868156	0.00363965	0.0410132	0.615766	0.998689	-0.0589955	0.0725774	0.043238	0.219253	0.0067143	0.142626	0.370046	NA	0.0243947	0.0644058	0.295129	0.715263	0.217507	0.246543	0.377655	0.999416	-0.160963	0.203635	0.429266	0.865669	ncRNA
2200002D01Rik	2200002D01Rik|2010005J02Rik|H2RSP|IMUP|IMUP-1|IMUP-2|-|7|7 B1|protein-coding	2410	2675	1625	1830	1062	779	738	813	987	683	2084	2228	1159	1413	1349	-0.0269613	0.0480542	0.187983	0.653	-0.00146081	0.0207591	0.740596	0.998689	-0.0195093	0.0489132	0.527967	0.782313	0.0108551	0.137617	0.20395	NA	-0.0331624	0.0526378	0.210021	0.625744	0.0845667	0.11581	0.465255	0.999416	0.0664889	0.114588	0.561752	0.90976	protein-coding
2210016F16Rik	2210016F16Rik|-|-|13|13 B1|protein-coding	69	57	50	47	36	15	15	17	24	25	65	91	42	37	35	0.00793576	0.077198	0.629255	0.926967	0.0116051	0.0754432	0.200531	NA	-0.0190392	0.0713639	0.245746	NA	-0.00213622	0.15108	0.661007	NA	0.0137747	0.0773009	0.404228	0.796856	0.367791	0.495045	0.457514	0.999416	-0.499237	0.43889	0.255329	0.753586	protein-coding
2210016L21Rik	2210016L21Rik|-|-|5|5 F|protein-coding	1679	1804	1126	1197	843	377	313	373	435	356	1523	1564	878	910	957	-0.0197745	0.0414164	0.313306	0.777004	0.00179004	0.0218256	0.697601	0.998689	-0.0360704	0.0467061	0.251763	0.553408	0.00357993	0.0861441	0.53594	NA	-0.021591	0.0457067	0.391637	0.78905	0.114919	0.113791	0.312536	0.999416	0.00065408	0.101255	0.994846	0.999224	protein-coding
2210408F21Rik	2210408F21Rik|-|-|6|6 A3.3|ncRNA	81	105	46	68	61	28	35	37	36	25	89	74	54	48	50	0.00903619	0.073593	0.584312	0.916242	-0.000230342	0.049428	0.974637	0.999842	-0.00017149	0.0670158	0.991954	NA	-0.00298179	0.150241	0.575103	NA	-0.00688448	0.0711148	0.681321	0.911552	-0.174367	0.417426	0.676153	0.999416	-0.166312	0.394255	0.673143	0.940149	ncRNA
2210408I21Rik	2210408I21Rik|-|-|13|13 C1|protein-coding	239	266	161	189	134	104	91	89	132	103	247	226	165	148	162	0.00421238	0.0523909	0.795389	0.965536	0.00356715	0.0378845	0.610437	0.998689	0.018876	0.0612492	0.451694	0.733587	-0.0020153	0.124287	0.762495	NA	-0.00879618	0.0596583	0.678939	0.910693	0.0507664	0.228309	0.824035	0.999416	0.0661468	0.217945	0.761507	0.961472	protein-coding
2210416O15Rik	2210416O15Rik|-|-|11|11 C|ncRNA	50	52	46	71	31	13	9	8	13	11	47	50	24	31	29	0.0404974	0.140835	0.111162	0.522809	-0.00122247	0.0592155	0.859182	NA	-0.00402286	0.0692818	0.7738	NA	-0.00142295	0.152687	0.744922	NA	-0.00241361	0.0748429	0.867994	0.969658	-0.697916	0.591791	0.238267	0.999416	-0.706553	0.506228	0.162799	0.655518	ncRNA
2210417A02Rik	2210417A02Rik|AV081004|-|5|5 G3|ncRNA	10	21	7	6	9	3	4	5	1	1	10	16	5	5	6	-0.00371321	0.115749	0.813807	0.969265	-0.00688826	0.0911434	0.22949	NA	-0.00664802	0.0739539	0.368564	NA	0.000817934	0.159692	0.704843	NA	0.00256488	0.0874062	0.790022	NA	-1.14736	1.35284	0.396377	0.999416	-0.453869	1.08697	0.676274	0.941207	ncRNA
2210418O10Rik	2210418O10Rik|Gm6182|-|2|2 H4|protein-coding	113	106	72	76	49	38	37	32	37	40	91	106	45	45	66	-0.0138199	0.0756285	0.426033	0.846472	-0.0054633	0.0529157	0.486459	0.994846	-0.0196437	0.0692337	0.292491	NA	0.00510903	0.15556	0.377635	NA	-0.0029992	0.0682178	0.863294	0.968946	0.00364497	0.375211	0.992249	0.999416	-0.0371536	0.358439	0.917444	0.988369	protein-coding
2300009A05Rik	2300009A05Rik|-|-|9|9 C|protein-coding	466	595	298	331	210	114	112	104	179	132	472	480	287	299	291	-0.0702387	0.106548	0.0286761	0.254196	0.0114847	0.0509779	0.207889	0.890854	-0.00383923	0.05649	0.888575	0.964809	-0.00131381	0.111094	0.842337	NA	-0.0207353	0.0587702	0.379253	0.779031	0.499141	0.194934	0.0104503	0.251724	0.278726	0.175633	0.112517	0.577742	protein-coding
2310001H17Rik	2310001H17Rik|AI646108|-|6|6 F3|ncRNA	25	36	18	14	8	10	8	6	9	3	20	31	10	22	18	-0.025288	0.134366	0.220721	0.693979	-0.011343	0.0895725	0.154021	NA	-7.01617e-06	0.0710986	0.999471	NA	0.00293043	0.160555	0.360716	NA	0.00151093	0.0806283	0.900262	NA	-0.252859	0.814149	0.756119	0.999416	0.698548	0.729862	0.338518	0.815127	ncRNA
2310009A05Rik	2310009A05Rik|5031420N21Rik|-|9|9 D|protein-coding	520	548	308	342	304	122	113	156	120	124	436	462	316	289	295	-0.00132657	0.0497958	0.935204	0.990594	0.00249014	0.0354443	0.710769	0.998689	0.0193048	0.0597224	0.46114	0.740803	-0.000856437	0.116943	0.897149	NA	-0.0206769	0.0621853	0.365832	0.767686	0.0777548	0.215872	0.718705	0.999416	0.11005	0.198797	0.579865	0.916528	protein-coding
2310009B15Rik	2310009B15Rik|-|-|1|1 E4|protein-coding	2296	2656	1585	1585	1008	559	447	512	568	439	2443	2356	1356	1561	1555	-0.149284	0.0956876	0.00120364	0.0239042	-0.0403768	0.0763081	0.0255343	0.391492	-0.0106904	0.044737	0.731294	0.894843	0.128591	0.521823	0.00718075	NA	0.0513831	0.0538999	0.0765721	0.392283	0.0469169	0.106764	0.66034	0.999416	0.220435	0.0971545	0.0232738	0.262244	protein-coding
2310010J17Rik	2310010J17Rik|-|-|7|7 D3|ncRNA	86	117	59	66	52	31	36	29	31	16	75	87	52	43	51	0.00226739	0.067629	0.885804	0.982564	-0.0168678	0.0829618	0.120776	0.791366	-0.00342629	0.066794	0.844288	NA	-0.00191038	0.147184	0.720174	NA	-0.0138621	0.0737544	0.432932	0.809405	-0.563216	0.412447	0.172081	0.989445	-0.091481	0.379937	0.809726	0.972396	ncRNA
2310011J03Rik	2310011J03Rik|AI452186|AW545358|-|10|10 C1|protein-coding	3033	3533	2122	2409	1646	928	740	861	1135	800	3142	3213	2060	2156	2181	0.00472907	0.0359598	0.803568	0.966892	0.00328957	0.0210035	0.438429	0.985513	0.0577869	0.0444006	0.0686341	0.279702	-0.000917979	0.0661479	0.846835	NA	0.0141157	0.0413845	0.563888	0.87255	0.040945	0.0927881	0.659014	0.999416	0.0899467	0.0883407	0.308593	0.792728	protein-coding
2310015A10Rik	2310015A10Rik|5330419I17Rik|-|12|12 C3|ncRNA	1169	1184	724	794	537	299	281	314	355	250	875	995	517	522	601	-0.016316	0.0455525	0.382046	0.821371	-0.00228367	0.0258349	0.669368	0.998689	-0.0331448	0.0526678	0.278492	0.581982	0.000616282	0.0900054	0.91784	NA	-0.0801962	0.0795609	0.0212964	0.192575	0.0377314	0.138841	0.785806	0.999416	-0.00850936	0.129883	0.947764	0.990981	ncRNA
2310022A10Rik	2310022A10Rik|-|-|7|7 A3|protein-coding	852	968	628	660	444	228	297	253	331	238	927	939	584	578	568	0.00123954	0.0432675	0.942742	0.991992	-0.00205046	0.026966	0.712032	0.998689	-0.00363979	0.0525691	0.901965	0.970525	0.00110258	0.0958079	0.858989	NA	0.0270981	0.0559125	0.282659	0.70354	-0.0528446	0.150607	0.725681	0.999416	-0.0192997	0.141181	0.891266	0.98568	protein-coding
2310022B05Rik	2310022B05Rik|-|-|8|8 E2|protein-coding	6636	7576	4745	4996	3439	1313	1337	1542	1728	1372	5951	6074	3521	3466	3277	-0.00575078	0.0340454	0.767179	0.961569	0.0115015	0.0354088	0.108296	0.758269	-0.0811763	0.0429262	0.010583	0.100964	-0.000479814	0.0589184	0.912243	0.999687	-0.0724521	0.0518295	0.0199663	0.185038	0.121359	0.0806561	0.132415	0.936962	-0.11565	0.0779022	0.137663	0.620982	protein-coding
2310030G06Rik	2310030G06Rik|2610024D04Rik|AV017521|-|9|9 A5.3|protein-coding	237	222	172	162	130	85	78	79	91	60	213	217	122	141	116	0.011457	0.0594559	0.497847	0.877538	-0.00964686	0.0528693	0.273508	0.942333	-0.0127974	0.0623629	0.583519	NA	0.00254278	0.131823	0.69872	NA	0.00285198	0.0609611	0.887964	0.973039	-0.357919	0.26042	0.169319	0.986339	-0.216243	0.244699	0.376853	0.833752	protein-coding
2310033P09Rik	2310033P09Rik|Mmtag2|-|11|11 B1.3|protein-coding	348	384	262	259	201	132	105	125	139	114	342	342	213	185	208	0.00828518	0.0509483	0.622287	0.923417	-0.00123307	0.0331517	0.848135	0.999842	-0.0165619	0.0589018	0.531188	0.783687	0.00285907	0.120239	0.674462	NA	0.0011569	0.056003	0.957685	0.988507	-0.104337	0.205708	0.612007	0.999416	-0.152826	0.192282	0.426729	0.864423	protein-coding
2310034G01Rik	2310034G01Rik|-|-|19|19 C3|ncRNA	38	32	29	23	12	13	10	5	15	8	33	44	17	19	11	-0.00134703	0.0895407	0.933374	0.990491	-0.00407519	0.0653719	0.555806	NA	-0.0160858	0.0745728	0.174455	NA	-0.0011079	0.156137	0.752549	NA	0.00221723	0.0788627	0.862801	NA	-0.294953	0.694415	0.671019	0.999416	-0.550473	0.6526	0.398944	0.843294	ncRNA
2310035C23Rik	2310035C23Rik|6430401N10|Kiaa1468|Relch|mKIAA1468|-|1 E2.1|1|protein-coding	6255	6589	3999	4671	3263	1944	1948	1901	2346	1831	5903	6409	4159	3709	3996	0.0144058	0.0331798	0.469327	0.866515	0.00026158	0.0120269	0.91802	0.999842	0.0324763	0.0374532	0.275057	0.577424	-0.0256703	0.185933	0.0519688	0.745264	-0.00916268	0.0355924	0.692644	0.917293	-0.0329226	0.0714009	0.644731	0.999416	0.0122177	0.0701296	0.861696	0.980946	protein-coding
2310039H08Rik	2310039H08Rik|-|-|17|17 C|protein-coding	891	1105	655	673	571	190	173	163	196	156	1010	991	640	624	656	0.00150502	0.0429702	0.93076	0.990237	-0.0154102	0.0547089	0.13163	0.815372	0.0112788	0.0522035	0.705235	0.882419	0.000928068	0.0949129	0.880459	NA	0.0251437	0.0546367	0.315232	0.733591	-0.211071	0.159797	0.186543	0.999416	0.0251744	0.138154	0.85541	0.980946	protein-coding
2310040G24Rik	2310040G24Rik|-|-|6|6 D1|ncRNA	76	69	58	47	45	32	22	18	23	21	61	57	46	52	27	0.00621394	0.0767231	0.701836	0.948318	-0.0108155	0.0716381	0.226479	NA	0.00914333	0.0691469	0.550092	NA	0.000481841	0.149654	0.918904	NA	-0.0108029	0.0763738	0.494475	0.83924	-0.605593	0.481035	0.208053	0.999416	0.0512317	0.456708	0.910684	0.988369	ncRNA
2310043M15Rik	2310043M15Rik|-|-|16|16 C4|ncRNA	34	35	24	25	17	10	14	10	8	14	24	46	21	17	19	-0.000961988	0.0876212	0.952322	0.99357	-0.00283144	0.0623356	0.680535	NA	-0.00533697	0.0707291	0.655336	NA	6.38835e-05	0.154933	0.986123	NA	0.000910796	0.0780535	0.944423	NA	-0.195086	0.663358	0.76869	0.999416	-0.156927	0.623486	0.801278	0.969698	ncRNA
2310057M21Rik	2310057M21Rik|3110040E10Rik|AI429544|-|7|7 F3|protein-coding	1092	1232	840	857	590	421	408	433	505	374	1154	1147	695	653	674	0.0147056	0.0420091	0.434184	0.850988	-0.00247554	0.0230649	0.606157	0.998689	-0.0385185	0.0495999	0.219755	0.51734	0.00534309	0.102191	0.417268	NA	0.0285372	0.0503294	0.270436	0.691725	-0.116976	0.118738	0.324546	0.999416	-0.160215	0.113146	0.156775	0.649531	protein-coding
2310061I04Rik	2310061I04Rik|-|-|17|17 B1|protein-coding	347	448	274	303	185	119	110	83	129	110	384	401	218	222	219	-0.00475176	0.0494752	0.773991	0.963713	-0.00981701	0.0485994	0.255547	0.929835	-0.033078	0.0611525	0.22738	0.525214	0.00229863	0.118188	0.732934	NA	0.00552052	0.0561509	0.801497	0.950995	-0.15282	0.206949	0.460245	0.999416	-0.110801	0.189858	0.559489	0.909306	protein-coding
2310068J16Rik	2310068J16Rik|-|-|15|15 F1|ncRNA	136	140	97	98	71	39	35	36	44	35	119	122	66	68	68	0.000503799	0.0606956	0.974457	0.996114	-0.00189843	0.046045	0.795038	0.998689	-0.0157359	0.0661902	0.439724	NA	0.001606	0.140034	0.787377	NA	-0.00800611	0.0664996	0.669943	0.909452	-0.081173	0.34046	0.811554	0.999416	-0.168294	0.308547	0.58545	0.917705	ncRNA
2310069G16Rik	2310069G16Rik|-|-|15|15 B3.2|ncRNA	89	104	59	52	43	24	24	21	28	15	84	106	61	51	47	-0.00550473	0.070523	0.731562	0.955399	-0.00491055	0.0561523	0.522101	0.998689	-0.0104557	0.0675887	0.55231	NA	-0.00317185	0.150958	0.55017	NA	0.00181031	0.0695269	0.914075	0.979854	-0.131311	0.44148	0.766136	0.999416	-0.0490419	0.388166	0.899461	0.986133	ncRNA
2410002F23Rik	2410002F23Rik|-|-|7|7 B3|protein-coding	4575	5022	3043	3332	2392	1552	1303	1364	1906	1382	4769	5177	2935	2928	3000	-0.00598788	0.03394	0.758175	0.958583	0.00230897	0.0167381	0.493858	0.994846	-0.0381944	0.039817	0.210981	0.508167	-0.00387413	0.0725598	0.443454	NA	0.05095	0.0464553	0.070838	0.377606	0.0609633	0.0788554	0.439462	0.999416	-0.045769	0.0769001	0.551727	0.908123	protein-coding
2410004B18Rik	2410004B18Rik|4930572C24Rik|-|3|3 H2|protein-coding	1323	1479	963	1037	731	510	461	462	582	478	1260	1322	792	821	875	0.00301023	0.0378637	0.87083	0.97804	-0.00313009	0.0226772	0.500848	0.994846	0.018731	0.046061	0.548145	0.794866	0.010192	0.127984	0.20804	NA	-0.00808283	0.0432521	0.739031	0.932979	-0.0706727	0.106524	0.507044	0.999416	0.0280315	0.101141	0.781662	0.965253	protein-coding
2410006H16Rik	2410006H16Rik|-|-|11|11 B2|ncRNA	9694	11135	6174	6537	5130	1523	1361	1757	1709	1325	6303	6456	4200	4121	3942	-0.0273717	0.0391956	0.187071	0.652278	0.000632818	0.014907	0.84269	0.999213	0.0198498	0.0415042	0.519683	0.776738	-0.00437347	0.0789308	0.417357	0.975275	-0.561223	0.0670639	4.90399e-20	3.31265e-17	0.0964181	0.085076	0.257081	0.999416	0.118745	0.0828353	0.151715	0.643018	ncRNA
2410012E07Rik	2410012E07Rik|-|-|14|14 D2|ncRNA	381	393	255	255	143	162	144	139	172	139	331	352	241	207	219	-0.0209595	0.0617406	0.267036	0.736358	-0.00565144	0.0390571	0.436569	0.984749	0.0125029	0.0590697	0.630196	0.846535	0.00199891	0.119313	0.765625	NA	-0.0154293	0.0597477	0.489503	0.83676	0.0417864	0.205344	0.838749	0.999416	0.233328	0.199524	0.242234	0.741291	ncRNA
2410015M20Rik	2410015M20Rik|Mic13|QIL1|sr104|-|17|17 D|protein-coding	3170	3806	2244	2331	1569	840	675	951	983	668	3153	3202	1932	2036	2107	-0.0308514	0.0404008	0.145009	0.585525	0.000383981	0.0156446	0.909328	0.999842	0.011389	0.0408577	0.710414	0.884303	0.0154047	0.147343	0.111288	NA	0.0134099	0.0394369	0.579148	0.879842	0.0996461	0.0884699	0.260026	0.999416	0.111626	0.0818341	0.17255	0.666546	protein-coding
2410021H03Rik	2410021H03Rik|-|-|17|17 E1.3|ncRNA	31	34	16	35	16	12	18	12	16	24	32	36	19	17	14	0.0060914	0.0881309	0.710591	0.950842	0.00468184	0.0625693	0.521586	NA	-0.00956247	0.0714086	0.437149	NA	-0.00304749	0.158419	0.434097	NA	-0.00296948	0.0776477	0.824802	NA	0.142126	0.604387	0.814086	0.999416	-0.482702	0.601612	0.422352	0.861637	ncRNA
2410022M11Rik	2410022M11Rik|-|-|14|14 C3|ncRNA	239	256	171	163	108	48	47	44	55	53	173	206	107	122	104	-0.0159219	0.0653085	0.368643	0.816814	-0.00135488	0.0423324	0.850054	0.999842	-0.0120888	0.0631456	0.591769	NA	0.00332129	0.137215	0.610883	NA	-0.0360552	0.0806423	0.13075	0.507111	0.128997	0.291747	0.658377	0.999416	0.0822653	0.257719	0.749571	0.959226	ncRNA
2410089E03Rik	2410089E03Rik|4732468D17Rik|Hug|Jbts17|b2b012Clo|-|15|15 A1|protein-coding	7297	7689	4821	5500	3711	2630	2517	2642	3075	2432	6668	7524	3893	3748	3690	0.0138165	0.0328547	0.487567	0.873294	0.000158221	0.011464	0.947727	0.999842	-0.172936	0.0514681	1.5914e-06	0.000198326	-0.00405506	0.0686099	0.404451	0.975275	-0.00700558	0.0350331	0.760464	0.939414	-0.0330214	0.0691571	0.633018	0.999416	-0.259029	0.0692755	0.00018467	0.00647546	protein-coding
2410131K14Rik	2410131K14Rik|-|-|5|5 F|protein-coding	992	1120	668	807	516	234	198	268	307	247	1085	1066	653	706	726	-0.0015451	0.0410469	0.93053	0.990237	0.0252162	0.0673925	0.0617018	0.632063	0.0179517	0.0500946	0.557869	0.801888	0.0015689	0.088668	0.790944	NA	0.0395156	0.0571334	0.147808	0.536478	0.225801	0.139972	0.106705	0.870036	0.0558698	0.123204	0.650207	0.93323	protein-coding
2500002B13Rik	2500002B13Rik|-|-|8|8 B2|ncRNA	72	75	40	57	27	37	36	27	40	29	55	66	32	34	33	-0.00460623	0.0716637	0.773272	0.963713	-0.00470865	0.0532904	0.540374	0.998689	-0.0100906	0.0685523	0.536495	NA	-0.00230723	0.150111	0.649331	NA	-0.0162708	0.0775871	0.347829	0.758107	-0.111645	0.41467	0.787747	0.999416	-0.0845357	0.416723	0.839246	0.979367	ncRNA
2500004C02Rik	2500004C02Rik|-|-|2|2 H1|ncRNA	134	115	85	82	75	48	44	58	80	44	121	103	85	53	67	0.017349	0.0779068	0.338597	0.799138	0.0147269	0.0717913	0.156303	0.842861	-0.00246235	0.0656377	0.895997	NA	-0.00703492	0.162472	0.265425	NA	-0.0104721	0.0695849	0.564151	0.87255	0.1508	0.349907	0.666488	0.999416	-0.275548	0.339987	0.417672	0.857643	ncRNA
2510002D24Rik	2510002D24Rik|2410043I01Rik|AA163535|AA409624|DXMgi27|-|16|16 A3|protein-coding	599	724	468	447	348	162	147	191	189	165	570	535	371	336	324	0.00129916	0.0458422	0.938424	0.991225	0.00365248	0.0331457	0.572578	0.998689	-0.00228119	0.0555397	0.935043	0.98117	0.00495204	0.120591	0.4875	NA	-0.0243531	0.0587277	0.316548	0.734103	0.0732745	0.178507	0.681451	0.999416	-0.0186226	0.164078	0.909636	0.98816	protein-coding
2510003B16Rik	2510003B16Rik|-|-|4|4 D1|ncRNA	44	45	29	29	20	19	11	12	16	12	47	45	24	25	20	-0.0032875	0.0818258	0.838168	0.97344	-0.00404423	0.0609608	0.576726	NA	-0.0123372	0.0711409	0.370837	NA	8.45928e-05	0.152907	0.983658	NA	0.00472713	0.0759039	0.742748	NA	-0.180811	0.579284	0.754942	0.999416	-0.23375	0.534897	0.662111	0.936904	ncRNA
2510009E07Rik	2510009E07Rik|AI194952|-|16|16 B1|protein-coding	478	528	346	403	282	101	104	122	134	84	430	504	287	301	307	0.0356619	0.0702925	0.111962	0.524225	0.00113005	0.0328667	0.859953	0.999842	0.00921623	0.0561161	0.740188	0.898462	-0.00467196	0.121529	0.510375	NA	-0.000891968	0.0535863	0.968351	0.991009	-0.177014	0.19824	0.371897	0.999416	-0.168948	0.169763	0.31964	0.800471	protein-coding
2510039O18Rik	2510039O18Rik|Kiaa2013|-|4|4 E2|protein-coding	5016	5747	3566	3963	2421	1267	1115	1251	1542	1136	4867	4923	2968	3153	3351	-0.0176735	0.0370369	0.371665	0.817967	-0.000185032	0.0150539	0.954521	0.999842	0.0236044	0.0418825	0.445207	0.72993	0.00619844	0.0919408	0.310127	NA	-0.00722553	0.0395841	0.763227	0.940269	0.0537229	0.0873177	0.538385	0.999416	0.100699	0.0845477	0.233641	0.73267	protein-coding
2610001J05Rik	2610001J05Rik|C79299|-|6|6 A1|protein-coding	4062	4756	2805	2995	2027	1422	1338	1400	1496	1238	4466	4618	2671	2840	2739	-0.0464536	0.043259	0.0449975	0.331995	-0.0530819	0.0716794	0.0113297	0.237556	-0.0304149	0.0382536	0.311073	0.614091	0.0493208	0.277212	0.0241087	NA	0.11118	0.0561886	0.00164812	0.0344321	-0.0406588	0.075681	0.591102	0.999416	0.0633409	0.0729125	0.384997	0.837525	protein-coding
2610002M06Rik	2610002M06Rik|8430408J07Rik|AI876413|Chmp1b2|-|X|X D|protein-coding	3080	3406	2053	2322	1584	840	871	950	984	820	2704	2819	1787	1673	1780	-0.00437319	0.0359645	0.817957	0.96987	-0.000526371	0.0162582	0.88055	0.999842	0.0102696	0.0429814	0.74052	0.898462	0.000643156	0.0661217	0.892406	NA	-0.0585241	0.0531564	0.0497816	0.314902	0.00442259	0.0925912	0.961904	0.999416	0.0352966	0.0889574	0.691529	0.944486	protein-coding
2610005L07Rik	2610005L07Rik|2810038F24Rik|6720476A01Rik|-|8|8 A2|pseudo	976	1122	649	725	506	353	347	337	439	349	1013	1105	603	574	570	-0.0100289	0.0411566	0.584121	0.916154	0.00140928	0.0222302	0.764998	0.998689	-0.0757446	0.0562095	0.0233031	0.158034	-0.00245382	0.0881407	0.67714	NA	0.0182019	0.0478242	0.462916	0.823791	0.0784027	0.122879	0.523442	0.999416	-0.12624	0.116027	0.276586	0.768992	pseudo
2610008E11Rik	2610008E11Rik|-|-|10|10 C1|protein-coding	2348	2467	1444	1571	1062	485	506	538	451	404	1994	2127	1289	1162	1153	-0.0233292	0.0474406	0.239188	0.711144	-0.0418183	0.0831301	0.0267348	0.402996	-0.03878	0.0511351	0.213894	0.511346	-0.00100569	0.0848751	0.861016	NA	-0.0289747	0.0524167	0.262259	0.683756	-0.118234	0.126911	0.351527	0.999416	0.00849136	0.120309	0.943732	0.990055	protein-coding
2610020C07Rik	2610020C07Rik|-|-|16|16 A1|ncRNA	1716	1837	1114	1280	929	682	732	636	893	778	1685	1805	1069	1073	1077	-0.00621537	0.0370797	0.741353	0.957315	0.00319452	0.0212409	0.459192	0.993238	-0.00589087	0.044259	0.849749	0.948613	-0.000339686	0.0693166	0.945143	NA	0.000213768	0.0413787	0.992909	0.997353	0.0809561	0.0967485	0.402723	0.999416	0.0119166	0.094545	0.899699	0.986133	ncRNA
2610024D14Rik	2610024D14Rik|-|-|11|11 A3.1|pseudo	42	39	27	38	19	21	17	19	19	21	33	57	27	20	16	0.014788	0.0953725	0.40928	0.838128	0.00262976	0.0572326	0.714276	NA	-0.0144654	0.0720862	0.28702	NA	-0.00419463	0.160517	0.327973	NA	0.002188	0.0755913	0.877398	0.970982	-0.17757	0.553339	0.748281	0.999416	-0.726662	0.543987	0.181612	0.675886	pseudo
2610027K06Rik	2610027K06Rik|-|-|11|11 C|ncRNA	41	56	36	54	27	8	5	12	12	11	44	49	16	26	22	0.0137433	0.0938169	0.437135	0.851524	0.00918149	0.0781633	0.240076	NA	-0.0166048	0.0731218	0.219091	NA	0.000620984	0.153311	0.879193	NA	0.00321623	0.0760155	0.8198	NA	0.359291	0.667606	0.590454	0.999416	-0.775462	0.54556	0.155198	0.648144	ncRNA
2610028E06Rik	2610028E06Rik|BB043107|-|4|4 D2.2|ncRNA	48	53	26	40	28	20	21	13	24	13	62	56	33	36	32	0.0049908	0.0782295	0.757269	0.958583	-0.00505499	0.0595854	0.504566	NA	-0.00532639	0.0686726	0.724403	NA	-0.00351747	0.156297	0.449932	NA	0.00814558	0.0753246	0.597052	0.885539	-0.39105	0.513962	0.446745	0.999416	-0.223065	0.476013	0.639347	0.932	ncRNA
2610035D17Rik	2610035D17Rik|-|-|11|11 E2|ncRNA	105	131	80	91	66	49	29	52	62	49	99	121	81	72	59	0.0156773	0.074114	0.376066	0.818853	0.0195277	0.0832134	0.100508	0.738859	0.00485894	0.0652746	0.802619	NA	-0.0045771	0.149911	0.453713	NA	-0.00544425	0.0670612	0.764366	0.940687	0.240549	0.345631	0.486447	0.999416	-0.164634	0.326378	0.613962	0.926682	ncRNA
2610037D02Rik	2610037D02Rik|AU024679|-|15|15 F1|ncRNA	224	168	99	116	94	45	44	44	60	40	172	176	84	63	81	-0.00686121	0.0625528	0.670855	0.941039	0.00357223	0.0469305	0.63354	0.998689	-0.0615268	0.0913947	0.0149865	NA	-0.0100924	0.177115	0.157527	NA	-0.0172147	0.0704612	0.38385	0.782306	0.227756	0.330332	0.490525	0.999416	-0.400968	0.305147	0.18884	0.685806	ncRNA
2610042L04Rik	2610042L04Rik|Tksn|takusan|-|14|14 A1|protein-coding	18	22	8	13	8	9	7	4	5	3	11	12	5	10	7	-0.00787449	0.109023	0.6341	0.92933	-0.0109839	0.0935535	0.143459	NA	0.000431363	0.0722242	0.959239	NA	0.000112413	0.158333	0.965857	NA	-0.0117053	0.0933054	0.304786	NA	-0.805712	0.943382	0.393067	0.999416	0.351629	0.900416	0.696153	0.945575	protein-coding
2610044O15Rik8	2610044O15Rik8|2610044O15Rik|-|8 E2|8|protein-coding	299	412	242	245	176	83	95	99	84	97	297	301	242	177	200	-0.00278106	0.0544966	0.862097	0.977255	-0.00177883	0.0387587	0.798827	0.998689	0.0215789	0.0634934	0.366855	0.66714	0.00249498	0.130496	0.705571	NA	-0.0155701	0.0645793	0.459586	0.822608	-0.0214876	0.257682	0.933543	0.999416	0.177322	0.241215	0.462267	0.879276	protein-coding
2610203C22Rik	2610203C22Rik|2310007M24Rik|-|1|1 A2|ncRNA	42	36	25	26	20	16	12	7	10	10	27	28	18	23	16	-0.00359792	0.0861152	0.824032	0.971124	-0.0118064	0.0833018	0.172305	NA	0.00462485	0.0705122	0.70341	NA	0.000270862	0.154492	0.942999	NA	-0.0152169	0.0871833	0.290852	NA	-0.619103	0.637373	0.331381	0.999416	0.25532	0.59917	0.670019	0.939473	ncRNA
2610206C17Rik	2610206C17Rik|-|-|7|7 D3|ncRNA	81	74	36	64	33	7	6	10	13	13	39	67	32	26	30	0.00258882	0.0768059	0.871184	0.978271	0.0197838	0.110721	0.0636353	NA	-0.00519924	0.0692049	0.7163	NA	-0.00896592	0.18136	0.0744245	NA	-0.039244	0.117226	0.0555204	0.332557	0.968529	0.62902	0.123623	0.917354	-0.180389	0.491117	0.713392	0.949186	ncRNA
2610301B20Rik	2610301B20Rik|AI428449|-|4|4 A1|protein-coding	2652	2983	1856	2043	1450	878	845	823	960	798	2535	2599	1587	1641	1635	-0.000947309	0.0342864	0.960836	0.993973	-0.0152577	0.0419429	0.0807451	0.688282	0.00954772	0.040355	0.754709	0.904882	0.00607004	0.0890664	0.308222	NA	-0.0156738	0.0392138	0.517899	0.851195	-0.116137	0.0842401	0.168006	0.985709	0.0196248	0.0797769	0.805685	0.971415	protein-coding
2610306M01Rik	2610306M01Rik|-|-|6|6 D1|ncRNA	161	193	124	127	100	52	29	52	33	34	185	183	102	101	103	0.00698327	0.0610278	0.665977	0.940076	-0.00846655	0.0566432	0.32305	0.962314	-0.0219829	0.0661347	0.317942	NA	0.00514741	0.148364	0.430118	NA	0.0289322	0.0776687	0.187267	0.599217	-0.367568	0.331338	0.267281	0.999416	-0.281726	0.283709	0.320705	0.801018	ncRNA
2610316D01Rik	2610316D01Rik|-|-|3|3 B|ncRNA	553	573	344	370	269	173	163	181	193	166	439	514	236	258	249	-0.0165277	0.0520534	0.364294	0.81401	-0.000966957	0.0294544	0.871103	0.999842	-0.0766919	0.0736611	0.0191347	0.140467	0.00323476	0.113745	0.634183	NA	-0.0276632	0.06035	0.26379	0.684676	0.0913621	0.176022	0.603735	0.999416	-0.149699	0.166969	0.369949	0.8301	ncRNA
2610318N02Rik	2610318N02Rik|AL033325|-|16|16 A3|protein-coding	15	21	13	11	10	3	2	1	2	2	12	17	9	12	10	-0.00429179	0.107538	0.7899	0.964854	-0.00384505	0.0791133	0.474062	NA	0.00268397	0.0722536	0.756666	NA	0.000568443	0.158593	0.825569	NA	-0.00358576	0.0857791	0.730703	NA	-0.576921	1.19857	0.630275	0.999416	0.373655	0.91208	0.682046	0.943859	protein-coding
2610507B11Rik	2610507B11Rik|AU022687|D11Bhm178e|D11Bhm179e|E1|Kiaa0100|mKIAA0100|-|11 B5|11 46.74 cM|protein-coding	25582	29288	16903	19556	12783	8913	7624	8495	10590	7818	25048	26163	15231	15947	15922	-0.0225269	0.0324432	0.268818	0.736999	0.000652749	0.0104586	0.759371	0.998689	-0.0157691	0.0349077	0.582717	0.819164	0.000453605	0.0497513	0.907148	0.999687	-0.00578709	0.0331893	0.79564	0.950051	0.0681404	0.0620838	0.272399	0.999416	0.0301555	0.0634542	0.634621	0.932	protein-coding
2610507I01Rik	2610507I01Rik|5033414D05Rik|-|11|11 B1.3|ncRNA	530	569	359	394	251	150	134	156	172	140	467	533	323	296	293	0.00028303	0.0458427	0.986561	0.998254	0.00215535	0.031232	0.728303	0.998689	-0.00832808	0.0554953	0.767241	0.911653	-0.00325701	0.112665	0.631036	NA	-0.0115728	0.0540872	0.616222	0.890361	0.0495073	0.180283	0.783617	0.999416	-0.0343966	0.16375	0.833624	0.978789	ncRNA
2610528A11Rik	2610528A11Rik|AW494830|Gpr15l|-|14|14 B|protein-coding	20	16	11	7	10	4	5	9	10	8	9	12	6	9	10	-0.011647	0.113836	0.497586	0.877538	0.0064841	0.0776928	0.327365	NA	0.00436814	0.072554	0.610218	NA	0.00156093	0.159061	0.573005	NA	-0.0100611	0.090701	0.371765	NA	1.19039	0.919815	0.195608	0.999416	0.758835	0.882505	0.389864	0.838344	protein-coding
2700012I20Rik	2700012I20Rik|-|-|9|9 B|ncRNA	45	40	26	29	11	11	6	11	8	14	45	47	25	24	20	-0.0151263	0.102004	0.402171	0.833594	0.00282502	0.0633917	0.677181	NA	-0.0103462	0.071392	0.413175	NA	0.000923848	0.154929	0.806656	NA	0.00682818	0.0790772	0.617143	NA	0.625841	0.681072	0.358145	0.999416	0.0674367	0.598511	0.910289	0.988369	ncRNA
2700038G22Rik	2700038G22Rik|-|-|5|5 A3|ncRNA	355	377	223	282	211	213	196	160	293	202	419	431	288	199	237	0.0324501	0.0694667	0.133929	0.568309	0.00972723	0.0445806	0.240153	0.92097	-0.0271426	0.0586407	0.328521	0.628277	-0.0562671	0.38167	0.0122195	NA	0.0209924	0.0593688	0.372062	0.773316	-0.0397512	0.180363	0.825564	0.999416	-0.321327	0.17942	0.073306	0.482672	ncRNA
2700046G09Rik	2700046G09Rik|-|-|19|19 C1|ncRNA	288	290	223	222	144	71	62	79	73	41	297	319	161	152	153	0.0248969	0.070054	0.208776	0.679422	-0.0100644	0.0541661	0.260726	0.933532	-0.0620663	0.0773533	0.03171	0.185971	-0.000392344	0.123666	0.952281	NA	0.0401686	0.0778369	0.116613	0.475348	-0.454382	0.257889	0.078081	0.799278	-0.525937	0.220296	0.0169675	0.217796	ncRNA
2700049A03Rik	2700049A03Rik|Ta3|Talpid3|mKIAA0586|-|12|12 C2-C3|protein-coding	3319	3654	2151	2429	1649	1015	974	1057	1215	899	3101	3345	1866	1768	1873	-0.0108233	0.0340615	0.581398	0.915408	-0.000393409	0.0139378	0.894996	0.999842	-0.0797464	0.0418399	0.0111714	0.104807	-0.00266526	0.0657726	0.570505	NA	-0.012257	0.0374562	0.60573	0.887583	0.0234051	0.0798011	0.769298	0.999416	-0.0964926	0.0758478	0.203307	0.701662	protein-coding
2700054A10Rik	2700054A10Rik|-|-|17 A1|17|ncRNA	1832	1917	1196	1494	947	499	448	527	545	442	1665	1717	990	956	1070	0.019375	0.0425455	0.31923	0.781379	-0.000519912	0.0201409	0.904557	0.999842	-0.0299652	0.0478619	0.338117	0.640042	-0.00200484	0.0810396	0.717621	NA	-0.0164876	0.0460263	0.505051	0.844529	-0.0926639	0.11433	0.417658	0.999416	-0.15032	0.107442	0.161791	0.654029	ncRNA
2700062C07Rik	2700062C07Rik|AI195775|C87515|-|18|18 A2|protein-coding	958	1182	684	776	597	382	305	351	421	331	972	1066	699	710	677	0.0136595	0.0439901	0.457739	0.859259	0.000566712	0.0230299	0.907929	0.999842	0.0502445	0.053814	0.111004	0.36563	-0.00117099	0.0884704	0.842915	NA	0.00161836	0.0476632	0.945655	0.984217	-0.0594312	0.133366	0.655868	0.999416	0.0619487	0.126415	0.624105	0.929594	protein-coding
2700081O15Rik	2700081O15Rik|AI255177|AI848741|AW742297|-|19|19 A|protein-coding	3248	3460	2216	2399	1526	847	819	827	1008	820	3253	3599	1836	2034	2006	-0.0253425	0.0406036	0.215258	0.687328	-0.00221041	0.0189072	0.572863	0.998689	-0.0697124	0.0458977	0.030557	0.18267	0.0071365	0.101392	0.28124	NA	0.0569393	0.0528986	0.0545692	0.329306	0.0423495	0.0938168	0.651697	0.999416	-0.0435296	0.089439	0.626474	0.930158	protein-coding
2700097O09Rik	2700097O09Rik|AW552125|-|12|12 C1|protein-coding	323	305	186	231	164	112	109	98	148	105	322	368	192	189	208	0.00436971	0.0506754	0.789876	0.964854	0.00236482	0.0349505	0.722509	0.998689	-0.0230697	0.0601868	0.381907	0.679353	-0.00793397	0.148126	0.310594	NA	0.0200864	0.0617874	0.378702	0.7786	0.0206037	0.214356	0.923426	0.999416	-0.156612	0.200574	0.434907	0.868464	protein-coding
2700099C18Rik	2700099C18Rik|9430041D22Rik|-|17|17 E5|pseudo	1135	1261	690	810	584	435	403	469	438	366	1150	1199	676	674	701	-0.0164237	0.0433782	0.384944	0.824597	-0.00800533	0.0348243	0.239815	0.92073	-0.0418328	0.0505447	0.183155	0.472403	0.0040134	0.0959527	0.52194	NA	0.0280256	0.0508731	0.277368	0.698678	-0.0375972	0.122342	0.758606	0.999416	-0.0252923	0.11666	0.828361	0.977026	pseudo
2810001G20Rik	2810001G20Rik|AW045514|-|11|11 B3|ncRNA	546	580	371	388	275	181	169	181	236	172	465	557	348	284	332	0.00368511	0.046102	0.827227	0.971905	0.00547233	0.0357108	0.425116	0.980913	0.00554742	0.0554458	0.843471	0.946192	-0.00624626	0.127724	0.402333	NA	-0.0196691	0.0566339	0.408283	0.798168	0.0852097	0.173747	0.623834	0.999416	-0.00565715	0.163737	0.972438	0.996297	ncRNA
2810002D19Rik	2810002D19Rik|-|-|2|2 E1|ncRNA	235	252	166	175	126	91	78	72	92	72	212	237	162	134	137	0.0092727	0.0558695	0.57769	0.913731	-0.00546819	0.0429347	0.470183	0.994249	0.0084628	0.0608616	0.726656	NA	-0.00445206	0.135576	0.520016	NA	-0.010656	0.0611332	0.613186	0.889217	-0.241259	0.245171	0.325094	0.999416	-0.0437119	0.228188	0.848086	0.979993	ncRNA
2810004N23Rik	2810004N23Rik|3110004G14Rik|Ayu21-55|Gt(pU21)55Imeg|GtAyu21-55|-|8|8 E2|protein-coding	2104	2357	1367	1636	1014	746	632	690	849	647	2227	2255	1353	1382	1320	-0.00940932	0.0375548	0.619379	0.922958	-0.000279762	0.0172737	0.940317	0.999842	-0.022508	0.0444572	0.470786	0.746897	-0.00185476	0.0731511	0.717295	NA	0.0298088	0.0463747	0.252457	0.676576	0.0301221	0.0992012	0.761397	0.999416	-0.00922504	0.0947579	0.922445	0.988369	protein-coding
2810006K23Rik	2810006K23Rik|-|-|5|5 F|protein-coding	754	863	531	536	412	257	228	347	302	237	759	771	492	521	542	-0.00885187	0.0431023	0.620014	0.92322	0.00345179	0.0280386	0.543708	0.998689	0.0374128	0.0527885	0.224689	0.521547	0.027094	0.23611	0.0619433	NA	0.0288309	0.0541337	0.261831	0.683756	0.119548	0.141358	0.397712	0.999416	0.154365	0.130167	0.235661	0.73494	protein-coding
2810013P06Rik	2810013P06Rik|-|-|8|8 E1|ncRNA	284	351	194	216	133	105	100	100	107	85	307	338	185	174	202	-0.0164725	0.0588736	0.358156	0.809442	-0.0106619	0.0517693	0.235765	0.920515	-0.0209747	0.0603778	0.419384	0.709326	0.00405071	0.129147	0.560537	NA	0.0221708	0.0634373	0.333984	0.747567	-0.0701161	0.223851	0.754109	0.999416	0.0365393	0.206078	0.859267	0.980946	ncRNA
2810021J22Rik	2810021J22Rik|AI449137|-|11|11 B1.3|protein-coding	411	428	279	331	236	156	145	138	163	114	382	412	270	220	250	0.0383514	0.0741554	0.0978232	0.493939	-0.00839648	0.043224	0.291996	0.946705	0.000877	0.0564653	0.974454	0.994132	-0.0104232	0.15698	0.228577	NA	-0.00720832	0.0546186	0.74881	0.935639	-0.380236	0.187272	0.0423161	0.61532	-0.216195	0.174534	0.215456	0.713826	protein-coding
2810025M15Rik	2810025M15Rik|AI429618|-|1|1 H1|ncRNA	5620	6644	3886	4174	3044	1750	1630	1900	2024	1507	5819	6013	3977	3952	4091	-0.0132431	0.032196	0.506133	0.88164	-0.0021865	0.0150823	0.462581	0.99369	0.078093	0.037459	0.00894278	0.0914964	0.00532741	0.0748834	0.308678	0.959478	0.0375822	0.0398252	0.144287	0.529386	-0.00665707	0.0689489	0.923083	0.999416	0.148681	0.0662623	0.024844	0.27087	ncRNA
2810029C07Rik	2810029C07Rik|AU017849|-|12|12 F1|ncRNA	63	78	39	32	31	25	17	28	33	25	53	56	31	32	30	-0.0248397	0.103864	0.224651	0.697793	0.00582585	0.0588497	0.45562	NA	-0.00723231	0.06867	0.640312	NA	0.00220586	0.151596	0.646911	NA	-0.0112607	0.075456	0.488949	0.836401	0.695325	0.466506	0.136094	0.946055	0.271185	0.446746	0.543835	0.906145	ncRNA
2810047C21Rik1	2810047C21Rik1|100042870|2810047C21Rik|AA683836|Gm4082|-|7|7 A1|ncRNA	75	71	52	47	43	14	15	21	19	11	80	81	41	42	50	0.00380147	0.0728995	0.811661	0.968905	-0.000141351	0.0551175	0.984081	NA	-0.0116787	0.0686921	0.481604	NA	0.00170749	0.149704	0.729872	NA	0.0186178	0.0804543	0.285899	0.706296	-0.0865226	0.508776	0.864963	0.999416	-0.273271	0.422523	0.517787	0.897297	ncRNA
2810403A07Rik	2810403A07Rik|A430106P18Rik|AI256352|AI451678|Blom7|Khdc4|Kiaa0907|-|3|3 F1|protein-coding	6352	6618	4110	4612	3328	2391	2283	2365	2890	2072	6266	6555	3724	3339	3753	0.0145433	0.0341478	0.463384	0.863714	-0.000559078	0.0126338	0.833716	0.99905	-0.0923392	0.0425044	0.00361361	0.053612	-0.00521502	0.0790513	0.336043	0.966156	0.019673	0.0386268	0.418499	0.801571	-0.0537498	0.0742177	0.468932	0.999416	-0.185922	0.0743482	0.0123953	0.178315	protein-coding
2810403D21Rik	2810403D21Rik|1810022M18Rik|4632410B05Rik|AU017716|-|X|X D|ncRNA	112	139	90	81	55	29	36	43	35	36	94	88	62	66	69	-0.0159081	0.0752961	0.370863	0.817562	-0.00133729	0.0471325	0.854362	0.999842	0.0158409	0.0672545	0.413139	NA	0.0108757	0.183957	0.118474	NA	-0.0175205	0.0732351	0.357567	0.762346	0.171058	0.363264	0.637719	0.999416	0.410781	0.332582	0.216784	0.714575	ncRNA
2810408A11Rik	2810408A11Rik|1700019L01Rik|4930470J18Rik|-|11|11 B3|protein-coding	62	68	51	51	34	16	16	17	15	11	75	69	52	39	49	0.0104193	0.079663	0.53613	0.897771	-0.0057758	0.0618989	0.450735	NA	0.00281615	0.06764	0.862497	NA	0.000379031	0.148701	0.937954	NA	0.0154381	0.0783179	0.358509	0.763418	-0.531784	0.515035	0.301829	0.999416	-0.158135	0.430686	0.713491	0.949186	protein-coding
2810408I11Rik	2810408I11Rik|-|-|1|1 C2|ncRNA	533	633	340	395	280	168	182	140	220	196	585	612	377	377	434	-0.0344555	0.0648218	0.118307	0.537088	-0.000328	0.0279564	0.954436	0.999842	0.0265169	0.0550511	0.366566	0.666989	0.00197647	0.103568	0.760355	NA	0.0141057	0.0532255	0.549764	0.864198	0.17633	0.1657	0.287262	0.999416	0.27447	0.152451	0.071801	0.478851	ncRNA
2810410L24Rik	2810410L24Rik|-|-|11|11 E2|ncRNA	148	150	73	86	60	29	29	39	42	25	111	109	65	70	74	-0.0226321	0.0837914	0.244933	0.717585	0.00346044	0.0497008	0.644703	0.998689	0.00171149	0.0650131	0.930254	NA	-0.00110235	0.141065	0.849172	NA	-0.0273329	0.0802136	0.189602	0.602712	0.427829	0.36808	0.245103	0.999416	0.30485	0.32279	0.344954	0.816495	ncRNA
2810414N06Rik	2810414N06Rik|-|-|1|1 G1|ncRNA	60	60	43	45	30	13	13	8	15	13	45	68	41	29	28	0.00744379	0.080208	0.650656	0.934431	-0.000664458	0.0574337	0.924085	NA	-0.00354845	0.068779	0.809178	NA	-0.00526118	0.16296	0.264526	NA	-0.00929032	0.0764812	0.543889	0.860527	-0.210996	0.556172	0.704412	0.999416	-0.243571	0.482697	0.613836	0.926682	ncRNA
2810429I04Rik	2810429I04Rik|AI256682|-|13|13 A1|ncRNA	181	196	126	127	82	76	68	79	93	85	223	228	116	133	141	-0.0212334	0.0700492	0.261808	0.733214	0.00215099	0.0388501	0.75871	0.998689	-0.0197156	0.0627007	0.414265	NA	0.0128473	0.185643	0.136616	NA	0.0727496	0.111114	0.0247916	0.211687	0.274958	0.25724	0.285126	0.999416	0.0830168	0.240938	0.730428	0.953275	ncRNA
2810433D01Rik	2810433D01Rik|-|-|11|11 E1|ncRNA	23	32	18	16	13	4	3	3	7	5	18	30	10	18	11	-0.00798992	0.102207	0.631863	0.928328	0.00267504	0.0708171	0.653103	NA	-0.00401085	0.0716737	0.689014	NA	0.000359091	0.157232	0.905911	NA	-0.00276147	0.0819738	0.812988	NA	0.644763	0.93217	0.489139	0.999416	0.075793	0.763586	0.920932	0.988369	ncRNA
2810454H06Rik	2810454H06Rik|-|-|6|6 G1|ncRNA	282	268	158	194	125	71	64	63	58	58	293	333	163	154	140	-0.00336266	0.0538101	0.834409	0.97253	-0.00904486	0.0522844	0.295848	0.946705	-0.0679902	0.0825688	0.0208182	NA	-0.00549745	0.14176	0.435838	NA	0.033389	0.0741394	0.165452	0.566583	-0.191017	0.263128	0.467873	0.999416	-0.312432	0.230766	0.175771	0.670135	ncRNA
2810471M01Rik	2810471M01Rik|-|-|11|11 A3.3|ncRNA	24	21	14	19	13	0	0	2	0	1	10	14	7	12	8	0.00646757	0.111514	0.690762	0.946389	0.00466563	0.0978116	0.27594	NA	0.00307757	0.0725716	0.706065	NA	-0.00089997	0.159058	0.716509	NA	-0.00897708	0.09175	0.393228	NA	1.71552	1.99439	0.389694	0.999416	-0.0483202	0.963724	0.960012	0.992788	ncRNA
2810474O19Rik	2810474O19Rik|6720435I21Rik|AA536804|AU020969|GET|Kiaa1551|-|6|6 G3|protein-coding	11128	11366	10139	11534	8308	2239	2365	4189	4141	3437	10966	12372	8593	8229	8335	0.535283	0.071028	6.70561e-15	4.8284e-13	0.647396	0.0728407	1.03221e-20	4.14202e-18	0.121057	0.0579386	0.000839604	0.0211257	-0.00485892	0.0867182	0.402708	0.975275	0.0608572	0.0560839	0.0452037	0.301279	0.117903	0.0918554	0.199292	0.999416	-0.343069	0.0926934	0.000214656	0.0073922	protein-coding
2900005J15Rik	2900005J15Rik|-|-|5|5 A3|ncRNA	13	13	8	8	5	6	4	6	4	4	26	18	15	8	12	-0.00307402	0.107427	0.847725	0.976347	-0.0018901	0.0697739	0.748926	NA	-0.00409722	0.072093	0.659543	NA	0.000165155	0.15824	0.950585	NA	0.0172807	0.10322	0.161223	NA	-0.121943	1.00913	0.903818	0.999416	-0.10786	0.891606	0.903713	0.98704	ncRNA
2900009J06Rik	2900009J06Rik|-|-|1|1 E3|ncRNA	26	22	15	14	17	5	8	13	13	10	34	24	7	11	21	-0.00703582	0.0993588	0.670992	0.941039	0.0053902	0.0710033	0.429654	NA	-0.0119599	0.0735781	0.26042	NA	0.00372329	0.16258	0.258502	NA	0.0129559	0.0893473	0.315135	NA	0.751837	0.787365	0.33964	0.999416	-0.308706	0.729246	0.67206	0.940149	ncRNA
2900026A02Rik	2900026A02Rik|8430408O14Rik|A530094D01|AW539426|Gm449|Kiaa1671|mKIAA1671|-|5|5 F|protein-coding	1284	1382	926	1046	642	420	419	432	516	414	1293	1347	815	749	835	0.0127565	0.0413976	0.49328	0.875024	0.000733849	0.0209931	0.870491	0.999842	-0.0166028	0.0484107	0.591569	0.824504	0.000886258	0.0810536	0.873314	NA	0.0188003	0.0476637	0.449659	0.818228	-0.0435627	0.119342	0.715092	0.999416	-0.0996637	0.113122	0.378302	0.833752	protein-coding
2900052L18Rik	2900052L18Rik|-|-|11|11 E2|ncRNA	734	679	358	414	337	216	216	175	239	179	601	635	312	282	299	-0.0306888	0.0626993	0.147107	0.587495	-0.0082136	0.0407337	0.284728	0.945432	-0.147301	0.10523	0.000863958	0.021383	-0.0144253	0.178236	0.148533	NA	-0.044482	0.0686274	0.108119	0.459175	0.0310971	0.167918	0.853079	0.999416	-0.182882	0.160817	0.255455	0.753586	ncRNA
2900060B14Rik	2900060B14Rik|-|-|1|1 E2.3|ncRNA	71	83	32	37	35	38	29	32	29	38	68	64	39	46	27	-0.0349905	0.123053	0.13776	0.574642	-0.002589	0.0519848	0.725187	0.998689	-0.00740367	0.068536	0.637181	NA	0.00168335	0.15043	0.727426	NA	-0.00654828	0.0730289	0.680926	0.911371	0.381634	0.447013	0.393248	0.999416	0.366267	0.444814	0.410271	0.85157	ncRNA
2900076A07Rik	2900076A07Rik|WI1-1616M8.2|-|7|7 D3|ncRNA	231	266	133	174	136	79	83	87	82	64	186	219	199	134	138	0.0162575	0.0640288	0.360827	0.810739	-0.000893741	0.0384641	0.897403	0.999842	0.0525293	0.0760992	0.0474087	NA	-0.0231133	0.24612	0.0394904	NA	-0.0417961	0.0841294	0.0979767	0.439756	-0.197855	0.262935	0.451759	0.999416	0.153617	0.245545	0.531567	0.902518	ncRNA
2900093K20Rik	2900093K20Rik|-|-|2|2 H3|ncRNA	98	103	57	47	26	21	13	26	19	18	78	74	40	40	40	-0.0740827	0.184415	0.0402246	0.311933	-9.07461e-05	0.0538181	0.989858	NA	-0.0160358	0.0699577	0.334645	NA	0.00518852	0.160254	0.314666	NA	-0.00742253	0.07216	0.652017	0.902369	0.658941	0.482956	0.172444	0.989445	0.392955	0.420647	0.350217	0.82034	ncRNA
2900097C17Rik	2900097C17Rik|1810005K14Rik|4930563C06Rik|-|2|2 H1|ncRNA	18143	19727	12235	13447	9488	6459	6123	6730	8139	6069	18022	18565	11960	11707	12572	-0.00197018	0.0285664	0.92039	0.988113	0.00258217	0.0137482	0.308382	0.955282	0.0619375	0.0316957	0.0222245	0.154275	0.00241524	0.0500856	0.545818	0.989566	0.0202637	0.0321675	0.359934	0.764177	0.0466957	0.0536971	0.384512	0.999416	0.0868623	0.0542589	0.109402	0.569999	ncRNA
3000002C10Rik	3000002C10Rik|-|-|9|9 F2|pseudo	51	68	29	50	25	26	13	20	21	13	45	47	36	41	41	0.00171172	0.0766097	0.914424	0.987308	-0.00363947	0.0576906	0.619969	NA	0.0223284	0.074114	0.149463	NA	-0.00160684	0.151831	0.725686	NA	-0.0112808	0.077705	0.467328	0.827276	-0.249923	0.524082	0.63345	0.999416	0.420844	0.480586	0.381199	0.834705	pseudo
3010001F23Rik	3010001F23Rik|-|-|X|X F3|ncRNA	24	23	19	12	5	10	8	3	7	4	17	18	7	12	12	-0.0234775	0.135966	0.241101	0.713674	-0.0166376	0.112531	0.0680749	NA	-0.00242008	0.0718458	0.796338	NA	0.00319687	0.162164	0.269264	NA	-0.00344161	0.0831897	0.76131	NA	-0.569032	0.862562	0.509447	0.999416	0.593984	0.815313	0.466286	0.880704	ncRNA
3010003L21Rik	3010003L21Rik|-|-|6|6 G3|ncRNA	282	306	171	188	112	60	50	59	66	52	285	290	133	168	154	-0.0402626	0.0918329	0.095239	0.488864	-0.00250566	0.0412481	0.727035	0.998689	-0.0443273	0.0694535	0.0928755	NA	0.00524817	0.140486	0.454216	NA	0.0151381	0.0626888	0.481166	0.833819	0.216897	0.268537	0.419263	0.999416	0.0415983	0.229498	0.856165	0.980946	ncRNA
3110002H16Rik	3110002H16Rik|2400010D15Rik|Mic-1|Mic1|Rmc1|Wdr98|-|18|18 A1|protein-coding	2233	2528	1671	1897	1268	743	636	706	933	614	2161	2311	1349	1505	1449	0.0429241	0.0522147	0.0661552	0.408615	0.000761801	0.0180105	0.8442	0.999213	0.020282	0.0452219	0.515832	0.775066	-0.000439156	0.0709188	0.930357	NA	-0.000513904	0.0422499	0.98298	0.993791	-0.120664	0.101771	0.235764	0.999416	-0.0944421	0.0975318	0.332884	0.811289	protein-coding
3110009E18Rik	3110009E18Rik|-|-|1|1 E2.3|protein-coding	469	501	301	309	206	81	84	99	110	76	389	416	228	254	230	-0.0216186	0.0594523	0.257008	0.727478	0.00183098	0.0354943	0.78467	0.998689	-0.0191026	0.0582716	0.480896	0.752235	0.00109271	0.11398	0.868984	NA	-0.0239375	0.0613162	0.31415	0.73278	0.208898	0.215388	0.332111	0.999416	0.0727897	0.183607	0.691778	0.944486	protein-coding
3110021A11Rik	3110021A11Rik|-|-|6|6 F1|ncRNA	48	45	22	38	23	13	9	16	15	8	44	64	26	21	19	0.0155602	0.0957926	0.389733	0.826195	0.00427811	0.0627976	0.551275	NA	-0.024542	0.0768377	0.0940261	NA	-0.00761047	0.175425	0.0954827	NA	0.00646995	0.0761451	0.659252	NA	-0.0464119	0.610885	0.939439	0.999416	-0.93179	0.530342	0.0789248	0.496656	ncRNA
3110035E14Rik	3110035E14Rik|AI415019|AV164974|R75066|-|1|1 A2|protein-coding	49	33	33	24	18	22	18	14	14	15	43	46	30	14	11	0.00457923	0.0878822	0.778393	0.963713	-0.00655493	0.0669822	0.388211	NA	-0.0184754	0.07524	0.14175	NA	-0.00220078	0.156818	0.560437	NA	0.00247075	0.0777056	0.852949	NA	-0.55564	0.619919	0.370086	0.999416	-0.732856	0.611833	0.230993	0.729952	protein-coding
3110039I08Rik	3110039I08Rik|2610203C20Rik|AI848448|D230004N17Rik|D3Mgi9|Mir100hg|-|9|9 A5.1|ncRNA	1603	1497	588	747	517	989	1146	828	1329	1134	1788	1869	1077	824	902	-0.549325	0.0931814	4.01294e-10	2.13574e-08	0.00527569	0.0274833	0.3346	0.968324	-0.143657	0.0790777	0.00054136	0.0166782	-0.0637219	0.372414	0.018077	NA	0.0543831	0.0621569	0.0677142	0.369707	0.65942	0.115433	1.1128e-08	1.04054e-06	0.305526	0.119006	0.0102487	0.157533	ncRNA
3110039M20Rik	3110039M20Rik|-|-|12|12 B3|ncRNA	79	102	57	75	63	18	9	16	20	26	65	77	47	35	45	0.0121119	0.0791778	0.479117	0.868595	0.0143349	0.0835174	0.143065	NA	-0.00263872	0.0677338	0.869939	NA	-0.00392637	0.154796	0.446469	NA	-0.0223595	0.0845405	0.213914	0.631384	0.393464	0.489099	0.421128	0.999416	-0.268688	0.418468	0.520825	0.89813	ncRNA
3110040N11Rik	3110040N11Rik|AI851475|-|7|7 D3|protein-coding	617	688	386	424	303	154	148	189	163	114	568	601	331	378	382	-0.018166	0.0511146	0.328917	0.789612	-0.010485	0.0465033	0.221781	0.901456	-0.00493174	0.0540501	0.864323	0.955445	0.00728522	0.131265	0.34535	NA	0.00586855	0.0515472	0.799937	0.950682	-0.0611387	0.173654	0.724784	0.999416	0.0973634	0.152637	0.523554	0.899163	protein-coding
3110043O21Rik	3110043O21Rik|AI840585|C9orf72|-|4|4 A5|protein-coding	3473	3922	2380	2659	1796	1044	1025	1139	1276	994	3178	3443	2254	2303	2195	-0.00119459	0.0338588	0.950832	0.993297	0.0012838	0.0151847	0.686375	0.998689	0.0765476	0.042137	0.0150561	0.124116	0.000320816	0.0587948	0.941178	NA	-0.0279667	0.0412477	0.269898	0.691725	0.0299806	0.0811399	0.71176	0.999416	0.128992	0.0774252	0.0957086	0.546298	protein-coding
3110045C21Rik	3110045C21Rik|AI838577|-|1|1 H3|ncRNA	446	525	291	337	269	127	116	126	130	118	442	491	326	242	298	0.00709897	0.0501836	0.671299	0.941039	-0.000185879	0.0330175	0.976893	0.999842	-0.000820106	0.057694	0.975329	0.994132	-0.00778549	0.144366	0.321271	NA	-0.00206711	0.0558768	0.924668	0.980711	-0.0664178	0.207221	0.748577	0.999416	-0.0653809	0.189314	0.729826	0.953275	ncRNA
3110056K07Rik	3110056K07Rik|4921536K06Rik|-|12|12 C2|ncRNA	244	253	174	164	102	113	104	108	121	94	205	223	127	119	108	-0.00835309	0.0559889	0.61289	0.920942	-0.00545691	0.0418529	0.466502	0.99369	-0.0274297	0.06466	0.260709	0.562463	0.00349619	0.132988	0.603983	NA	-0.0129852	0.0623797	0.538855	0.858194	-0.0484409	0.238594	0.839115	0.999416	-0.0887739	0.235621	0.706348	0.948138	ncRNA
3110062M04Rik	3110062M04Rik|AL023049|Cyren|Mri|-|6|6 B1|protein-coding	1031	1101	636	682	483	262	245	255	307	223	805	881	515	541	528	-0.0306443	0.053032	0.147125	0.587495	-0.00318826	0.0272137	0.565679	0.998689	0.0025353	0.0502707	0.933471	0.980449	-0.000598292	0.0875594	0.918792	NA	-0.105639	0.0881282	0.00782267	0.100652	0.0719914	0.13642	0.597695	0.999416	0.143761	0.124056	0.246522	0.746952	protein-coding
3110070M22Rik	3110070M22Rik|-|-|13|13 D2.3|ncRNA	34	30	15	26	14	4	6	5	5	5	28	33	18	21	13	0.00118033	0.0918404	0.941626	0.991992	0.000552866	0.0665561	0.928278	NA	-0.00268976	0.0708646	0.810223	NA	-0.00293637	0.159903	0.389702	NA	-0.00302942	0.0799745	0.808357	NA	0.0265601	0.841444	0.974819	0.999416	-0.145708	0.681391	0.830672	0.977966	ncRNA
3110082I17Rik	3110082I17Rik|AW411904|-|5|5 G2|protein-coding	2080	2433	1413	1611	1096	552	497	552	651	510	2314	2394	1515	1526	1477	-0.00637499	0.0361179	0.737849	0.957022	0.00110867	0.0180578	0.77402	0.998689	0.0204852	0.0424683	0.508649	0.769621	-0.00189123	0.0698261	0.701653	NA	0.0698115	0.0558429	0.0263345	0.218866	0.0457332	0.0976101	0.639406	0.999416	0.0609412	0.087947	0.488353	0.888121	protein-coding
3200001D21Rik	3200001D21Rik|-|-|12|12 D2|ncRNA	43	32	23	23	18	11	16	18	11	14	35	41	21	36	17	-0.00789974	0.0919476	0.635602	0.929613	-0.00200698	0.0604661	0.770687	NA	0.00115254	0.0701683	0.925109	NA	0.00238085	0.157087	0.532018	NA	0.00605678	0.0792003	0.651509	NA	0.0722126	0.647074	0.911142	0.999416	0.261576	0.609866	0.667991	0.938628	ncRNA
3300002I08Rik	3300002I08Rik|2900016H11Rik|-|2|2 G3|protein-coding	140	147	81	83	50	37	29	31	39	19	104	115	54	72	63	-0.0243533	0.0892779	0.223542	0.697121	-0.00958139	0.0627541	0.277326	0.943067	-0.010548	0.066392	0.578578	NA	0.00160634	0.143732	0.775645	NA	-0.0169706	0.0731325	0.369009	0.770667	-0.0274909	0.382387	0.942687	0.999416	0.190117	0.341146	0.57733	0.916365	protein-coding
3300005D01Rik	3300005D01Rik|-|-|17|17 A1|ncRNA	478	624	356	379	229	224	206	267	343	222	369	455	274	254	209	-0.00127344	0.0483379	0.938398	0.991225	0.0354175	0.0890498	0.0397652	0.509073	-0.0114853	0.0583707	0.663552	0.86386	-0.00522983	0.128513	0.469953	NA	-0.103316	0.117326	0.0101575	0.119444	0.31485	0.187049	0.0923258	0.830994	-0.0447114	0.188481	0.812486	0.972549	ncRNA
3425401B19Rik	3425401B19Rik|Cefip|-|14|14 B|protein-coding	13	14	32	34	25	27	30	31	52	40	10	11	11	8	3	1.51872	0.617246	1.51019e-05	0.000474001	0.0157284	0.0846247	0.127903	NA	0.00356122	0.0716163	0.722272	NA	-0.00151637	0.154455	0.707717	NA	-0.0110176	0.0863327	0.39037	0.787277	-1.38584	0.540682	0.010373	0.25031	-1.79314	0.679711	0.00833746	0.137378	protein-coding
3632454L22Rik	3632454L22Rik|-|-|X|X E3-F1|ncRNA	22	20	14	19	4	12	6	12	9	8	12	32	13	9	6	0.00603749	0.103877	0.712468	0.951288	0.00174307	0.0658879	0.783432	NA	-0.00863643	0.0732661	0.35303	NA	-0.00231142	0.160057	0.422681	NA	0.000342337	0.0827405	0.975534	NA	-0.0478495	0.854447	0.955341	0.999416	-0.755151	0.839536	0.368394	0.8301	ncRNA
3830403N18Rik	3830403N18Rik|Xlrl|-|X|X A5|protein-coding	4868	5277	3314	3540	2258	1642	1690	1761	1967	1641	4463	4741	2790	2900	2988	-0.0415813	0.0446924	0.0671462	0.412089	-0.00215347	0.0167189	0.526628	0.998689	0.00341345	0.0407957	0.911318	0.972532	0.0364572	0.241005	0.0375153	NA	-0.00922343	0.038881	0.699978	0.920525	0.0728582	0.0817683	0.372911	0.999416	0.11967	0.0813411	0.141233	0.624739	protein-coding
3830406C13Rik	3830406C13Rik|-|-|14|14 A1|protein-coding	1835	2058	1245	1279	930	586	584	616	673	511	1509	1508	931	934	994	-0.0289255	0.0436486	0.166221	0.619649	-0.0106166	0.0371326	0.14937	0.837695	0.0057647	0.0448231	0.853007	0.950318	0.0146252	0.152039	0.131706	NA	-0.145408	0.0807339	0.000985379	0.0232645	-0.0168678	0.100367	0.866536	0.999416	0.112461	0.0957148	0.24001	0.739541	protein-coding
3830408C21Rik	3830408C21Rik|-|-|13|13 D2.1|ncRNA	16	28	20	11	9	12	11	10	3	7	27	19	10	12	9	-0.0161101	0.116826	0.376376	0.818853	-0.0286435	0.151537	0.0242435	NA	-0.0107854	0.0734105	0.290753	NA	0.00650697	0.173976	0.0437678	NA	0.0138049	0.091439	0.280974	NA	-0.93724	0.800033	0.241397	0.999416	-0.0099633	0.759654	0.989536	0.998733	ncRNA
3830432H09Rik	3830432H09Rik|-|-|1|1 E2.3|ncRNA	37	33	23	33	20	11	7	11	13	14	40	36	27	23	14	0.0144817	0.098961	0.418369	0.843161	0.00829881	0.0738979	0.285171	NA	-0.00460507	0.0702366	0.714593	NA	-0.00363112	0.15983	0.362205	NA	0.00155305	0.0770915	0.908422	NA	0.218447	0.654237	0.738458	0.999416	-0.503948	0.586983	0.390595	0.838421	ncRNA
4632404H12Rik	4632404H12Rik|-|-|3|3 F1|ncRNA	312	336	202	212	128	122	126	153	203	128	327	326	165	159	158	-0.0155255	0.057405	0.382234	0.821513	0.0202214	0.0688759	0.0965557	0.730347	-0.0801582	0.0851977	0.0126302	0.112904	-4.71291e-05	0.118371	0.994307	NA	0.0136788	0.0592508	0.536554	0.85695	0.414251	0.209478	0.0479803	0.651656	-0.203821	0.204245	0.318317	0.799136	ncRNA
4632415L05Rik	4632415L05Rik|AI662792|-|3|3 A2|pseudo	1606	1664	1148	1288	879	431	394	447	494	425	1503	1550	964	955	901	0.0340321	0.0495765	0.117724	0.536756	0.00255584	0.022746	0.588799	0.998689	-0.00718346	0.0467082	0.817072	0.936212	-0.00163526	0.0786468	0.763087	NA	-0.00624603	0.0440202	0.796207	0.95015	-0.0751629	0.113733	0.508694	0.999416	-0.141716	0.105151	0.177744	0.670985	pseudo
4632427E13Rik	4632427E13Rik|AU015482|-|7|7 E1|ncRNA	349	306	186	243	185	128	87	131	141	95	346	338	219	203	191	0.0213981	0.0644434	0.259102	0.730528	0.00698612	0.0439378	0.372988	0.975251	-0.00973711	0.0596967	0.700069	0.881159	-0.0148409	0.192416	0.121981	NA	0.0141229	0.0606477	0.5179	0.851195	-0.0207567	0.226442	0.926964	0.999416	-0.237021	0.211847	0.263211	0.757821	ncRNA
4732416N19Rik	4732416N19Rik|-|-|6|6 G3|ncRNA	33	37	21	32	17	9	5	14	17	18	40	35	22	20	23	0.0027796	0.0845481	0.863041	0.977255	0.0264175	0.132167	0.0351619	NA	-0.003539	0.0699754	0.782671	NA	-0.000837453	0.153986	0.833112	NA	0.00428736	0.0772647	0.755605	NA	1.09309	0.658897	0.0971217	0.842913	-0.180771	0.573499	0.752604	0.96062	ncRNA
4732471J01Rik	4732471J01Rik|-|-|7|7 A3|ncRNA	143	152	87	95	59	43	47	40	49	30	139	132	67	71	78	-0.0157523	0.0722714	0.373567	0.818015	-0.0115558	0.0637313	0.220805	0.900948	-0.0243835	0.0683294	0.246079	NA	0.00219823	0.141326	0.713011	NA	0.000500743	0.0650305	0.978549	0.992902	-0.126919	0.335337	0.705073	0.999416	-0.0278365	0.307958	0.927977	0.988369	ncRNA
4732491K20Rik	4732491K20Rik|-|-|17|17 A1|ncRNA	275	311	158	160	108	63	49	62	76	36	248	243	173	142	168	-0.0290042	0.0794776	0.166327	0.619873	-0.00249018	0.0418882	0.729853	0.998689	0.0105305	0.0616591	0.656728	NA	-0.00408501	0.137134	0.545305	NA	-0.0160729	0.0643797	0.449015	0.817993	0.176838	0.279898	0.527522	0.999416	0.327822	0.241279	0.174246	0.668403	ncRNA
4831440E17Rik	4831440E17Rik|-|-|5|5 B1|ncRNA	112	111	49	50	43	32	27	26	16	20	69	71	39	43	39	-0.0602021	0.158827	0.0565076	0.375247	-0.0288356	0.115934	0.0453537	0.545792	-0.00785757	0.0678868	0.636994	NA	0.00308931	0.151917	0.547676	NA	-0.0336509	0.0963249	0.101602	0.448589	-0.139458	0.439006	0.750736	0.999416	0.455943	0.404419	0.259573	0.756298	ncRNA
4833417C18Rik	4833417C18Rik|-|-|11|11 D|ncRNA	172	190	93	131	85	68	72	72	103	63	201	193	94	97	92	-0.00211783	0.0566836	0.893878	0.984253	0.00551327	0.0451614	0.474279	0.994737	-0.0553019	0.080163	0.0344825	NA	-0.00643451	0.15144	0.355163	NA	0.0146978	0.0654773	0.475103	0.830353	0.184294	0.274454	0.501907	0.999416	-0.342237	0.263441	0.193909	0.690446	ncRNA
4833418N02Rik	4833418N02Rik|-|-|17|17 E4|ncRNA	57	92	42	35	25	20	15	27	21	19	46	65	48	34	36	-0.0218489	0.102154	0.266529	0.736167	0.00311188	0.0568997	0.668969	NA	0.00855613	0.0692796	0.567411	NA	0.000690481	0.150776	0.879939	NA	-0.0112488	0.0771727	0.473313	0.829896	0.586506	0.518433	0.257927	0.999416	0.586295	0.475831	0.217893	0.715562	ncRNA
4833420G17Rik	4833420G17Rik|2210017J06Rik|5730533D17Rik|AW107518|C85193|-|13|13 D2.3|protein-coding	1131	1146	663	785	483	428	356	420	435	326	1030	1144	653	579	626	-0.0122706	0.0428333	0.50351	0.879881	-0.00414705	0.0274244	0.45359	0.991029	-0.0489133	0.0527451	0.121257	0.380993	-0.00539483	0.106918	0.427045	NA	0.00369772	0.0468377	0.87701	0.970945	-0.0141904	0.128153	0.911831	0.999416	-0.0634728	0.122575	0.604577	0.922827	protein-coding
4833422C13Rik	4833422C13Rik|-|-|13 C3|13|ncRNA	713	752	419	440	316	125	124	139	136	114	570	551	328	292	343	-0.0481935	0.0799089	0.0605342	0.391516	-0.00361775	0.0342763	0.584586	0.998689	-0.0345211	0.0578042	0.234404	0.535254	0.00114356	0.105866	0.860447	NA	-0.0725557	0.087052	0.0299421	0.235794	0.145259	0.184931	0.432175	0.999416	0.101854	0.161116	0.527269	0.900127	ncRNA
4833427G06Rik	4833427G06Rik|-|-|9|9 A5.3|protein-coding	18	29	18	15	9	18	20	23	25	19	17	32	18	6	15	0.000791081	0.0916433	0.960839	0.993973	0.00251561	0.0597938	0.719733	NA	-0.00531845	0.0712979	0.629159	NA	-0.000183516	0.155677	0.957997	NA	0.00274864	0.0797161	0.826669	NA	0.151644	0.651059	0.815825	0.999416	-0.246743	0.685073	0.718719	0.950551	protein-coding
4833438C02Rik	4833438C02Rik|AI837757|-|19|19 C3|ncRNA	235	269	182	182	149	75	48	57	80	55	207	198	112	122	141	0.00578854	0.0559426	0.720597	0.953128	-0.00305419	0.0419365	0.673869	0.998689	-0.00324867	0.061949	0.887175	NA	0.00427964	0.138608	0.526293	NA	-0.0224554	0.0688678	0.302655	0.721629	-0.162479	0.272485	0.550985	0.999416	-0.0907454	0.247441	0.713816	0.949186	ncRNA
4833439L19Rik	4833439L19Rik|4930558H15Rik|C81457|Kiaa1191|P33monox|-|13|13 B1|protein-coding	6016	6554	4008	4524	3046	1952	1693	1921	2310	1741	6024	6180	3546	3740	3834	-0.011483	0.0322623	0.562831	0.908004	0.000444379	0.0118046	0.857615	0.999842	-0.0258913	0.0363622	0.3773	0.675924	0.00340911	0.0638936	0.460002	0.977381	0.0268156	0.0379304	0.274171	0.695524	0.0396497	0.0691394	0.566324	0.999416	-0.00979487	0.0673443	0.88436	0.984501	protein-coding
4921509O07Rik	4921509O07Rik|-|-|13|13 D2.2|ncRNA	15	16	5	17	11	6	8	5	9	4	7	20	11	6	8	0.0239363	0.139943	0.233248	0.707983	0.00178643	0.0675113	0.771938	NA	0.00131339	0.0721485	0.879306	NA	-0.00606068	0.172775	0.0345898	NA	-0.0113509	0.0927898	0.317499	NA	-0.573366	0.916051	0.531373	0.999416	-0.692869	0.892803	0.437714	0.870082	ncRNA
4921511C10Rik	4921511C10Rik|-|-|3|3 E3|ncRNA	43	50	37	32	34	23	13	19	23	14	30	55	29	22	20	0.0251225	0.113753	0.224342	0.697676	0.000981438	0.0564667	0.889204	NA	-0.00511946	0.0698359	0.70096	NA	-0.0033311	0.157507	0.438124	NA	-0.00473096	0.0762235	0.740312	0.933759	-0.426518	0.55933	0.44573	0.999416	-0.628922	0.53713	0.241641	0.741067	ncRNA
4921524J17Rik	4921524J17Rik|-|-|8|8 C3|protein-coding	839	863	433	488	327	265	264	244	244	226	818	795	562	480	543	-0.180899	0.148856	0.00220079	0.0384853	-0.0319908	0.0789416	0.0446779	0.542145	0.0215138	0.0539437	0.465847	0.744644	0.000957613	0.0987799	0.8793	NA	0.00217339	0.0506565	0.925384	0.980754	0.0959725	0.156462	0.539616	0.999416	0.419225	0.147423	0.00445957	0.0884361	protein-coding
4921531C22Rik	4921531C22Rik|-|-|2|2 H4|ncRNA	148	145	65	87	71	23	30	39	35	20	129	142	77	61	80	-0.00489536	0.0648611	0.75868	0.958583	0.00368454	0.0514183	0.624587	0.998689	-0.0186299	0.0677034	0.34521	NA	-0.00741557	0.164964	0.239879	NA	-0.00308929	0.0668586	0.863676	0.968946	0.238531	0.39135	0.542187	0.999416	-0.129651	0.334991	0.698734	0.946276	ncRNA
4921536K21Rik	4921536K21Rik|AV043724|-|11|11 A1|protein-coding	11	15	6	6	10	12	4	10	7	5	17	20	11	8	10	0.0028966	0.106195	0.856599	0.976347	-0.0021638	0.0676306	0.727828	NA	-0.00408321	0.0721964	0.654091	NA	-0.000408774	0.158202	0.879835	NA	0.0114334	0.0923653	0.319756	NA	-0.375898	0.928927	0.685729	0.999416	-0.38077	0.888861	0.668375	0.938628	protein-coding
4922502N22Rik	4922502N22Rik|-|-|6|6 G1|ncRNA	51	37	20	27	22	5	7	3	4	3	28	38	25	15	9	0.00658785	0.0931761	0.689918	0.945906	-0.00492719	0.0728984	0.445182	NA	-0.00839874	0.0717057	0.462021	NA	-0.00759363	0.178039	0.0419247	NA	-0.0198045	0.0972154	0.172097	NA	-0.760697	0.84957	0.370578	0.999416	-0.524461	0.666453	0.431314	0.866407	ncRNA
4930402H24Rik	4930402H24Rik|2810487F15Rik|AI413763|C78926|-|2 F1|2|protein-coding	2937	3020	1802	2030	1377	1114	1011	1096	1263	978	2613	2728	1709	1629	1702	-0.0235048	0.0377944	0.247951	0.719112	-0.0012441	0.0154114	0.700937	0.998689	0.00837198	0.040912	0.784933	0.919875	-0.000434146	0.0615391	0.923133	NA	-0.0335021	0.0436844	0.200464	0.614776	0.046448	0.0837346	0.579096	0.999416	0.0869095	0.081717	0.287536	0.779951	protein-coding
4930404I05Rik	4930404I05Rik|-|-|16|16 C3.3|ncRNA	41	41	29	34	23	23	16	18	23	21	48	47	22	23	21	0.00630823	0.0813435	0.699316	0.947799	0.000133035	0.0544481	0.98508	NA	-0.0182507	0.0728817	0.210144	NA	0.000403411	0.151806	0.926277	NA	0.0108088	0.0780832	0.478073	0.831721	-0.141384	0.519704	0.785586	0.999416	-0.574038	0.506705	0.257263	0.754738	ncRNA
4930404N11Rik	4930404N11Rik|2210409H10Rik|5730551K18Rik|AI854616|-|10|10 C1|protein-coding	581	727	404	394	246	155	110	117	136	141	567	591	310	324	315	-0.134573	0.151326	0.00671945	0.0904774	-0.00992634	0.0475416	0.247153	0.921915	-0.0507876	0.0638742	0.0856428	0.313028	0.0133287	0.175621	0.162005	NA	-0.00702707	0.0546388	0.754705	0.937231	0.177664	0.19339	0.358263	0.999416	0.163767	0.174791	0.348793	0.819347	protein-coding
4930405A21Rik	4930405A21Rik|-|-|2|2 H1|ncRNA	31	34	14	22	16	9	7	10	11	6	35	30	13	15	17	-0.00330884	0.0906464	0.838201	0.97344	0.000589098	0.0629693	0.928142	NA	-0.011721	0.072576	0.316503	NA	-0.000804845	0.155944	0.817693	NA	0.00299916	0.0788473	0.816617	NA	0.156828	0.733382	0.830671	0.999416	-0.332167	0.653582	0.611295	0.926377	ncRNA
4930405O22Rik	4930405O22Rik|-|-|17 E1.1|17|ncRNA	38	46	27	39	25	18	20	21	21	14	48	55	33	16	12	0.0388764	0.140738	0.11881	0.53792	0.00211443	0.0565908	0.767249	NA	-0.0277968	0.0797399	0.0590274	NA	-0.00817621	0.178126	0.0805835	NA	0.00688546	0.0765231	0.637857	0.898254	-0.493598	0.550599	0.369999	0.999416	-1.29629	0.532942	0.0150023	0.20149	ncRNA
4930412C18Rik	4930412C18Rik|5730591J02Rik|-|4|4 A1|ncRNA	28	38	18	22	12	18	16	13	14	14	22	40	12	11	20	-0.0119156	0.0993191	0.492815	0.875024	-0.00690188	0.0686295	0.364104	NA	-0.0119579	0.0726501	0.307766	NA	0.00156726	0.156451	0.662058	NA	0.000834279	0.0781977	0.94884	NA	-0.125631	0.641412	0.844714	0.999416	-0.105054	0.643735	0.870365	0.981409	ncRNA
4930412O13Rik	4930412O13Rik|Gm10853|-|2|2 A1|ncRNA	411	461	316	325	222	127	91	108	158	110	452	460	260	232	243	0.0121777	0.0519349	0.48347	0.871323	0.00539122	0.039026	0.45649	0.991199	-0.0504689	0.0651751	0.0833722	0.308798	-0.00312233	0.118615	0.647924	NA	0.0208546	0.0598742	0.372591	0.773754	0.0268053	0.20273	0.894809	0.999416	-0.308549	0.182946	0.0916896	0.534228	ncRNA
4930413G21Rik	4930413G21Rik|-|-|7|7 F2|ncRNA	226	251	162	177	95	32	30	36	42	32	231	240	81	136	103	-0.014519	0.0678424	0.404428	0.834403	0.000248707	0.0461742	0.972599	0.999842	-0.0713502	0.0958593	0.0100826	NA	0.00675078	0.156538	0.31673	NA	0.0162929	0.0685221	0.417078	0.801449	0.192394	0.343535	0.575451	0.999416	-0.305385	0.284558	0.283186	0.775808	ncRNA
4930414N06Rik	4930414N06Rik|-|-|19|19 C3|ncRNA	228	247	151	187	84	103	100	106	158	98	222	243	122	167	144	-0.00854959	0.0591578	0.602768	0.918026	0.00477773	0.0425072	0.522013	0.998689	-0.000740172	0.0622785	0.973772	0.994132	0.00207761	0.132549	0.747715	NA	0.00555316	0.0625476	0.780131	0.944671	0.236203	0.262785	0.368735	0.999416	0.0976992	0.25929	0.706325	0.948138	ncRNA
4930415O20Rik	4930415O20Rik|-|-|15|15 F1|protein-coding	16	10	10	16	6	5	12	6	5	6	13	21	7	9	7	0.0105318	0.114408	0.533457	0.896347	-0.00523219	0.0734777	0.421701	NA	-0.00636133	0.0729482	0.464024	NA	-0.000403908	0.158327	0.879102	NA	0.00590359	0.0867539	0.582461	NA	-1.01832	0.92282	0.269818	0.999416	-0.872871	0.907484	0.33612	0.813126	protein-coding
4930422M22Rik	4930422M22Rik|-|-|9|9|ncRNA	65	58	31	35	33	19	17	10	15	13	45	41	34	27	33	-0.00764973	0.0810475	0.6425	0.932153	-0.0096601	0.0722358	0.253	NA	0.0104072	0.0700367	0.472829	NA	-0.00221982	0.153662	0.619145	NA	-0.0260566	0.0954434	0.138079	0.519141	-0.336906	0.536731	0.530201	0.999416	0.410248	0.492038	0.404409	0.847882	ncRNA
4930426L09Rik	4930426L09Rik|-|-|2|2 A3|ncRNA	19	28	8	11	5	4	6	2	3	3	21	21	12	7	6	-0.0212391	0.136482	0.270582	0.738679	-0.00568614	0.0789944	0.354507	NA	-0.00987049	0.0740263	0.273105	NA	-0.00171816	0.159806	0.503462	NA	-0.00493419	0.0853456	0.651124	NA	-0.0437588	1.02941	0.966093	0.999416	0.118576	0.89796	0.894944	0.985693	ncRNA
4930429B21Rik	4930429B21Rik|-|-|3|3 A3|ncRNA	208	211	132	137	81	35	43	34	44	34	169	191	95	104	79	-0.0138528	0.0673675	0.422718	0.844014	-0.00414178	0.0483632	0.585551	0.998689	-0.0313033	0.0698257	0.160238	NA	-0.00163765	0.137836	0.788784	NA	-0.014471	0.0678242	0.464706	0.825195	0.0243726	0.331164	0.941331	0.999416	-0.0945954	0.288938	0.743373	0.95675	ncRNA
4930430F08Rik	4930430F08Rik|4930571E09Rik|A730088G13Rik|AW551239|C430008C19Rik|-|10|10 D1|protein-coding	1380	1551	998	1059	778	488	424	469	546	418	1366	1416	908	855	952	0.0120003	0.0395206	0.523889	0.89122	-0.00255466	0.0221309	0.578487	0.998689	0.0271914	0.0467177	0.384862	0.681227	0.00297006	0.0833723	0.598995	NA	0.00781106	0.0437407	0.747366	0.935171	-0.100235	0.110437	0.364075	0.999416	0.00929597	0.103371	0.928344	0.988369	protein-coding
4930431P03Rik	4930431P03Rik|-|-|14|14 C1|ncRNA	29	37	25	14	21	3	3	9	7	8	25	20	17	17	11	-0.0054014	0.0955463	0.741661	0.957315	0.0106511	0.0935363	0.147254	NA	0.00185926	0.0712255	0.858762	NA	0.00159909	0.15754	0.627355	NA	-0.00764057	0.0834764	0.537396	NA	1.32913	0.903855	0.141422	0.953077	0.263878	0.712091	0.710959	0.949045	ncRNA
4930432K21Rik	4930432K21Rik|-|-|8|8 C2|protein-coding	29	24	25	19	14	15	10	11	13	6	33	27	34	19	25	0.0147509	0.104211	0.411932	0.840023	-0.00549565	0.0673942	0.444839	NA	0.0140561	0.0730047	0.255113	NA	-0.000989971	0.155323	0.788683	NA	0.00754894	0.0811472	0.56556	NA	-0.825418	0.692843	0.233517	0.999416	0.0631041	0.632449	0.920521	0.988369	protein-coding
4930443O20Rik	4930443O20Rik|-|-|2|2 D|ncRNA	40	42	23	31	29	18	10	17	12	15	49	46	25	24	24	0.00713398	0.0855748	0.665433	0.939921	-0.000361553	0.0578303	0.958441	NA	-0.0107785	0.0708207	0.427517	NA	-2.3025e-05	0.152992	0.995532	NA	0.0115643	0.0805216	0.432183	NA	-0.205904	0.591382	0.72771	0.999416	-0.46622	0.544024	0.391453	0.838917	ncRNA
4930447F24Rik	4930447F24Rik|-|-|9|9 F1|ncRNA	751	863	494	567	423	164	152	240	203	153	706	752	433	421	460	0.0062951	0.0440106	0.717899	0.952554	0.0100225	0.0444009	0.227431	0.912317	-0.0187419	0.0532971	0.52702	0.781347	-0.000316112	0.0962039	0.959422	NA	0.00116845	0.0498635	0.960098	0.988507	0.124185	0.16263	0.445103	0.999416	-0.0991605	0.142179	0.485533	0.887755	ncRNA
4930451G09Rik	4930451G09Rik|-|-|16 A1|16 2.49 cM|protein-coding	39	36	30	28	13	8	10	6	6	5	43	27	10	22	16	-0.0125746	0.101919	0.472631	0.867771	-0.0153891	0.102441	0.0898822	NA	-0.013385	0.0733871	0.247954	NA	0.00502364	0.166421	0.160901	NA	0.00550808	0.0802196	0.66924	NA	-0.725988	0.757622	0.337939	0.999416	-0.14699	0.656623	0.822868	0.975496	protein-coding
4930453N24Rik	4930453N24Rik|AI649104|din|-|16|16 C1.3|protein-coding	2727	3045	2074	2401	1678	1004	1004	1050	1284	939	2828	2888	1983	1870	2012	0.162782	0.0779669	0.000272986	0.00654049	0.00177622	0.0163019	0.598002	0.998689	0.0824156	0.0436563	0.00993899	0.0972172	-0.00214695	0.0650884	0.645578	NA	0.0233415	0.0409089	0.349829	0.759225	-0.18682	0.0829187	0.0242562	0.440619	-0.0849945	0.0797454	0.286504	0.778719	protein-coding
4930455C13Rik	4930455C13Rik|-|-|10|10 A3|ncRNA	1134	1239	693	861	528	314	259	342	356	258	1074	1071	592	675	662	-0.0141061	0.0440576	0.4447	0.853937	0.000427511	0.0237658	0.932376	0.999842	-0.0227539	0.050962	0.456433	0.736324	0.00168584	0.0901762	0.778219	NA	-0.00366437	0.047492	0.877674	0.97112	0.083061	0.136682	0.543389	0.999416	0.0112328	0.125812	0.928858	0.988369	ncRNA
4930461G14Rik	4930461G14Rik|-|-|9|9 B|ncRNA	890	1040	524	617	479	472	402	527	523	415	1049	1058	667	630	683	-0.0222013	0.0483751	0.256406	0.726804	0.0020478	0.0233202	0.675233	0.998689	0.00168817	0.050136	0.955725	0.988199	0.00343399	0.0965929	0.584791	NA	0.0969142	0.0854561	0.0108995	0.12479	0.152636	0.128624	0.235352	0.999416	0.114912	0.125863	0.361244	0.82638	ncRNA
4930465K10Rik	4930465K10Rik|-|-|18|18 E3|ncRNA	29	26	22	20	19	14	15	10	9	11	26	24	28	20	21	0.0093035	0.0936705	0.581724	0.915408	-0.00911707	0.0750886	0.25611	NA	0.017342	0.0745484	0.166812	NA	9.96369e-05	0.154535	0.978919	NA	-0.00265216	0.0785128	0.838613	NA	-0.852365	0.649524	0.189422	0.999416	0.304876	0.616444	0.620902	0.929207	ncRNA
4930470G03Rik	4930470G03Rik|-|-|13|13 A3.1|ncRNA	1345	1387	905	970	704	476	411	526	580	421	1228	1215	723	683	739	0.00934922	0.0399469	0.612739	0.920942	0.00460054	0.0268073	0.392354	0.975251	-0.039749	0.0491865	0.206598	0.503154	0.00139185	0.0805939	0.801276	NA	-0.0165502	0.0464058	0.503242	0.843415	0.036924	0.115004	0.748159	0.999416	-0.135714	0.110133	0.217846	0.715562	ncRNA
4930473A02Rik	4930473A02Rik|-|-|2|2 F1|ncRNA	1159	1378	862	901	566	341	306	338	392	288	1112	1217	650	702	732	-0.015277	0.0430656	0.415409	0.842156	-0.00551178	0.0305922	0.36312	0.975251	-0.0287819	0.0498289	0.353198	0.654095	0.0125245	0.150729	0.175409	NA	0.00471313	0.0461598	0.844294	0.962634	-0.0219004	0.127753	0.863887	0.999416	0.000578137	0.117608	0.996078	0.999578	ncRNA
4930478L05Rik	4930478L05Rik|-|-|16|16 C3.1|ncRNA	31	26	18	23	11	13	9	11	10	12	29	43	10	12	8	-0.000305879	0.0911017	0.984846	0.998251	-0.000493726	0.0615307	0.940917	NA	-0.0315192	0.0942697	0.0129851	NA	-0.000407768	0.156167	0.903594	NA	0.0101228	0.0837171	0.443702	NA	-0.0322843	0.700909	0.963262	0.999416	-1.14329	0.684348	0.0947955	0.542466	ncRNA
4930480K23Rik	4930480K23Rik|-|-|14|14 D2|ncRNA	76	93	51	67	48	22	16	38	22	11	69	77	50	39	43	0.0278298	0.103019	0.189615	0.655023	0.000783502	0.0529651	0.913168	NA	-0.00347145	0.0671853	0.837562	NA	-0.00445525	0.155711	0.404901	NA	-0.00140282	0.0699452	0.932558	0.982665	-0.354352	0.470433	0.451302	0.999416	-0.45132	0.39849	0.257392	0.754908	ncRNA
4930481A15Rik	4930481A15Rik|-|-|19|19 A|ncRNA	241	307	177	199	68	87	78	113	105	86	249	244	89	173	120	-0.0498245	0.125278	0.0726096	0.427124	-0.00120488	0.0430505	0.866901	0.999842	-0.03241	0.0722319	0.127016	0.390334	0.01966	0.234421	0.0301675	NA	0.0107975	0.0683229	0.563554	0.87255	0.392307	0.321183	0.221919	0.999416	0.111736	0.316517	0.724077	0.952114	ncRNA
4930483K19Rik	4930483K19Rik|-|-|10|10 C1|ncRNA	362	402	241	283	190	58	52	64	56	50	347	357	225	214	230	0.00359713	0.0501991	0.826228	0.971799	-0.00293294	0.0406333	0.682557	0.998689	0.00391443	0.0583013	0.880797	0.962381	-0.0022951	0.121037	0.733189	NA	0.000652844	0.0566183	0.975902	0.991725	-0.121746	0.251006	0.627654	0.999416	-0.0139065	0.197544	0.943878	0.990119	ncRNA
4930486L24Rik	4930486L24Rik|AW545031|-|13|13 B2|protein-coding	361	376	364	350	249	183	134	144	200	160	218	247	137	151	137	0.181904	0.184382	0.00373758	0.0581809	-0.00140374	0.0320453	0.823881	0.99878	-0.00598415	0.0597123	0.811125	0.933679	0.00586502	0.13503	0.425279	NA	-0.34386	0.205163	0.000127351	0.00482385	-0.460415	0.197023	0.0194467	0.383341	-0.458928	0.201143	0.0225128	0.258648	protein-coding
4930487H11Rik	4930487H11Rik|-|-|1|1 C2|ncRNA	103	76	37	38	28	39	33	28	35	29	85	90	44	42	48	-0.0947771	0.210051	0.0261603	0.240442	-0.00760546	0.059341	0.359058	0.974388	-0.0188538	0.0701205	0.282185	NA	-7.96681e-05	0.147255	0.987437	NA	0.000755138	0.069822	0.963735	0.989701	0.395245	0.418615	0.345081	0.999416	0.416298	0.404943	0.30393	0.790194	ncRNA
4930488L21Rik	4930488L21Rik|4930452J22Rik|-|8|8 C5|ncRNA	117	100	114	148	74	27	27	37	49	50	94	113	50	45	41	0.25827	0.312768	0.0035833	0.0561689	0.0542017	0.159314	0.0157865	0.296018	-0.0421206	0.0814282	0.0418225	NA	-0.00489934	0.153131	0.410255	NA	-0.00716217	0.0687404	0.686848	0.914245	0.00697227	0.373893	0.985122	0.999416	-1.23877	0.348257	0.000375008	0.0119123	ncRNA
4930500G05Rik	4930500G05Rik|-|-|X|X A1.1|ncRNA	24	32	12	15	12	10	16	13	4	9	18	20	11	16	18	-0.0232459	0.128659	0.247359	0.719112	-0.0165802	0.103531	0.0834154	NA	0.00583039	0.0717245	0.577214	NA	0.00431115	0.164499	0.194232	NA	-0.00441002	0.0815784	0.716207	NA	-0.388804	0.747796	0.60311	0.999416	0.919571	0.726482	0.20559	0.703677	ncRNA
4930502E09Rik	4930502E09Rik|-|-|11|11 C|ncRNA	35	30	16	28	19	9	12	5	12	12	24	36	23	12	16	0.0097204	0.0934058	0.566383	0.909134	0.00147613	0.061294	0.826997	NA	-0.00251313	0.0704375	0.833004	NA	-0.00729403	0.175662	0.0688423	NA	-0.0147194	0.0875257	0.296851	NA	-0.145848	0.662209	0.825681	0.999416	-0.353703	0.620231	0.568491	0.913343	ncRNA
4930503E14Rik	4930503E14Rik|-|-|14|14 C1|protein-coding	43	51	23	36	26	15	24	18	18	14	45	33	32	28	22	0.00425731	0.0817487	0.792179	0.965027	-0.00383427	0.0591197	0.59974	NA	0.0064372	0.0698727	0.635184	NA	-0.00248248	0.155319	0.560158	NA	-0.00902904	0.0783047	0.535823	0.85695	-0.340125	0.555799	0.540566	0.999416	0.0626086	0.533219	0.90653	0.987083	protein-coding
4930503L19Rik	4930503L19Rik|9930107F24|BB148262|Lars|Las2|-|18|18 E2|protein-coding	2236	2306	1309	1575	1090	710	793	723	821	656	2050	2242	1413	1223	1290	-0.00564139	0.0385556	0.759999	0.95886	-0.0048031	0.0259975	0.354844	0.972974	-0.0105516	0.0465003	0.734332	0.895883	-0.017394	0.17175	0.110119	NA	-0.0140485	0.0449354	0.567592	0.87381	-0.0541651	0.106887	0.61233	0.999416	0.000780714	0.104318	0.994029	0.999224	protein-coding
4930505N22Rik	4930505N22Rik|-|-|19|19 C3|ncRNA	18	23	9	17	12	8	5	5	4	6	12	17	13	4	11	0.0057923	0.104238	0.723067	0.953211	-0.00161475	0.0679392	0.790729	NA	0.00103275	0.0720286	0.907164	NA	-0.00245756	0.160568	0.381491	NA	-0.0114106	0.0920227	0.323612	NA	-0.425487	0.913609	0.641416	0.999416	-0.158619	0.86107	0.853847	0.980726	ncRNA
4930506C21Rik	4930506C21Rik|-|-|17|17 A1|ncRNA	564	670	387	398	166	174	129	218	211	156	500	523	209	289	261	-0.115538	0.165081	0.0125077	0.143822	0.00312015	0.0369677	0.650753	0.998689	-0.0754809	0.0868359	0.0139359	0.119296	0.0252837	0.253838	0.0405102	NA	-0.00292188	0.0591443	0.888655	0.973039	0.506097	0.22781	0.0263119	0.466282	0.0566624	0.222372	0.798871	0.968906	ncRNA
4930507D05Rik	4930507D05Rik|-|-|10|10 B4|ncRNA	167	182	104	150	75	36	30	27	38	39	143	166	87	94	107	-0.00333055	0.0608709	0.833414	0.97253	0.000212227	0.0462271	0.976618	0.999842	0.000486276	0.0642018	0.981042	NA	-0.00204385	0.140061	0.734945	NA	-0.0136646	0.0687574	0.478357	0.832095	0.0572577	0.348432	0.869472	0.999416	0.0533963	0.302507	0.859891	0.980946	ncRNA
4930509E16Rik	4930509E16Rik|-|-|9|9 D|ncRNA	23	39	19	32	15	10	20	12	18	15	36	30	19	15	20	0.00580497	0.0896975	0.723411	0.953211	-0.000420185	0.0588293	0.95125	NA	-0.005345	0.0707081	0.655826	NA	-0.000480518	0.154769	0.897777	NA	0.00252474	0.0781818	0.847644	NA	-0.197574	0.629991	0.753814	0.999416	-0.351292	0.619296	0.570549	0.914466	ncRNA
4930509G22Rik	4930509G22Rik|-|-|16|16 A1|ncRNA	46	37	25	26	29	15	19	16	25	14	39	55	15	28	18	0.00460153	0.084878	0.776851	0.963713	0.000835829	0.0573516	0.904769	NA	-0.017642	0.0739112	0.183969	NA	-0.000958328	0.154006	0.810354	NA	0.00647886	0.0778656	0.643918	NA	-0.066443	0.585052	0.90958	0.999416	-0.628608	0.569042	0.269299	0.764288	ncRNA
4930512B01Rik	4930512B01Rik|4930472D12Rik|-|12|12 C2|ncRNA	328	397	243	295	175	156	139	146	217	160	345	363	222	214	257	0.00607063	0.0496599	0.715549	0.952207	0.00796205	0.0427693	0.311658	0.958195	0.0148925	0.058289	0.577185	0.815381	0.000900068	0.113529	0.891735	NA	0.0030858	0.0557729	0.888085	0.973039	0.105111	0.19458	0.589064	0.999416	0.0174515	0.188333	0.926172	0.988369	ncRNA
4930513N10Rik	4930513N10Rik|-|-|8|8 D1|ncRNA	148	197	112	115	87	47	42	53	40	38	148	143	86	84	91	-0.00587041	0.060457	0.714676	0.952049	-0.00840037	0.0555837	0.325809	0.962314	-0.00855603	0.0641029	0.68556	NA	0.00688226	0.157262	0.308729	NA	-0.00304245	0.0640507	0.873519	0.969658	-0.181435	0.320971	0.571891	0.999416	0.00220234	0.287303	0.993884	0.999224	ncRNA
4930515G01Rik	4930515G01Rik|-|-|5|5 F|ncRNA	98	78	44	45	27	29	25	25	21	16	68	81	37	37	38	-0.0305561	0.112605	0.167699	0.620689	-0.0146698	0.0809191	0.14493	NA	-0.0187326	0.0709947	0.260034	NA	0.000397356	0.14885	0.934682	NA	-0.00525348	0.0716672	0.746344	0.935171	-0.0964111	0.463708	0.835297	0.999416	0.133276	0.427959	0.755479	0.960635	ncRNA
4930518J21Rik	4930518J21Rik|-|-|8|8 B2|ncRNA	60	63	39	46	26	14	13	15	12	16	39	44	34	28	28	-0.00223455	0.0771691	0.888638	0.983942	0.000183366	0.056855	0.979085	NA	0.0092966	0.0698944	0.516553	NA	-0.000597293	0.151455	0.893037	NA	-0.022883	0.0908898	0.17752	0.584158	0.0640407	0.550941	0.907463	0.999416	0.269076	0.492827	0.585076	0.917539	ncRNA
4930519F16Rik	4930519F16Rik|Ppnx|-|X D|X 45.97 cM|protein-coding	250	301	150	198	179	115	110	96	124	116	231	242	176	152	167	0.00860876	0.055717	0.603161	0.918041	-0.000379505	0.0356563	0.95478	0.999842	0.0280158	0.0643247	0.257226	0.558597	-0.00575252	0.141734	0.421293	NA	-0.0311559	0.0731341	0.185963	0.597092	-0.102069	0.237166	0.666926	0.999416	0.0846143	0.231592	0.714843	0.949186	protein-coding
4930520O04Rik	4930520O04Rik|-|-|9|9 F3|ncRNA	39	45	25	27	27	15	13	15	20	15	46	25	26	27	28	-0.00181218	0.0825404	0.910065	0.986875	0.00150983	0.0581463	0.828943	NA	0.00995305	0.0708431	0.452389	NA	0.00151177	0.154103	0.713551	NA	-0.00425622	0.0768004	0.760379	NA	0.15107	0.587576	0.797095	0.999416	0.32609	0.553727	0.555928	0.909033	ncRNA
4930521E06Rik	4930521E06Rik|-|-|1|1 C1.1|ncRNA	22	22	14	6	11	7	3	5	2	3	18	24	15	8	9	-0.00643267	0.108329	0.693845	0.946399	-0.00565629	0.0789701	0.356202	NA	-0.00469189	0.0723867	0.600746	NA	0.000108342	0.158291	0.967296	NA	0.00219095	0.084092	0.839033	NA	-0.533478	1.05113	0.611783	0.999416	-0.0332975	0.885897	0.970018	0.995508	ncRNA
4930522P08Rik	4930522P08Rik|-|-|8|8 B3.3|ncRNA	33	47	22	34	20	20	10	19	24	13	31	42	16	21	15	0.00857909	0.0884214	0.608014	0.919461	0.00446548	0.0616799	0.541023	NA	-0.0122091	0.0718868	0.339865	NA	-0.00243616	0.156359	0.543742	NA	-0.00304902	0.0766008	0.825809	NA	0.069249	0.590347	0.906621	0.999416	-0.592295	0.574044	0.302169	0.789066	ncRNA
4930526I15Rik	4930526I15Rik|1600027J15Rik|-|9 F4|9|ncRNA	283	307	189	204	115	52	31	41	45	28	255	250	135	160	136	-0.0097093	0.0588555	0.559001	0.90668	-0.0111736	0.0617298	0.23128	0.915563	-0.0205349	0.0636655	0.38378	NA	0.00102833	0.130591	0.87243	NA	-0.00573766	0.0616751	0.776603	0.943894	-0.204252	0.309153	0.508817	0.999416	-0.0317847	0.248771	0.898334	0.986133	ncRNA
4930528A17Rik	4930528A17Rik|-|-|4|4 A3|ncRNA	109	107	60	79	47	33	29	44	30	26	87	102	78	48	45	0.0104825	0.0724632	0.530629	0.895242	0.00225277	0.0496908	0.759454	0.998689	-0.00352991	0.0663932	0.844245	NA	-0.00948082	0.178377	0.133531	NA	-0.0106703	0.0711395	0.545284	0.861265	-0.0752046	0.40175	0.85151	0.999416	-0.22312	0.367771	0.544062	0.906145	ncRNA
4930529C04Rik	4930529C04Rik|-|-|3|3 F1|pseudo	19	13	9	14	12	13	9	19	14	10	12	17	17	13	11	0.0221323	0.12659	0.263273	0.733214	0.00551736	0.0680312	0.440087	NA	0.0129927	0.0742124	0.216117	NA	-0.00316286	0.160738	0.344614	NA	-0.00344388	0.0820079	0.769903	NA	-0.193998	0.741922	0.793722	0.999416	-0.0171749	0.745978	0.981632	0.996657	pseudo
4930533B01Rik	4930533B01Rik|-|-|2|2 E4|ncRNA	60	53	17	25	14	34	52	16	50	35	46	61	48	28	34	-0.0676106	0.183658	0.0476701	0.342517	-0.00322647	0.0513148	0.665417	NA	0.00986594	0.0688353	0.535045	NA	-0.0120226	0.197431	0.0373333	NA	-0.0218689	0.0856551	0.212889	0.62981	0.565637	0.44625	0.204964	0.999416	0.89128	0.459957	0.052654	0.410896	ncRNA
4930539J05Rik	4930539J05Rik|8030475D13Rik|-|3|3 G3|ncRNA	123	137	73	93	36	15	18	23	28	22	103	109	57	65	49	-0.0172459	0.083616	0.343906	0.802128	0.0107784	0.0713361	0.228067	0.912553	-0.0144688	0.0684951	0.412756	NA	-0.00195387	0.147694	0.711478	NA	-0.0133911	0.0737737	0.444662	0.815573	0.745567	0.455502	0.101672	0.860473	0.0673739	0.384262	0.860818	0.980946	ncRNA
4930549G23Rik	4930549G23Rik|-|-|18|18 E1|ncRNA	448	493	285	324	163	171	168	181	212	192	452	461	184	257	236	-0.0880736	0.130557	0.0193683	0.195995	1.27467e-05	0.0314774	0.998368	0.999842	-0.0943015	0.0915522	0.00661492	0.077685	0.027272	0.258949	0.0430805	NA	0.017302	0.0598454	0.445287	0.815644	0.3502	0.198947	0.078362	0.799278	-0.00504724	0.195404	0.979393	0.996565	ncRNA
4930550L24Rik	4930550L24Rik|mage-k1|-|X|X A6|protein-coding	19	15	10	8	10	5	5	7	11	0	18	27	11	11	17	0.0059212	0.107976	0.716099	0.952207	0.000255417	0.0689043	0.965104	NA	-0.00114434	0.0718864	0.900353	NA	-0.00167965	0.159359	0.53722	NA	0.00855505	0.0886602	0.443275	NA	-0.215005	1.0117	0.831702	0.999416	-0.321343	0.882433	0.715742	0.949186	protein-coding
4930556G01Rik	4930556G01Rik|-|-|4|4 A5|ncRNA	316	305	161	169	102	26	22	24	28	12	218	244	119	127	151	-0.0565753	0.123324	0.0549757	0.37068	-0.0103831	0.0657311	0.249148	0.92306	-0.0172101	0.0640674	0.446281	NA	-0.00140773	0.134866	0.821873	NA	-0.0279281	0.0749468	0.207499	0.622803	0.0176698	0.375977	0.962516	0.999416	0.263258	0.268015	0.325977	0.805323	ncRNA
4930556M19Rik	4930556M19Rik|1700009D01Rik|C130022M03Rik|-|15|15 A1|ncRNA	39	36	30	41	23	14	8	16	17	14	49	49	29	22	24	0.0323412	0.128048	0.157226	0.606649	0.00838375	0.0712342	0.294544	NA	-0.0114497	0.0706608	0.415086	NA	-0.00287598	0.156009	0.506416	NA	0.016093	0.084152	0.29935	NA	-0.0574583	0.590032	0.922423	0.999416	-0.849453	0.523957	0.104969	0.562964	ncRNA
4930556N13Rik	4930556N13Rik|-|-|11|11 C|ncRNA	31	35	25	34	17	12	19	12	25	11	29	40	20	21	15	0.022447	0.113426	0.260326	0.731764	0.00173606	0.0583937	0.804021	NA	-0.00532467	0.0703884	0.670218	NA	-0.00407169	0.161101	0.314062	NA	-0.00136321	0.0769878	0.91976	NA	-0.377386	0.600543	0.529737	0.999416	-0.664058	0.586116	0.257222	0.754738	ncRNA
4930557J02Rik	4930557J02Rik|-|-|5|5 B2|ncRNA	19	18	14	17	7	5	2	5	6	3	19	13	10	11	5	0.00732873	0.108355	0.65639	0.937626	0.00210562	0.0715171	0.713197	NA	-0.00309413	0.0722905	0.721606	NA	-0.000927347	0.158578	0.729438	NA	-0.00162403	0.0841764	0.879216	NA	0.021103	1.03797	0.983779	0.999416	-0.512944	0.890774	0.564723	0.910932	ncRNA
4930557K07Rik	4930557K07Rik|Gm43989|-|6|6 F2|ncRNA	29	22	20	21	12	9	8	9	7	13	24	30	13	15	10	0.000287914	0.0926847	0.985739	0.998254	0.00065827	0.0631148	0.9196	NA	-0.00941533	0.0724128	0.384821	NA	0.000994773	0.156678	0.765266	NA	0.00358818	0.0805635	0.771438	NA	0.0519851	0.741829	0.944132	0.999416	-0.419396	0.700585	0.549415	0.907674	ncRNA
4930558J18Rik	4930558J18Rik|-|-|1|1 C1.3|ncRNA	222	262	157	190	120	85	82	100	80	76	246	247	170	151	170	0.00594381	0.0545075	0.714925	0.952049	-0.00434117	0.0411068	0.553309	0.998689	0.0136361	0.0612289	0.576324	0.814761	0.00312782	0.130422	0.642093	NA	0.0217734	0.0663035	0.326758	0.742486	-0.184038	0.248618	0.459152	0.999416	0.0198856	0.229295	0.93089	0.988422	ncRNA
4930563E22Rik	4930563E22Rik|-|-|11|11 B4|protein-coding	40	32	20	17	10	3	2	8	5	6	19	24	12	10	8	-0.0161397	0.114768	0.376496	0.818853	0.00919783	0.0912284	0.176484	NA	-0.00803185	0.0726661	0.414792	NA	-0.000380708	0.157278	0.899864	NA	-0.0136153	0.0912198	0.286168	NA	1.67961	0.983849	0.0877882	0.820132	0.0783823	0.765187	0.918411	0.988369	protein-coding
4930565N06Rik	4930565N06Rik|4930428L02Rik|-|16|16 B3|ncRNA	202	171	140	146	97	59	80	61	73	63	155	213	97	78	88	0.013856	0.067247	0.42262	0.844014	-0.00335862	0.043824	0.648814	0.998689	-0.0447184	0.0771549	0.0569298	NA	-0.00332427	0.141417	0.596959	NA	-0.00137333	0.0641695	0.942331	0.984217	-0.286139	0.299666	0.339649	0.999416	-0.548855	0.290513	0.0588566	0.43871	ncRNA
4930577N17Rik	4930577N17Rik|-|-|3|3 C|ncRNA	222	245	148	169	116	61	53	61	49	43	213	242	134	131	156	0.000377862	0.0547165	0.981068	0.997359	-0.0152722	0.0680549	0.150264	0.839071	-0.00362604	0.0614031	0.87704	NA	0.0027582	0.132912	0.674809	NA	0.0141111	0.0638291	0.500327	0.84227	-0.342459	0.282201	0.224928	0.999416	-0.0293224	0.243708	0.904231	0.98704	ncRNA
4930578L24Rik	4930578L24Rik|-|-|18|18 E2|ncRNA	42	61	37	28	19	30	11	16	21	14	48	57	30	39	29	-0.0130196	0.0922249	0.457477	0.859259	-0.00941653	0.0716529	0.261582	NA	-0.000995447	0.0691674	0.942882	NA	0.0036316	0.158284	0.402521	NA	0.00939894	0.0780994	0.524565	0.853667	-0.198582	0.556834	0.721371	0.999416	0.278579	0.524998	0.595675	0.920074	ncRNA
4930579G18Rik	4930579G18Rik|-|-|14|14 C2|ncRNA	399	411	240	281	159	148	132	129	190	147	336	422	189	206	199	-0.0203766	0.0604702	0.277606	0.744615	0.00365714	0.0353959	0.588033	0.998689	-0.0533827	0.0689629	0.0633986	0.269171	-0.00213669	0.119116	0.750511	NA	-0.0100981	0.0575524	0.646783	0.901104	0.250951	0.203006	0.216393	0.999416	-0.0816226	0.19646	0.677801	0.941371	ncRNA
4930579G24Rik	4930579G24Rik|-|-|3|3 E3|protein-coding	2690	3185	1871	2004	1252	911	938	866	1057	760	2563	2706	1532	1610	1654	-0.0434657	0.0512497	0.0631769	0.399412	-0.0559545	0.0832448	0.0134213	0.264558	-0.0217482	0.0444748	0.485803	0.754281	0.0112397	0.130341	0.177234	NA	-0.0137043	0.0426591	0.576358	0.877858	-0.0564504	0.0966794	0.559293	0.999416	0.0899948	0.0943215	0.340018	0.815831	protein-coding
4930579K19Rik	4930579K19Rik|-|-|9|9 E3.3|ncRNA	30	39	20	19	13	8	2	6	6	9	27	29	19	17	16	-0.0149525	0.107411	0.406655	0.835843	0.00316332	0.0681635	0.620514	NA	-0.000302576	0.0707874	0.978345	NA	0.000644868	0.156197	0.849209	NA	-0.00492069	0.0805605	0.696747	NA	0.773894	0.806679	0.337379	0.999416	0.418985	0.676245	0.535537	0.903292	ncRNA
4930581F22Rik	4930581F22Rik|-|-|9|9 A4|ncRNA	254	231	150	165	109	78	65	77	89	62	264	255	148	144	131	-0.00258362	0.0542167	0.871843	0.978334	0.000171002	0.0382964	0.980258	0.999842	-0.0313791	0.0653649	0.207706	NA	-0.00306107	0.132227	0.645944	NA	0.0217408	0.066877	0.324318	0.74044	0.0346703	0.259755	0.893819	0.999416	-0.167032	0.236812	0.480602	0.885851	ncRNA
4930586N03Rik	4930586N03Rik|-|-|13|13 A3.1|ncRNA	43	46	34	53	41	30	34	24	24	31	37	52	31	35	36	0.0490933	0.151159	0.0810649	0.451571	-0.00689799	0.0601538	0.392288	NA	0.0149652	0.0708179	0.326499	NA	0.000205045	0.149497	0.965502	NA	0.000218346	0.0733521	0.988428	0.995645	-0.928316	0.46445	0.0456362	0.643449	-0.307498	0.466781	0.510048	0.894365	ncRNA
4930590J08Rik	4930590J08Rik|Gm1071|-|6|6 D1|protein-coding	21	18	11	18	13	3	7	7	8	8	9	12	10	8	5	0.0127996	0.112058	0.463755	0.863991	0.00755478	0.0799211	0.273818	NA	0.00363672	0.072404	0.672922	NA	-0.00294787	0.161455	0.311201	NA	-0.0218185	0.113043	0.100302	NA	0.351448	0.883181	0.690679	0.999416	-0.193929	0.856329	0.82084	0.975	protein-coding
4930592A05Rik	4930592A05Rik|-|-|15|15 B3.1|ncRNA	506	610	356	403	217	139	115	157	160	127	525	516	312	326	348	-0.0208807	0.0568196	0.270851	0.738679	0.00152242	0.0319677	0.808998	0.998689	0.00148635	0.0561001	0.9571	0.988374	0.00827236	0.142967	0.302972	NA	0.0111516	0.0551275	0.624719	0.893432	0.183953	0.191437	0.336601	0.999416	0.151898	0.17201	0.377196	0.833752	ncRNA
4930592I03Rik	4930592I03Rik|-|-|18|18 E3|ncRNA	86	77	39	59	32	24	28	26	30	20	53	72	51	36	30	0.00463977	0.0718233	0.771742	0.9634	0.00188777	0.0516979	0.795795	NA	0.00130321	0.0675961	0.936017	NA	-0.0121588	0.196732	0.048819	NA	-0.0312284	0.0949725	0.114361	0.470986	0.00181435	0.444036	0.99674	0.999554	-0.0685503	0.418781	0.869975	0.981409	ncRNA
4930596I21Rik	4930596I21Rik|-|-|1|1 E4|ncRNA	29	26	18	28	8	8	5	9	11	14	24	34	18	16	11	0.00428493	0.0937681	0.792437	0.965027	0.0113373	0.0876347	0.161549	NA	-0.00566933	0.0714271	0.602988	NA	-0.00244935	0.158727	0.472721	NA	-0.000476905	0.0798665	0.969091	NA	0.744876	0.762749	0.328783	0.999416	-0.380301	0.695822	0.584688	0.917471	ncRNA
4930599N23Rik	4930599N23Rik|-|-|6|6 B1|ncRNA	85	106	61	84	46	16	24	31	30	21	89	99	60	57	40	0.0162422	0.0819971	0.366152	0.81676	0.00972755	0.0669813	0.265636	0.936352	-0.0107141	0.0676582	0.542061	NA	-0.00548	0.158873	0.327964	NA	0.00141241	0.0694162	0.933024	0.982986	0.143209	0.439561	0.744577	0.999416	-0.420245	0.384185	0.274015	0.767654	ncRNA
4931402G19Rik	4931402G19Rik|-|-|2|2 E5|ncRNA	19	28	9	15	11	9	8	9	5	6	20	22	16	7	16	-0.00392809	0.099371	0.808734	0.968653	-0.0040208	0.0690242	0.539105	NA	-0.000151888	0.0714317	0.987833	NA	-0.000912136	0.1576	0.762971	NA	-0.00155243	0.0817527	0.893673	NA	-0.26908	0.838437	0.748263	0.999416	0.136875	0.777934	0.860335	0.980946	ncRNA
4931403E22Rik	4931403E22Rik|-|-|19|19 C1|ncRNA	27	40	27	31	16	14	14	17	16	11	35	33	13	10	16	0.0079062	0.0900019	0.634971	0.929437	-0.00217463	0.0597443	0.754763	NA	-0.0220126	0.0779047	0.0826816	NA	0.00182678	0.156022	0.630718	NA	0.00694045	0.0790048	0.612856	NA	-0.371305	0.618337	0.54818	0.999416	-0.936173	0.604419	0.121411	0.591031	ncRNA
4931403G20Rik	4931403G20Rik|-|-|12|12 C2|ncRNA	210	196	137	170	109	89	76	116	153	120	153	185	107	114	134	0.0126643	0.0601766	0.459194	0.859781	0.139711	0.210559	0.00332912	0.0998132	0.0249522	0.0648197	0.292588	NA	-0.000489819	0.127115	0.939785	NA	-0.0266671	0.0714563	0.235624	0.656106	0.444816	0.247996	0.0728702	0.778728	0.0382543	0.245058	0.875952	0.981823	ncRNA
4931406C07Rik	4931406C07Rik|-|-|9|9 A2|protein-coding	674	840	496	491	398	168	187	207	227	154	600	700	397	382	383	0.00145571	0.0452575	0.93141	0.990237	0.000514553	0.0288631	0.930214	0.999842	-0.0177285	0.0555052	0.534835	0.786658	-0.000419217	0.102962	0.947936	NA	-0.0212492	0.0565346	0.377653	0.777926	0.00196079	0.172367	0.990924	0.999416	-0.0763694	0.158801	0.630578	0.9309	protein-coding
4931406H21Rik	4931406H21Rik|-|-|14|14 A3|ncRNA	396	329	404	430	339	63	85	113	125	111	335	443	234	185	166	0.833702	0.176128	1.0174e-07	4.39081e-06	0.235642	0.269551	0.00107672	0.0400312	-0.0520192	0.0738725	0.0542399	0.247337	-0.018799	0.218469	0.0724543	NA	0.00909102	0.0610905	0.662752	0.907073	-0.24433	0.249884	0.328188	0.999416	-1.21653	0.229086	1.09416e-07	6.9824e-06	ncRNA
4931406P16Rik	4931406P16Rik|AA553327|mKIAA0355|-|7|7 B1|protein-coding	5249	5703	3457	3972	2756	1293	1150	1245	1649	1219	4951	5121	3278	3283	3399	0.00227131	0.0319254	0.908023	0.986748	0.00807433	0.0282979	0.146496	0.832871	0.0556619	0.0371314	0.0608904	0.263364	-0.00802757	0.0933723	0.203921	NA	-0.028197	0.0383693	0.254086	0.677731	0.0790387	0.0722023	0.273655	0.999416	0.078461	0.0677612	0.246903	0.747089	protein-coding
4931408D14Rik	4931408D14Rik|-|-|19|19 C2|ncRNA	146	196	79	93	62	50	32	41	50	49	123	162	82	82	76	-0.0552862	0.132757	0.0607163	0.392296	0.00321907	0.0470556	0.665745	0.998689	-0.0137788	0.0658706	0.495688	NA	-0.00131652	0.140247	0.823192	NA	-0.0179132	0.071753	0.36092	0.765102	0.572253	0.33987	0.0922312	0.830882	0.309145	0.314545	0.32569	0.805323	ncRNA
4931414P19Rik	4931414P19Rik|Rtfc|-|14|14 C2|protein-coding	410	457	259	281	187	124	113	110	140	108	393	347	225	245	263	-0.0395575	0.0784414	0.0932741	0.485105	-0.00676582	0.041492	0.3739	0.975251	0.0162548	0.0579686	0.547678	0.794489	0.00843423	0.147353	0.294095	NA	-0.017559	0.0585852	0.445279	0.815644	0.0895054	0.200841	0.655848	0.999416	0.310214	0.183792	0.0914388	0.534137	protein-coding
4931422A03Rik	4931422A03Rik|-|-|2|2 E2|protein-coding	74	84	48	63	47	19	16	28	23	16	70	78	43	40	34	0.0184246	0.0878177	0.321145	0.782946	0.00520699	0.0583735	0.496996	NA	-0.0147445	0.0692617	0.38337	NA	-0.00425938	0.155516	0.417469	NA	-0.000358164	0.0702803	0.982578	0.993775	-0.0402958	0.468846	0.931509	0.999416	-0.543897	0.407257	0.181709	0.675886	protein-coding
4931428F04Rik	4931428F04Rik|AI426165|Kiaa0895l|-|8|8 D3|protein-coding	197	205	118	145	87	54	69	47	82	69	172	166	93	111	94	-0.0151344	0.0659281	0.388246	0.825925	0.00104095	0.0407042	0.883053	0.999842	-0.0091357	0.0633231	0.677798	NA	-0.000755923	0.132984	0.904239	NA	-0.0275575	0.0747308	0.211958	0.628925	0.209825	0.282971	0.458386	0.999416	0.100597	0.26845	0.707859	0.948138	protein-coding
4931431C16Rik	4931431C16Rik|-|-|5|5 B3|ncRNA	48	44	33	32	31	9	11	19	14	8	30	35	25	23	23	0.0151437	0.0958721	0.40025	0.832908	0.00333149	0.0619857	0.634572	NA	0.00777573	0.0704089	0.553777	NA	-0.00113134	0.153517	0.78444	NA	-0.0123877	0.0816112	0.399569	NA	-0.0977581	0.623006	0.875313	0.999416	-0.124085	0.546586	0.820409	0.974977	ncRNA
4931440F15Rik	4931440F15Rik|Fem1ab|-|11|11 A3.3|protein-coding	17	23	7	13	10	4	3	6	9	3	16	18	11	10	5	0.00412895	0.103769	0.79857	0.966264	0.00724286	0.082625	0.266645	NA	-0.00428232	0.0723164	0.632641	NA	-0.00389373	0.164509	0.163592	NA	-0.00643223	0.0859356	0.565045	NA	0.757084	0.998833	0.44847	0.999416	-0.443842	0.869743	0.609831	0.926373	protein-coding
4931440J10Rik	4931440J10Rik|-|-|14|14 D1|ncRNA	73	81	48	51	27	16	21	25	25	15	60	88	37	45	35	-0.00645368	0.0760829	0.691133	0.946399	0.00111701	0.054066	0.876095	NA	-0.0132939	0.069609	0.406588	NA	-0.000209144	0.149224	0.965123	NA	0.00382796	0.0721427	0.808953	0.951907	0.197887	0.492196	0.687648	0.999416	-0.10818	0.441592	0.806473	0.971447	ncRNA
4931440P22Rik	4931440P22Rik|-|-|3|3 E1|ncRNA	137	163	90	122	66	34	29	22	27	15	132	129	53	77	76	-0.00164925	0.0637872	0.91655	0.987782	-0.0407672	0.138254	0.0253376	0.390019	-0.0227455	0.0692367	0.249554	NA	0.00195717	0.144052	0.730507	NA	-0.00259295	0.067096	0.884555	0.973035	-0.721488	0.397314	0.0693837	0.758321	-0.231867	0.336933	0.491346	0.88869	ncRNA
4932415M13Rik	4932415M13Rik|-|-|17|17 C|ncRNA	18	18	13	11	4	5	2	4	2	1	9	4	7	5	3	-0.00208946	0.114119	0.894223	0.984253	-0.00558272	0.0855926	0.311989	NA	0.00234334	0.0732161	0.729717	NA	0.000281736	0.159443	0.89583	NA	-0.0137579	0.104735	0.184521	NA	-1.01205	1.33521	0.448466	0.999416	0.381965	1.12414	0.734019	0.953867	ncRNA
4932438A13Rik	4932438A13Rik|4732443H21|B830039D19Rik|D630029K19Rik|FSA|Kiaa1109|Tweek|-|3|3 B|protein-coding	10354	11076	6566	7461	5566	2914	3206	3067	3899	3171	9448	10883	5859	5485	5246	0.00398313	0.0354897	0.834732	0.97271	0.0108721	0.0346709	0.118592	0.788152	-0.111018	0.0518937	0.0013135	0.0282029	-0.0266482	0.204294	0.0574026	0.775053	-0.0198555	0.0421615	0.425018	0.805281	0.0894286	0.0850317	0.292933	0.999416	-0.199162	0.0863749	0.0211227	0.249488	protein-coding
4933400F21Rik	4933400F21Rik|1700091C04Rik|4930565K10Rik|-|1|1 D|ncRNA	120	78	53	69	60	25	31	21	29	27	79	117	48	32	34	0.0123369	0.0786234	0.471734	0.867771	0.00113042	0.0510692	0.876109	0.999842	-0.0453456	0.0891467	0.0199573	NA	-0.0126148	0.199159	0.0454881	NA	-0.0112713	0.0737755	0.503871	0.843415	-0.165679	0.434911	0.70324	0.999416	-0.867521	0.411392	0.0349667	0.329631	ncRNA
4933404O12Rik	4933404O12Rik|AW494809|-|5 G2|5|ncRNA	1110	1152	725	875	567	443	457	387	461	381	1103	1028	644	621	701	0.00299002	0.0412338	0.866068	0.977411	-0.0478227	0.0889317	0.0215722	0.355918	-0.00736863	0.050404	0.808269	0.931968	0.00340153	0.0962767	0.587497	NA	-0.00214564	0.0474089	0.928124	0.981309	-0.251523	0.128432	0.0501814	0.666593	-0.036381	0.125157	0.771293	0.962053	ncRNA
4933405L10Rik	4933405L10Rik|-|-|8 D3|8|protein-coding	29	26	14	14	6	6	4	5	4	0	11	23	12	7	11	-0.00163425	0.104129	0.918717	0.987968	-0.00785953	0.0895459	0.21111	NA	-0.00102459	0.0720254	0.907951	NA	-0.00188669	0.159862	0.477343	NA	-0.00875238	0.0886523	0.436271	NA	-1.12945	1.16357	0.331712	0.999416	0.00122034	0.886674	0.998902	0.999843	protein-coding
4933406C10Rik	4933406C10Rik|-|-|12|12 A3|ncRNA	15	19	19	29	16	6	4	4	4	2	16	15	7	12	3	0.0606461	0.226271	0.0525622	0.363385	-0.00503415	0.0765933	0.409606	NA	-0.00584223	0.0727657	0.504641	NA	-0.00106362	0.158449	0.701658	NA	-0.000342952	0.0836865	0.974658	NA	-1.94492	1.01624	0.0556399	0.696506	-1.64368	0.868693	0.0584742	0.436681	ncRNA
4933406J10Rik	4933406J10Rik|A930009F24Rik|-|7|7 D3|ncRNA	11	20	8	14	6	8	5	4	9	5	21	19	14	5	8	0.00597774	0.106852	0.714081	0.951707	0.000752069	0.0672167	0.901479	NA	-0.0076056	0.0730661	0.402055	NA	-0.00309514	0.16227	0.259747	NA	0.00273387	0.0841304	0.801115	NA	-0.154686	0.926987	0.867473	0.999416	-0.729159	0.880911	0.407822	0.850049	ncRNA
4933407K13Rik	4933407K13Rik|A130080L05Rik|Dxz4|-|X|X A7.3|ncRNA	364	304	224	257	176	119	119	106	158	105	329	346	215	175	178	0.0252497	0.0672937	0.204065	0.67437	0.00260026	0.035382	0.698466	0.998689	-0.0261416	0.0614579	0.316259	0.61782	-0.0193224	0.217868	0.0777274	NA	-0.00214166	0.0574552	0.920222	0.979854	-0.13124	0.216697	0.544755	0.999416	-0.33657	0.206023	0.102332	0.558079	ncRNA
4933408B17Rik	4933408B17Rik|-|-|18|18 B1|protein-coding	78	76	40	46	47	26	28	35	36	33	84	87	49	40	42	-0.000761067	0.0695817	0.96152	0.994057	0.00846116	0.061934	0.318623	0.962282	-0.0185037	0.0700104	0.290461	NA	-0.00260805	0.149778	0.618016	NA	0.00998263	0.0724662	0.556372	0.868974	0.354219	0.422273	0.40156	0.999416	-0.264293	0.399734	0.508503	0.894349	protein-coding
4933408J17Rik	4933408J17Rik|-|-|10|10 C2|ncRNA	211	241	149	128	91	36	33	27	37	34	210	202	128	139	125	-0.0465723	0.108701	0.0768726	0.438969	-0.00771307	0.0552051	0.356883	0.973348	0.0021703	0.0622813	0.923275	NA	0.00573076	0.148528	0.399119	NA	-0.00130075	0.062291	0.947356	0.984774	0.102764	0.323197	0.750514	0.999416	0.376367	0.262199	0.151167	0.642917	ncRNA
4933409K07Rik	4933409K07Rik|AV071682|b1402|-|4|4 A5|pseudo	16	13	14	13	12	6	1	10	4	5	17	14	3	9	7	0.0065913	0.109317	0.686638	0.945413	0.00171803	0.0710062	0.76377	NA	-0.00941282	0.0743621	0.261853	NA	0.00300907	0.162319	0.253266	NA	0.00878792	0.0897914	0.422004	NA	-0.0206468	1.03336	0.984059	0.999416	-0.993524	0.920021	0.28019	0.773081	pseudo
4933411K16Rik	4933411K16Rik|-|-|19|19 C3|protein-coding	57	55	50	52	41	14	10	16	13	14	45	66	50	26	27	0.0621063	0.177842	0.0551789	0.371121	0.00526179	0.0633671	0.478171	NA	-0.000107203	0.0688278	0.994062	NA	-0.00623582	0.167221	0.194229	NA	-0.00240496	0.074248	0.870697	0.969658	-0.374734	0.570181	0.511041	0.999416	-0.715802	0.492046	0.14574	0.63325	protein-coding
4933412E12Rik	4933412E12Rik|-|-|10|10 D2|ncRNA	351	441	256	323	224	101	87	112	134	91	365	400	254	227	258	0.0305457	0.0692382	0.14935	0.590948	0.00932939	0.0480643	0.272887	0.94231	0.0115688	0.0578561	0.665618	0.864665	-0.00803847	0.145421	0.310375	NA	0.0020528	0.055579	0.925483	0.980754	-0.0139037	0.211249	0.947524	0.999416	-0.152501	0.186891	0.414508	0.854651	ncRNA
4933416M07Rik	4933416M07Rik|-|-|8|8 A2|ncRNA	269	317	167	231	120	91	76	94	104	83	283	303	151	171	179	-0.00798826	0.0550206	0.628367	0.926519	0.00164902	0.0374755	0.810454	0.998689	-0.021874	0.0622498	0.378746	0.677216	0.00105066	0.124844	0.87287	NA	0.0135738	0.0618185	0.526083	0.854244	0.131815	0.244549	0.589878	0.999416	-0.0476493	0.225763	0.832841	0.978552	ncRNA
4933417D19Rik	4933417D19Rik|-|-|8|8 E1|ncRNA	44	29	17	24	16	14	10	12	14	9	26	35	20	10	26	-0.00125798	0.0891433	0.937751	0.991225	1.06238e-05	0.0608617	0.998737	NA	5.22052e-05	0.0705754	0.996385	NA	-0.00287578	0.159005	0.427467	NA	-0.0078933	0.0814605	0.548059	NA	0.0393271	0.685819	0.954272	0.999416	0.0404115	0.648685	0.950326	0.991453	ncRNA
4933421O10Rik	4933421O10Rik|-|-|4 14.61 cM|4 A5|ncRNA	1039	1115	699	705	489	300	295	323	396	288	937	982	538	530	521	-0.019313	0.0457355	0.314008	0.777379	0.00287736	0.0257381	0.586951	0.998689	-0.0705931	0.0574572	0.0322516	0.187922	0.00147118	0.0882589	0.803087	NA	-0.019612	0.04952	0.429256	0.807767	0.152377	0.13118	0.245401	0.999416	-0.0820738	0.122801	0.503911	0.893961	ncRNA
4933424G05Rik	4933424G05Rik|-|-|18|18 A1|ncRNA	13	9	9	17	9	2	4	6	7	0	12	19	15	4	6	0.0778909	0.282325	0.0318079	0.271244	0.00255793	0.0739657	0.64376	NA	-0.00344516	0.0725421	0.678508	NA	-0.00429037	0.166322	0.0973868	NA	0.00576533	0.0878413	0.577244	NA	-1.13495	1.17014	0.332079	0.999416	-1.83698	0.967633	0.0576404	0.434319	ncRNA
4933424L21Rik	4933424L21Rik|-|-|11|11|ncRNA	34	34	6	14	7	12	14	21	17	15	37	44	26	15	18	-0.0550262	0.191003	0.0665137	0.409886	0.00898244	0.0735852	0.266306	NA	-0.0112864	0.0716419	0.374211	NA	-0.00438973	0.16334	0.243305	NA	0.00576594	0.0784203	0.672308	NA	1.48294	0.658273	0.0242735	0.440619	0.578464	0.634182	0.361694	0.82638	ncRNA
4933425L06Rik	4933425L06Rik|-|-|13|13 D1|protein-coding	25	31	19	20	10	7	6	7	6	4	31	21	18	17	19	-0.00450701	0.0946752	0.782186	0.963713	-0.0046697	0.070799	0.477873	NA	0.00318661	0.0709662	0.774054	NA	0.00160586	0.157362	0.631615	NA	0.00341915	0.0803579	0.782787	NA	-0.339987	0.822906	0.679493	0.999416	0.278321	0.690627	0.686949	0.944348	protein-coding
4933427D14Rik	4933427D14Rik|C85113|Kiaa0753|MNR|-|11|11 B4|protein-coding	1945	2061	1387	1561	1148	823	703	773	923	688	2154	2165	1382	1310	1399	0.0648198	0.0624122	0.0192604	0.195589	-0.00145673	0.0176242	0.695969	0.998689	0.0103931	0.0433855	0.737848	0.897046	-0.000631815	0.0676253	0.896129	NA	0.0958915	0.0657727	0.00732278	0.0969335	-0.193683	0.0950336	0.0415452	0.611064	-0.143814	0.0913972	0.115603	0.582558	protein-coding
4933427E11Rik	4933427E11Rik|-|-|15|15 D3|ncRNA	29	32	23	24	15	7	7	13	13	7	31	31	13	25	16	0.00211189	0.0889401	0.89585	0.984253	0.00399199	0.0665165	0.556547	NA	-0.00375546	0.0706249	0.750044	NA	0.00201995	0.156963	0.580197	NA	0.00759564	0.0808317	0.566786	NA	0.291471	0.724679	0.687532	0.999416	-0.198156	0.633676	0.754502	0.960635	ncRNA
4933428G20Rik	4933428G20Rik|-|-|11|11 D|protein-coding	259	273	179	182	130	57	54	72	90	78	232	252	143	151	157	-0.00885567	0.0550113	0.594405	0.916727	0.0269596	0.0890224	0.0622731	0.634413	-0.00145083	0.0602334	0.952692	NA	0.00285391	0.128431	0.671191	NA	-0.00544334	0.0593357	0.795274	0.950051	0.488256	0.253427	0.054028	0.686514	0.0818046	0.222336	0.712924	0.949186	protein-coding
4933430I17Rik	4933430I17Rik|bN189G18.7|-|4|4 B3|protein-coding	48	57	31	35	24	15	13	17	16	21	56	40	37	30	43	-0.0131598	0.0894348	0.452197	0.857582	0.00277172	0.0579357	0.698983	NA	0.0127428	0.0704955	0.387637	NA	0.0032324	0.155994	0.47633	NA	0.000363471	0.0740417	0.980348	0.993333	0.461772	0.545177	0.396988	0.999416	0.569131	0.494317	0.24959	0.749182	protein-coding
4933431E20Rik	4933431E20Rik|-|-|3|3 F2.3|ncRNA	953	1001	600	698	463	230	213	268	248	204	872	915	540	501	519	0.000171535	0.0416846	0.992209	0.998254	4.96889e-05	0.0251458	0.992498	0.999842	-0.0358623	0.0525848	0.243735	0.544817	-0.0031179	0.0979549	0.622496	NA	-0.00519696	0.048095	0.826942	0.957362	0.000159169	0.14468	0.999122	0.999768	-0.1013	0.129352	0.433545	0.868136	ncRNA
4933431G14Rik	4933431G14Rik|4930565C19Rik|-|6|6 C1|ncRNA	50	52	35	47	33	18	13	19	16	9	62	68	41	18	28	0.0514815	0.159549	0.075395	0.434586	-0.00106693	0.0568112	0.879394	NA	-0.0234073	0.0748172	0.130536	NA	-0.00724912	0.172235	0.136677	NA	0.0158216	0.0815699	0.324476	0.740608	-0.732423	0.558318	0.189574	0.999416	-1.14969	0.489067	0.0187336	0.231633	ncRNA
4933433G15Rik	4933433G15Rik|4921522K19Rik|-|9|9 D|ncRNA	56	36	31	30	19	25	18	13	13	15	59	53	19	29	24	-0.0132328	0.0937449	0.451742	0.857353	-0.0236093	0.113354	0.0545272	NA	-0.0227538	0.0759442	0.112121	NA	0.00397384	0.160049	0.345329	NA	0.0171305	0.0857734	0.270713	0.691725	-0.564784	0.565991	0.318343	0.999416	-0.250642	0.539309	0.642112	0.932517	ncRNA
4933433G19Rik	4933433G19Rik|-|-|13|13 B3|ncRNA	269	330	195	206	160	114	100	89	142	87	287	302	185	167	187	0.00449456	0.0518027	0.782913	0.963713	-0.00285078	0.0365546	0.676838	0.998689	-0.0042486	0.05947	0.865986	0.956059	-0.00306166	0.12604	0.652619	NA	0.0021259	0.0579726	0.920196	0.979854	-0.120271	0.224281	0.591784	0.999416	-0.0682266	0.211307	0.746787	0.95803	ncRNA
4933433H22Rik	4933433H22Rik|-|-|17|17 E4|ncRNA	23	17	18	19	16	6	4	11	7	7	17	14	12	13	14	0.0159758	0.113582	0.380642	0.820843	0.00455633	0.0711142	0.483713	NA	0.00800506	0.0725176	0.425916	NA	0.00105903	0.157149	0.741479	NA	-0.00335589	0.0821904	0.774034	NA	-0.000299516	0.84412	0.999717	0.999986	-0.0859243	0.750151	0.908808	0.987934	ncRNA
4933434E20Rik	4933434E20Rik|5730552F22Rik|AI462154|NICE-3|NS5ATP4|-|3|3 F1|protein-coding	5038	5651	3454	3965	2556	1581	1413	1602	1821	1397	4801	4867	2988	3090	3121	-0.00213456	0.0322959	0.913353	0.987308	-0.000933754	0.0130221	0.730459	0.998689	0.0141715	0.0371001	0.632003	0.847337	0.00309658	0.0637252	0.500473	NA	-0.0171346	0.036617	0.469668	0.828855	-0.0140939	0.0721246	0.845071	0.999416	0.0280179	0.0696105	0.687319	0.944348	protein-coding
4933439C10Rik	4933439C10Rik|2610028M21Rik|-|11|11 B1.3|ncRNA	653	689	400	450	259	184	155	178	210	148	580	613	321	322	332	-0.0281489	0.0599214	0.171337	0.625389	-0.00171995	0.0296167	0.77358	0.998689	-0.0573532	0.0626933	0.0632734	0.268855	-0.000364344	0.103181	0.954779	NA	-0.0135942	0.0536221	0.561931	0.872249	0.124259	0.171686	0.469215	0.999416	-0.0306827	0.15775	0.845783	0.979993	ncRNA
5031425E22Rik	5031425E22Rik|-|-|5|5 A3|ncRNA	825	802	480	569	402	225	238	251	296	197	739	828	461	441	415	0.00783155	0.0439111	0.656388	0.937626	0.00249417	0.0275777	0.658508	0.998689	-0.0482002	0.0562106	0.119505	0.379245	-0.0226364	0.217409	0.0794466	NA	-0.00331404	0.049415	0.887773	0.973039	0.0067628	0.14995	0.964027	0.999416	-0.191047	0.138982	0.169251	0.664357	ncRNA
5031434O11Rik	5031434O11Rik|AI481280|Gm2370|-|3 C|3|ncRNA	17	19	12	10	6	4	5	4	2	1	7	14	13	7	9	0.00130887	0.108173	0.934379	0.990491	-0.00799645	0.0914171	0.199188	NA	0.00713465	0.0735259	0.384596	NA	-0.000769317	0.158964	0.756091	NA	-0.00860901	0.091114	0.412966	NA	-1.33475	1.20294	0.267183	0.999416	0.500306	0.967453	0.60506	0.922827	ncRNA
5031439G07Rik	5031439G07Rik|AW554572|mKIAA0930|-|15|15 E2|protein-coding	9951	11555	6927	7790	4930	3479	2898	3082	3953	2989	10578	10693	5898	6429	6692	-0.0259376	0.0382278	0.207994	0.679273	-0.00421214	0.0210135	0.304536	0.950759	-0.0399563	0.0412062	0.19596	0.488885	0.0118843	0.124857	0.146708	0.924964	0.0396009	0.0453443	0.1417	0.525088	0.0137133	0.079835	0.863618	0.999416	0.00788408	0.0807301	0.922203	0.988369	protein-coding
5033403F01Rik	5033403F01Rik|-|-|13|13 A3.3|ncRNA	31	42	16	25	17	11	4	7	8	6	41	34	24	19	13	0.000810031	0.0895819	0.959879	0.993973	-0.000367144	0.0638707	0.954489	NA	-0.0091346	0.0716427	0.438983	NA	-0.00346696	0.160829	0.333369	NA	0.000790326	0.0785086	0.951042	NA	-0.0612159	0.760315	0.935829	0.999416	-0.354328	0.64908	0.58514	0.917539	ncRNA
5033406O09Rik	5033406O09Rik|9130204G15Rik|-|12|12 F1|ncRNA	120	153	81	82	75	48	38	38	38	31	132	128	99	92	95	-0.00510319	0.0626406	0.749107	0.958187	-0.0151106	0.0729796	0.150175	0.839055	0.0240207	0.0679768	0.256628	NA	0.00165391	0.139916	0.78181	NA	0.00466796	0.065836	0.801376	0.950995	-0.329622	0.344338	0.338435	0.999416	0.305799	0.308556	0.321654	0.801752	ncRNA
5033417F24Rik	5033417F24Rik|6330419D11Rik|-|1|1 D|ncRNA	138	153	92	79	64	49	35	40	53	37	93	125	64	52	72	-0.0151631	0.0744923	0.389221	0.826195	-0.00181959	0.0464677	0.803394	0.998689	-0.0097226	0.0662453	0.60874	NA	0.000900159	0.141888	0.874548	NA	-0.0262334	0.0806953	0.196793	0.610723	0.14681	0.354185	0.678508	0.999416	0.102219	0.336436	0.761259	0.961472	ncRNA
5430403N17Rik	5430403N17Rik|5430403N17|-|8|8 A4|ncRNA	11	14	20	22	9	3	5	8	14	9	11	12	4	10	4	0.03432	0.164769	0.137287	0.573198	0.0120262	0.097618	0.120997	NA	-0.00352763	0.0725596	0.670925	NA	0.000943611	0.158239	0.737289	NA	-3.80445e-05	0.0843127	0.997123	NA	0.22468	0.927408	0.808573	0.999416	-1.23602	0.892795	0.166225	0.660244	ncRNA
5430405H02Rik	5430405H02Rik|2610307N17Rik|-|2|2 H1|ncRNA	208	218	139	149	119	60	42	55	50	53	177	190	116	107	98	0.00497431	0.0577635	0.756362	0.958583	-0.00115092	0.0422398	0.872204	0.999842	-0.0117005	0.0635129	0.59723	NA	-0.00118682	0.133375	0.85061	NA	-0.0132607	0.065576	0.511656	0.84781	-0.102709	0.297222	0.729671	0.999416	-0.157779	0.267225	0.5549	0.909033	ncRNA
5430416N02Rik	5430416N02Rik|100041797|Adapt33|Gm3514|-|5|5 E4|ncRNA	471	554	294	329	236	151	142	132	203	130	526	594	236	328	281	-0.0260914	0.0652555	0.193858	0.659688	-0.0015235	0.0326729	0.811421	0.998689	-0.0816844	0.0815742	0.013102	0.114987	0.00236581	0.117679	0.725662	NA	0.0394607	0.0718286	0.131304	0.507828	0.150311	0.201096	0.454786	0.999416	-0.121173	0.189247	0.521983	0.898768	ncRNA
5430419D17Rik	5430419D17Rik|-|-|7|7 F3|protein-coding	6	18	5	7	5	9	9	9	16	7	9	9	6	5	3	-0.00317744	0.10981	0.842042	0.974649	0.00269116	0.0678425	0.669584	NA	-0.00278554	0.0728318	0.714143	NA	-0.00128876	0.159499	0.599419	NA	-0.00675078	0.089032	0.513534	NA	0.449312	0.929432	0.628793	0.999416	-0.105642	1.01314	0.916954	0.988369	protein-coding
5430425K12Rik	5430425K12Rik|-|-|13|13 C3|ncRNA	27	28	21	28	9	11	6	6	13	6	18	26	13	12	14	0.009261	0.0999147	0.583587	0.916052	-0.000130069	0.0637099	0.983898	NA	-0.00100659	0.0712322	0.92262	NA	-0.00195439	0.158126	0.552864	NA	-0.00828172	0.0841633	0.50397	NA	-0.307989	0.767739	0.688299	0.999416	-0.342825	0.720373	0.634146	0.932	ncRNA
5530601H04Rik	5530601H04Rik|AI835882|-|X|X D|ncRNA	444	494	252	307	220	154	130	142	181	124	373	405	241	252	250	-0.0147965	0.0521598	0.40748	0.836772	-4.19648e-05	0.0304677	0.994512	0.999842	0.00868608	0.0566285	0.751656	0.903979	-0.00462616	0.122518	0.514564	NA	-0.044083	0.071595	0.107185	0.456965	0.108693	0.186521	0.56007	0.999416	0.14656	0.174028	0.399695	0.844087	ncRNA
5730405O15Rik	5730405O15Rik|-|-|X|X A1.1|ncRNA	64	53	29	25	22	23	11	21	20	10	50	47	25	34	21	-0.0193911	0.103339	0.309253	0.773799	-0.00339744	0.0594257	0.636877	NA	-0.00758478	0.0699605	0.580821	NA	0.000372548	0.152826	0.928637	NA	-0.00301134	0.0751402	0.835024	0.959967	0.196211	0.573716	0.732351	0.999416	0.220652	0.531076	0.67779	0.941371	ncRNA
5730408K05Rik	5730408K05Rik|2610018C13Rik|-|19|19 A|ncRNA	1345	1442	759	925	500	272	225	304	334	205	1076	1000	505	686	571	-0.0595094	0.0914252	0.0389029	0.306691	-0.000267985	0.0284571	0.96325	0.999842	-0.0405853	0.0593389	0.165334	0.447061	0.00258022	0.10891	0.697915	NA	-0.0699558	0.0870206	0.033111	0.249998	0.250911	0.172295	0.145312	0.959968	0.105245	0.16366	0.520177	0.897926	ncRNA
5730455P16Rik	5730455P16Rik|-|-|11|11 B5|protein-coding	4899	5387	3274	3765	2472	1464	1405	1540	1662	1327	4317	4466	2738	2796	2815	-0.00541065	0.0327238	0.782647	0.963713	-0.002663	0.0169134	0.425968	0.980913	0.0133174	0.0377552	0.65518	0.859057	0.00257858	0.0621213	0.567349	NA	-0.0674081	0.0471873	0.0239319	0.207007	-0.0320182	0.0737833	0.664326	0.999416	0.0363048	0.0713513	0.61088	0.926377	protein-coding
5730480H06Rik	5730480H06Rik|-|-|5|5 B3|ncRNA	26	19	11	17	15	10	6	7	2	15	26	18	14	9	11	-0.00279086	0.101437	0.862558	0.977255	-0.000714431	0.0659634	0.908569	NA	-0.00443673	0.0721734	0.631725	NA	0.000359165	0.157714	0.90059	NA	-0.000832138	0.0830737	0.939972	NA	0.0293904	0.857968	0.972673	0.999416	-0.158429	0.831895	0.848962	0.979993	ncRNA
5730559C18Rik	5730559C18Rik|1700034M08Rik|4933426C09Rik|AI586180|D1Mgi54|Inava|-|1 E4|1|protein-coding	66	76	50	45	27	20	27	20	25	22	78	75	34	35	51	-0.0223487	0.0977917	0.25679	0.727167	-0.00709512	0.0613488	0.379851	NA	-0.0170053	0.0702198	0.308988	NA	0.0072195	0.169647	0.179734	NA	0.0159936	0.0779972	0.349953	0.759225	0.0433555	0.457672	0.924529	0.999416	0.0889003	0.424082	0.833956	0.978906	protein-coding
5830408C22Rik	5830408C22Rik|2700026D01Rik|-|8|8|ncRNA	63	57	30	37	18	19	20	21	17	12	52	44	18	19	27	-0.0222366	0.107052	0.262206	0.733214	-0.00926193	0.0710542	0.268019	NA	-0.0208045	0.0746167	0.145994	NA	0.00247414	0.155337	0.560753	NA	-0.00421911	0.0748876	0.774587	0.943455	-0.0489155	0.546415	0.928668	0.999416	-0.0687917	0.519859	0.894725	0.98568	ncRNA
5830417I10Rik	5830417I10Rik|3632445O20Rik|AA387005|-|3|3 F1|pseudo	21	26	17	17	3	8	4	3	11	8	18	21	8	9	8	-0.0123367	0.113905	0.476462	0.868156	0.00115556	0.0673616	0.849615	NA	-0.00824253	0.0733477	0.359474	NA	0.000226194	0.157996	0.934714	NA	-0.00499915	0.0848214	0.652753	NA	0.600146	0.892834	0.501468	0.999416	-0.0744945	0.857015	0.930733	0.988369	pseudo
5830432E09Rik	5830432E09Rik|-|-|7|7 F3|ncRNA	133	153	74	93	58	30	30	30	33	33	139	145	81	78	88	-0.0231213	0.0835445	0.237591	0.709464	-6.2169e-05	0.0468838	0.993155	0.999842	-0.0104097	0.0650104	0.610824	NA	-0.00010063	0.139303	0.986323	NA	0.00499395	0.0658435	0.788204	0.947632	0.281836	0.360711	0.434607	0.999416	0.180754	0.310957	0.56105	0.90976	ncRNA
5830454E08Rik	5830454E08Rik|-|-|9|9 F4|ncRNA	22	27	12	15	15	6	6	8	9	5	19	20	9	10	6	0.00292491	0.0973931	0.856509	0.976347	0.0023648	0.0672398	0.707504	NA	-0.00965596	0.0733521	0.319543	NA	-0.00163884	0.158479	0.58684	NA	-0.00616451	0.083584	0.603707	NA	0.156683	0.843292	0.852602	0.999416	-0.639775	0.783011	0.413888	0.854362	ncRNA
5830473C10Rik	5830473C10Rik|Arg|Gm17754|-|5|5 E1|protein-coding	125	153	83	95	75	40	27	35	47	27	120	134	86	86	94	0.00281543	0.0616531	0.858545	0.976708	0.000705712	0.0462747	0.922463	0.999842	0.0168681	0.0662392	0.412872	NA	-0.00250667	0.141921	0.676512	NA	-0.00381741	0.0658134	0.836338	0.960209	-0.0138463	0.35442	0.968836	0.999416	0.125483	0.310526	0.68614	0.944323	protein-coding
5930430L01Rik	5930430L01Rik|-|-|5|5 G3|ncRNA	1186	1255	823	923	672	453	435	334	477	386	1262	1321	720	673	697	0.0215733	0.0434458	0.274287	0.741266	-0.0423155	0.0797894	0.0245558	0.384021	-0.0993545	0.0591324	0.00486089	0.0638852	-0.00411757	0.0920453	0.498353	NA	0.0349455	0.0508956	0.19126	0.6055	-0.296078	0.113219	0.0089207	0.225784	-0.289545	0.106918	0.00676711	0.118955	ncRNA
6030419C18Rik	6030419C18Rik|-|-|9|9 B|protein-coding	4096	4723	2722	3020	2139	765	645	793	940	670	4196	4114	2738	2717	2722	-0.0133965	0.0347218	0.496408	0.877513	0.00479304	0.0237706	0.306926	0.954359	0.0432442	0.0399151	0.157469	0.436617	-0.00599332	0.0869231	0.305324	NA	0.00580389	0.0372854	0.805339	0.951213	0.112876	0.0861346	0.190038	0.999416	0.112288	0.0770571	0.14506	0.631912	protein-coding
6030443J06Rik	6030443J06Rik|1700030G06Rik|-|5|5 A3|ncRNA	162	152	104	113	70	57	58	58	67	44	160	154	74	55	78	0.00121008	0.0599229	0.938789	0.991403	-0.00385774	0.0455899	0.606762	0.998689	-0.0649813	0.0936375	0.0124751	NA	-0.000772571	0.137768	0.897753	NA	0.00740931	0.0655092	0.697377	0.919736	-0.147639	0.312898	0.637038	0.999416	-0.521974	0.300083	0.0819588	0.506925	ncRNA
6030458C11Rik	6030458C11Rik|-|-|15|15 A1|protein-coding	3237	3238	2220	2561	1718	1127	1111	1064	1368	1027	3052	3159	1950	1789	1916	0.053926	0.0517946	0.0308007	0.266302	-0.000844596	0.0151211	0.793061	0.998689	-0.0179193	0.0414956	0.560963	0.804751	-0.00740068	0.0993288	0.257703	NA	-0.0060303	0.0390126	0.8006	0.95092	-0.154884	0.0852864	0.0693625	0.758321	-0.169437	0.0833336	0.0420282	0.365575	protein-coding
6230400D17Rik	6230400D17Rik|-|-|14|14 A3|ncRNA	57	74	31	45	32	18	17	18	31	21	57	72	31	29	31	-0.00325484	0.0742797	0.838278	0.97344	0.00977229	0.0695466	0.258143	NA	-0.0202187	0.0723029	0.207546	NA	-0.00470815	0.159388	0.339716	NA	-0.00401638	0.0724218	0.798575	0.950272	0.522369	0.485969	0.282418	0.999416	-0.309402	0.450219	0.491941	0.88869	ncRNA
6330403K07Rik	6330403K07Rik|AI415455|AV161034|UGS148|-|11|11 B4|protein-coding	36	28	25	30	19	21	17	16	21	20	23	42	18	21	25	0.011171	0.0924044	0.515685	0.887417	-0.00085093	0.056501	0.903735	NA	0.00297545	0.0699807	0.815373	NA	0.000183963	0.15341	0.963565	NA	0.00109657	0.0767077	0.935904	NA	-0.33735	0.572953	0.556002	0.999416	-0.193129	0.572215	0.735732	0.954212	protein-coding
6330409D20Rik	6330409D20Rik|AA517851|-|2|2 B|protein-coding	18	25	11	14	5	6	6	9	5	5	17	11	8	9	13	-0.0176442	0.124868	0.339533	0.799138	-0.00319042	0.069856	0.607152	NA	0.00227276	0.0720085	0.801643	NA	0.00266328	0.161	0.344937	NA	-0.00439805	0.0843027	0.692871	NA	0.23745	0.912609	0.794718	0.999416	0.765398	0.848203	0.366857	0.829232	protein-coding
6330415G19Rik	6330415G19Rik|-|-|17|17 A3.3|ncRNA	356	394	253	272	153	75	74	93	88	66	351	349	178	226	220	-0.0150305	0.057243	0.394974	0.829692	-0.00361102	0.0395703	0.613384	0.998689	-0.0176975	0.0598788	0.494405	0.759349	0.0132329	0.181884	0.150101	NA	0.0157895	0.0603839	0.477645	0.831207	0.0336202	0.23632	0.88687	0.999416	0.0412648	0.204025	0.839718	0.979367	ncRNA
6330418K02Rik	6330418K02Rik|-|-|5|5 G2|ncRNA	146	176	92	109	74	36	38	51	36	35	135	137	107	84	91	-0.00293389	0.0607961	0.852806	0.976347	0.000139204	0.045296	0.98463	0.999842	0.0151066	0.0655516	0.468276	NA	-0.00149657	0.138855	0.803742	NA	-0.00969098	0.0667576	0.610268	0.889217	0.0484236	0.34294	0.887711	0.999416	0.188281	0.302099	0.533124	0.902518	ncRNA
6330549D23Rik	6330549D23Rik|-|-|3|3 F2.1|pseudo	111	93	67	93	63	34	42	37	44	38	79	102	61	56	54	0.0288576	0.0968426	0.176113	0.633544	0.00259401	0.0477155	0.725581	0.998689	0.00306862	0.0659463	0.868208	NA	-0.00689505	0.162619	0.265152	NA	-0.0154249	0.0729561	0.402841	0.796317	-0.249907	0.364717	0.493212	0.999416	-0.31482	0.34781	0.365387	0.828271	pseudo
6430531B16Rik	6430531B16Rik|Gm1093|-|7|7 F4|protein-coding	13	16	7	14	4	17	7	10	9	10	27	13	12	11	9	-0.00251688	0.104116	0.875431	0.979043	-0.00401102	0.0680949	0.545791	NA	-0.00400337	0.0720355	0.669431	NA	0.000407283	0.157875	0.885346	NA	0.010644	0.0903507	0.359407	NA	-0.285726	0.850336	0.736859	0.999416	-0.12993	0.855442	0.879277	0.983038	protein-coding
6430548M08Rik	6430548M08Rik|AW049007|Kiaa0513|mKIAA0513|-|8|8 E1|protein-coding	998	1172	733	826	542	325	238	288	311	264	986	1099	640	669	726	0.00368799	0.0418835	0.834254	0.97253	-0.00627693	0.0336564	0.340085	0.96971	0.0196948	0.0512565	0.516684	0.775626	0.00642805	0.116097	0.373196	NA	0.017016	0.0502844	0.485902	0.835182	-0.129967	0.140142	0.353719	0.999416	0.0347498	0.128873	0.787435	0.966472	protein-coding
6430550D23Rik	6430550D23Rik|-|-|2|2 H1|protein-coding	42	49	40	35	26	15	16	15	19	22	43	40	22	21	17	0.00327595	0.0792745	0.838255	0.97344	0.00177179	0.0565448	0.803121	NA	-0.014658	0.0718803	0.291991	NA	0.00249121	0.154875	0.56728	NA	-0.00172515	0.0746348	0.905649	0.978621	0.0314583	0.536008	0.953199	0.999416	-0.451815	0.515142	0.380449	0.834522	protein-coding
6430553K19Rik	6430553K19Rik|-|-|16|16 B5|ncRNA	60	46	36	40	27	2	6	5	10	3	52	54	40	35	35	0.00909077	0.0868362	0.58789	0.916727	0.00568729	0.073434	0.395937	NA	0.00678252	0.0696423	0.62791	NA	-0.00509577	0.163826	0.243005	NA	-0.000891524	0.0754157	0.949854	NA	0.369623	0.77982	0.635511	0.999416	-0.0554981	0.529284	0.916491	0.988369	ncRNA
6430562O15Rik	6430562O15Rik|-|-|13|13 D1|ncRNA	211	283	179	196	120	66	65	84	95	65	256	261	156	151	148	0.0110854	0.0574833	0.511717	0.885069	0.00652112	0.0461626	0.409707	0.978079	-0.0146769	0.0614122	0.547233	NA	0.00120348	0.125869	0.854367	NA	0.0254923	0.0685376	0.262483	0.683851	0.0582046	0.255564	0.819841	0.999416	-0.206967	0.229258	0.36665	0.829213	ncRNA
6430571L13Rik	6430571L13Rik|-|-|9|9 F1|protein-coding	114	134	87	100	61	41	43	47	54	29	100	99	67	79	60	0.0120781	0.0695317	0.47621	0.868156	-0.00248089	0.0465304	0.736213	0.998689	0.012829	0.0663253	0.511654	NA	-0.000450833	0.140188	0.938162	NA	-0.0149967	0.0710871	0.427451	0.806322	-0.270952	0.348199	0.436479	0.999416	-0.0313111	0.325899	0.92346	0.988369	protein-coding
6430706D22Rik	6430706D22Rik|-|-|-|ncRNA	26223	28076	17541	19989	14100	10057	8875	10332	11523	8209	26666	28307	18033	16904	17419	0.0533004	0.0331919	0.015594	0.167845	-0.000231428	0.00776495	0.881003	0.999842	0.0223277	0.0294289	0.386226	0.682336	-0.00785518	0.0760618	0.164197	0.9293	0.0698009	0.0360296	0.00968745	0.115707	-0.0984265	0.0495059	0.0467922	0.64658	-0.0636372	0.050273	0.205573	0.703677	ncRNA
6720489N17Rik	6720489N17Rik|9330128I06|-|13|13 B3|protein-coding	461	505	331	323	247	160	218	174	188	158	440	504	303	297	296	-0.00401188	0.04871	0.808692	0.968653	-0.0199421	0.0660179	0.0964753	0.730347	0.00430885	0.0573571	0.872331	0.958957	0.00562828	0.130236	0.442515	NA	0.0109546	0.0567134	0.624422	0.893432	-0.219954	0.191272	0.250164	0.999416	0.0539462	0.184518	0.770009	0.962053	protein-coding
6820431F20Rik	6820431F20Rik|-|-|8|8 A2|pseudo	2269	2530	1458	1638	1316	880	872	849	1096	801	2276	2444	1512	1357	1362	0.0140243	0.0386057	0.465077	0.864476	0.0010943	0.0174874	0.76958	0.998689	-0.0253796	0.0449852	0.41693	0.707866	-0.018852	0.174776	0.0955479	NA	0.00221065	0.0418918	0.926881	0.981104	-0.0308882	0.0979512	0.752501	0.999416	-0.105583	0.0961724	0.272268	0.766163	pseudo
8030462N17Rik	8030462N17Rik|Akd2|Ark2N|-|18|18 E3|protein-coding	3108	3308	2050	2282	1643	1232	1176	1115	1505	1144	3142	3306	2224	2067	2230	0.0041429	0.0337196	0.831224	0.972405	-0.000318057	0.0134046	0.911477	0.999842	0.0737383	0.0411978	0.0180637	0.135901	-0.00308975	0.0676978	0.51959	NA	0.022052	0.0394995	0.370623	0.772306	-0.0193515	0.0783394	0.804892	0.999416	0.106708	0.0760668	0.16067	0.65242	protein-coding
8430423G03Rik	8430423G03Rik|-|-|5|5 G3|ncRNA	118	130	80	89	83	55	65	48	62	37	111	117	95	73	84	0.0227453	0.0823853	0.242523	0.71535	-0.0110222	0.0608583	0.235503	0.920264	0.0253534	0.0688985	0.225392	NA	-0.00557501	0.152838	0.381511	NA	-0.00875446	0.0672847	0.638422	0.89864	-0.584854	0.324766	0.0717267	0.771757	-0.0258946	0.312376	0.933935	0.988515	ncRNA
8430429K09Rik	8430429K09Rik|-|-|11|11 A1|ncRNA	342	375	219	283	191	115	123	122	142	108	315	326	205	213	189	0.0138223	0.0542013	0.431063	0.84899	0.00010395	0.0326569	0.986992	0.999842	0.00515193	0.0581834	0.844272	0.946389	-0.00512409	0.130155	0.47699	NA	-0.0176105	0.0597429	0.438938	0.811778	-0.112435	0.20546	0.584217	0.999416	-0.0898515	0.192465	0.64061	0.932319	ncRNA
9030025P20Rik	9030025P20Rik|D17Zt9e|-|17 A2|17 8.95 cM|protein-coding	103	110	85	77	61	42	35	42	48	30	115	89	54	69	66	0.00393089	0.0646602	0.804224	0.967185	-0.00517232	0.0514098	0.506973	0.996029	-0.00311609	0.0655664	0.869453	NA	0.00811634	0.168553	0.207619	NA	0.0105431	0.0694989	0.562563	0.87255	-0.259842	0.36189	0.472748	0.999416	-0.101401	0.338104	0.764246	0.961472	protein-coding
9030624G23Rik	9030624G23Rik|-|-|12|12 A1.3|protein-coding	13	11	13	9	9	6	8	6	10	8	12	19	15	16	10	0.0125619	0.114035	0.469722	0.866886	0.00145836	0.0658648	0.817068	NA	0.00950823	0.0732547	0.329453	NA	-0.000197304	0.157378	0.947145	NA	0.00605567	0.0856381	0.587125	NA	-0.30713	0.862848	0.721879	0.999416	0.0560256	0.825217	0.945872	0.990662	protein-coding
9030624J02Rik	9030624J02Rik|2610029J22Rik|-|7|7 F2|protein-coding	7868	9007	5385	5930	3810	2152	1858	2265	2593	1833	7036	7454	4252	4560	4693	-0.0266098	0.0354769	0.198513	0.666746	0.000368944	0.0122752	0.886883	0.999842	-0.00666476	0.0375384	0.822681	0.937709	0.0052403	0.0771522	0.325621	0.963728	-0.0466163	0.0433687	0.0873824	0.413417	0.0776567	0.072251	0.282456	0.999416	0.0588964	0.0709148	0.406243	0.84919	protein-coding
9130008F23Rik	9130008F23Rik|-|-|17|17 B2|protein-coding	503	497	508	527	416	163	147	163	191	152	462	476	330	283	262	0.657267	0.128676	3.07086e-08	1.40167e-06	0.00313607	0.0325869	0.6237	0.998689	0.000526975	0.0561949	0.984747	0.996506	-0.00694317	0.133061	0.36454	NA	-0.00873776	0.0545601	0.699879	0.920525	-0.632669	0.181641	0.000495673	0.0209882	-0.7035	0.169267	3.23635e-05	0.00134498	protein-coding
9130011E15Rik	9130011E15Rik|AI431055|AW050122|-|19|19 C3|protein-coding	1247	1437	851	944	636	351	352	336	413	295	1190	1226	687	773	777	-0.0168613	0.0425737	0.376322	0.818853	-0.0143772	0.047137	0.121458	0.791929	-0.00822142	0.0480204	0.790227	0.922512	0.00607695	0.106717	0.373051	NA	-0.0103838	0.0456982	0.669152	0.909034	-0.0792146	0.121883	0.515742	0.999416	0.0559361	0.111867	0.61706	0.927742	protein-coding
9130019O22Rik	9130019O22Rik|-|-|7|7 F3|protein-coding	269	341	219	229	158	72	67	73	91	73	298	337	171	184	170	0.00505152	0.0519479	0.757373	0.958583	0.00207186	0.0380429	0.765199	0.998689	-0.0339731	0.0636246	0.197956	0.491204	0.00210787	0.123526	0.752696	NA	0.0232111	0.0647243	0.311514	0.730216	0.0102246	0.240165	0.966042	0.999416	-0.229356	0.210234	0.275293	0.767654	protein-coding
9130019P16Rik	9130019P16Rik|6430501H15Rik|-|6 B3|6|ncRNA	26	15	15	16	11	3	7	7	7	4	16	12	14	9	8	0.0106341	0.109545	0.532672	0.896117	0.00206285	0.0688183	0.733415	NA	0.0036719	0.0721837	0.684046	NA	-0.00193796	0.159363	0.500569	NA	-0.00982803	0.0894776	0.391814	NA	-0.131087	0.926349	0.887468	0.999416	-0.157679	0.843034	0.851631	0.980086	ncRNA
9130023H24Rik	9130023H24Rik|GLI4|-|7|7 F3|protein-coding	1441	1586	1055	1130	714	457	415	474	486	364	1377	1496	942	810	879	0.0173865	0.0431392	0.362217	0.811929	-0.00604512	0.0306489	0.318196	0.962282	-0.0125738	0.0484518	0.683862	0.873316	-0.00120212	0.0821035	0.830272	NA	0.00874054	0.0459525	0.71783	0.926157	-0.176729	0.120915	0.143852	0.958063	-0.11013	0.113833	0.333312	0.811289	protein-coding
9130024F11Rik	9130024F11Rik|B530002L08|EG329160|-|1|1 C1.3|ncRNA	324	381	221	239	127	60	67	75	74	83	350	430	199	220	190	-0.0327125	0.0826392	0.13631	0.570887	0.00480056	0.0437928	0.524298	0.998689	-0.0459454	0.0704234	0.0825049	0.306981	0.00386707	0.134165	0.569499	NA	0.03685	0.0774806	0.134477	0.513883	0.406999	0.262992	0.121725	0.912631	0.00247924	0.232106	0.991478	0.998956	ncRNA
9130221H12Rik	9130221H12Rik|AU016887|-|7|7 A3|ncRNA	3142	3450	2096	2279	1562	896	794	817	1123	803	3045	3181	2013	1903	1947	-0.010196	0.0350607	0.600114	0.917611	0.00203266	0.0174355	0.572234	0.998689	0.00859225	0.0405587	0.778893	0.91747	-0.00748687	0.0988687	0.251026	NA	-0.0107085	0.0387912	0.655015	0.903721	0.0717115	0.0858938	0.403782	0.999416	0.0475126	0.0808585	0.556799	0.909033	ncRNA
9130227L01Rik	9130227L01Rik|-|-|1|1 C1.2|ncRNA	25	18	10	13	7	2	1	2	5	3	25	24	12	20	17	-0.0145037	0.118067	0.414299	0.840901	0.00543999	0.0841586	0.328902	NA	0.00188224	0.0715738	0.847806	NA	-0.000525414	0.157884	0.853187	NA	0.00378327	0.0836198	0.736441	NA	1.57884	1.19654	0.187003	0.999416	0.628525	0.820203	0.443495	0.873164	ncRNA
9130401M01Rik	9130401M01Rik|AI849328|-|15|15 D1|protein-coding	3063	3597	2095	2312	1508	886	862	891	1128	803	3220	3323	1958	2204	2247	-0.0382617	0.0457083	0.0864587	0.466463	-0.00194046	0.0180042	0.604795	0.998689	0.0326308	0.0427563	0.29455	0.597275	0.0105245	0.121882	0.181639	NA	0.0369937	0.046435	0.167527	0.568924	0.0768245	0.0915267	0.401263	0.999416	0.175482	0.0872911	0.0443984	0.379412	protein-coding
9230102O04Rik	9230102O04Rik|-|-|2|2 A1|ncRNA	39	38	21	30	12	9	9	6	13	7	44	35	28	25	24	-0.00404352	0.0872284	0.803183	0.966839	-0.000391718	0.061648	0.953011	NA	0.00233223	0.0699821	0.853916	NA	-0.00273993	0.157763	0.477225	NA	-0.000272399	0.0771847	0.983794	NA	0.0809227	0.684611	0.905907	0.999416	0.185686	0.59392	0.754551	0.960635	ncRNA
9230105E05Rik	9230105E05Rik|-|-|10|10 D2|ncRNA	51	33	46	67	45	26	23	29	51	32	61	56	29	32	38	0.448994	0.459753	0.00123028	0.0243256	0.0204942	0.0948739	0.0841722	NA	-0.00640514	0.0684994	0.680314	NA	-0.0031814	0.153029	0.526044	NA	0.0222191	0.0870826	0.20188	0.616737	-0.475266	0.456462	0.297786	0.999416	-1.22171	0.448291	0.00642519	0.115047	ncRNA
9230112J17Rik	9230112J17Rik|-|-|9|9 B|ncRNA	9	10	20	28	23	3	0	4	7	3	7	6	5	2	8	0.368775	0.711504	0.00208418	0.0368771	0.00974322	0.103686	0.128037	NA	0.00314798	0.0730868	0.66371	NA	-0.00151624	0.159518	0.554636	NA	-0.00687763	0.0908901	0.484893	NA	-0.556771	1.23968	0.653342	0.999416	-1.89214	1.01897	0.0633244	0.453303	ncRNA
9230114K14Rik	9230114K14Rik|-|-|5|5 C1|ncRNA	139	141	102	116	80	81	70	51	79	65	137	155	69	84	87	0.00892882	0.0617281	0.586943	0.916727	-0.0143284	0.0650948	0.164726	0.85234	-0.0213641	0.0660603	0.32948	NA	0.00328901	0.140072	0.605171	NA	0.0102622	0.0653883	0.600846	0.886087	-0.432709	0.285006	0.128953	0.926383	-0.30016	0.281119	0.285641	0.777786	ncRNA
9230116L04Rik	9230116L04Rik|-|-|12|12 C3|ncRNA	91	97	55	70	49	14	17	16	25	14	81	91	47	57	51	0.00248332	0.0688553	0.875211	0.979029	0.00348834	0.0561784	0.636294	NA	-0.00273985	0.0668593	0.874219	NA	-0.00342377	0.151722	0.520251	NA	-0.00561798	0.0704765	0.737999	0.932495	0.143424	0.470485	0.760485	0.999416	-0.0875632	0.389	0.821903	0.975364	ncRNA
9230116N13Rik	9230116N13Rik|-|-|1|1 E4|ncRNA	92	92	72	70	43	28	29	25	23	40	97	98	61	62	57	-0.00669592	0.0699659	0.678624	0.943831	-0.00314999	0.0513449	0.672416	0.998689	-0.00180632	0.0663765	0.91955	NA	0.00574863	0.159301	0.316744	NA	0.0112785	0.0720652	0.518612	0.851311	-0.0225703	0.405378	0.955599	0.999416	0.0942512	0.372254	0.800121	0.969462	ncRNA
9330020H09Rik	9330020H09Rik|-|-|15 F1|15|ncRNA	354	369	218	241	179	123	109	137	126	104	332	387	237	180	165	0.00807832	0.0527694	0.62757	0.926519	0.00170303	0.0348541	0.797371	0.998689	-0.0394012	0.0650368	0.143181	0.416843	-0.0119955	0.17442	0.174961	NA	0.00499743	0.0577932	0.815613	0.952951	-0.0312298	0.220795	0.887521	0.999416	-0.279065	0.207805	0.179299	0.673251	ncRNA
9330102E08Rik	9330102E08Rik|-|-|6|6 F3|ncRNA	47	42	29	39	16	24	23	20	22	15	55	41	23	23	24	0.00128229	0.0798624	0.93605	0.990769	-0.00846061	0.0676264	0.305103	NA	-0.0148875	0.0717632	0.292649	NA	0.000638081	0.15246	0.880917	NA	0.00857814	0.0771512	0.563642	0.87255	-0.465014	0.532413	0.38244	0.999416	-0.396753	0.520562	0.445963	0.873315	ncRNA
9330104G04Rik	9330104G04Rik|-|-|7|7 A2|ncRNA	103	116	78	69	58	17	20	22	22	18	89	103	40	54	53	-0.00773155	0.0702663	0.635021	0.929437	-0.00169591	0.052749	0.815083	0.998689	-0.023525	0.0711135	0.203683	NA	0.00551147	0.158618	0.330305	NA	0.000898549	0.0686628	0.958127	0.988507	0.04607	0.441111	0.916819	0.999416	-0.182735	0.370658	0.622012	0.929463	ncRNA
9330133O14Rik	9330133O14Rik|-|-|8 E1|ncRNA	177	192	103	104	63	56	40	49	67	40	133	165	75	78	99	-0.0398653	0.10707	0.103801	0.507572	-0.000860333	0.0438263	0.904928	0.999842	-0.0154913	0.0657429	0.454969	NA	0.00180148	0.139495	0.765099	NA	-0.0163785	0.069785	0.406214	0.797804	0.343638	0.324286	0.289292	0.999416	0.224335	0.302145	0.4578	0.878031	ncRNA
9330136K24Rik	9330136K24Rik|-|-|17|17 A3.2|ncRNA	127	96	47	66	62	35	27	24	33	31	111	101	55	60	40	-0.0064864	0.0716983	0.688213	0.945685	-0.000254172	0.0500065	0.971989	0.999842	-0.0225108	0.0715648	0.203681	NA	-0.00657428	0.16483	0.239731	NA	-0.00820925	0.0716887	0.625545	0.894119	0.109299	0.423395	0.796292	0.999416	-0.215165	0.397811	0.588596	0.918796	ncRNA
9330151L19Rik	9330151L19Rik|-|-|12|12 C2|ncRNA	864	888	513	611	373	264	241	272	358	246	740	811	466	414	425	-0.00810943	0.0431578	0.647905	0.933178	0.0143841	0.04986	0.133426	0.820255	-0.0496363	0.0555511	0.11181	0.367142	-0.0207479	0.20511	0.0910323	NA	-0.0405102	0.0598593	0.138839	0.520548	0.21985	0.142081	0.121777	0.912631	-0.0958943	0.133693	0.473206	0.882629	ncRNA
9330159F19Rik	9330159F19Rik|-|-|10|10 A4|protein-coding	28	28	55	68	40	20	17	14	13	12	17	20	14	14	15	1.19793	0.561094	4.04661e-05	0.00115402	-0.0121663	0.0800084	0.178336	NA	0.00899163	0.0714826	0.452813	NA	0.00081424	0.153005	0.845455	NA	-0.0163777	0.0883617	0.263418	NA	-2.27943	0.565093	5.48988e-05	0.00293338	-1.34967	0.575062	0.0189255	0.233333	protein-coding
9330159M07Rik	9330159M07Rik|1700096K11Rik|mU50hg-a|-|9|9 E3.1|ncRNA	45	48	33	25	30	15	14	19	21	11	47	43	28	24	44	-0.00140479	0.0810048	0.930059	0.990177	-0.000482829	0.0573306	0.944793	NA	0.00643303	0.069741	0.640232	NA	0.00307149	0.156682	0.475501	NA	0.00608687	0.0766131	0.672553	0.909848	0.00329193	0.577732	0.995454	0.999416	0.199579	0.529696	0.706337	0.948138	ncRNA
9330188P03Rik	9330188P03Rik|Gm1589|mgt-6|-|14|14 E2.3|ncRNA	201	212	126	122	115	62	42	69	64	46	165	166	132	117	103	0.00323811	0.0580079	0.838517	0.97344	0.00270274	0.0436392	0.711429	0.998689	0.0222862	0.0658886	0.317199	NA	-0.00325808	0.139085	0.611316	NA	-0.0213315	0.0709496	0.30789	0.727185	0.0491541	0.302849	0.871065	0.999416	0.141172	0.275113	0.607852	0.924515	ncRNA
9430015G10Rik	9430015G10Rik|-|-|4|4 E2|protein-coding	1511	1601	1028	1159	796	586	526	548	688	480	1594	1773	1051	1010	1086	0.0207289	0.0412473	0.294274	0.761489	-0.0020099	0.0200493	0.632833	0.998689	0.00204761	0.0449141	0.947517	0.984927	-0.00313566	0.0813749	0.571315	NA	0.0834303	0.0655725	0.0147607	0.152745	-0.11928	0.104059	0.251684	0.999416	-0.0750855	0.0983462	0.445176	0.873295	protein-coding
9430018G01Rik	9430018G01Rik|-|-|6|6 B2.1|ncRNA	404	442	278	298	201	151	137	133	149	156	379	398	226	222	214	-0.0116056	0.0513649	0.502734	0.879742	-0.00397827	0.0349363	0.553189	0.998689	-0.0304946	0.0598497	0.269604	0.571161	0.00514236	0.127561	0.476267	NA	-0.00684074	0.0553653	0.75884	0.938821	0.000499186	0.191602	0.997921	0.999554	-0.0417285	0.182066	0.818717	0.974775	ncRNA
9430021M05Rik	9430021M05Rik|-|-|2|2 H2|ncRNA	24	24	7	13	10	4	4	4	7	11	24	24	9	5	6	-0.0151014	0.116663	0.400195	0.832908	0.00922315	0.0869908	0.194906	NA	-0.0200475	0.0822623	0.0430475	NA	-0.0027111	0.16107	0.339118	NA	-0.00512775	0.0836133	0.657583	NA	1.51577	0.905262	0.0940527	0.83644	-0.620044	0.828951	0.454469	0.876507	ncRNA
9430037G07Rik	9430037G07Rik|-|-|9|9 E3.1|ncRNA	20	19	11	9	9	9	13	7	7	8	25	29	14	15	15	-0.0145219	0.112536	0.416473	0.842775	-0.00957906	0.0809259	0.217969	NA	-0.00488915	0.071303	0.653411	NA	0.00165041	0.157972	0.60443	NA	0.0141572	0.0908886	0.279411	NA	-0.27866	0.770763	0.717697	0.999416	0.265141	0.732142	0.717244	0.949996	ncRNA
9430038I01Rik	9430038I01Rik|-|-|7|7 F4|protein-coding	469	554	313	329	281	118	107	137	132	108	454	560	319	319	339	-0.00222748	0.048098	0.892859	0.984253	0.00106168	0.0330981	0.868881	0.999842	0.0093444	0.0570799	0.73098	0.894843	0.00043806	0.111485	0.946925	NA	0.0182672	0.0586418	0.429591	0.807767	0.0465499	0.203677	0.81922	0.999416	0.0597841	0.180916	0.741058	0.956163	protein-coding
9430060I03Rik	9430060I03Rik|-|-|1 D|1|ncRNA	329	319	213	223	149	44	33	60	60	41	308	299	174	137	153	0.0041886	0.0538321	0.795293	0.965536	0.0162198	0.0718407	0.13702	0.825776	-0.0517183	0.0734381	0.0560712	NA	-0.00712138	0.150372	0.334045	NA	0.0011993	0.0596078	0.953696	0.987327	0.324236	0.289385	0.26253	0.999416	-0.338671	0.230891	0.142431	0.626639	ncRNA
9430069I07Rik	9430069I07Rik|-|-|15|15 B3.1|protein-coding	169	186	124	136	110	33	23	44	49	38	157	155	120	113	110	0.0191461	0.0716003	0.299274	0.766047	0.0290732	0.105223	0.0509627	0.580954	0.0296459	0.0679571	0.195739	NA	-0.00373545	0.140626	0.563744	NA	-0.0100648	0.0649884	0.609679	0.889168	0.339831	0.332951	0.307414	0.999416	0.0187314	0.272961	0.94529	0.990454	protein-coding
9430091E24Rik	9430091E24Rik|-|-|8|8 E1|ncRNA	361	368	190	226	168	113	111	112	146	114	316	375	193	164	168	-0.014595	0.0552454	0.408538	0.837846	0.00670101	0.0418113	0.379879	0.975251	-0.066183	0.0748817	0.0295129	0.179644	-0.0145509	0.187959	0.133066	NA	-0.0136178	0.0582431	0.542903	0.860197	0.27149	0.20775	0.191277	0.999416	-0.160667	0.195396	0.410927	0.85157	ncRNA
9530027J09Rik	9530027J09Rik|-|-|X A5|X|ncRNA	930	964	564	684	447	456	354	396	519	405	882	950	588	528	606	-0.00431812	0.041872	0.806871	0.967809	0.00366008	0.0266143	0.498737	0.994846	0.00547583	0.0508673	0.85614	0.951636	-0.00431355	0.102649	0.511117	NA	-0.00269218	0.0479169	0.909644	0.979588	0.094172	0.130973	0.472129	0.999416	0.0395693	0.128737	0.758566	0.960783	ncRNA
9530052C20Rik	9530052C20Rik|-|-|3|3 H1|ncRNA	25	24	7	12	16	4	6	4	9	3	27	25	15	14	12	-0.000792142	0.0984111	0.960723	0.993973	0.0021239	0.0685676	0.727665	NA	-0.00424743	0.0716935	0.672474	NA	-0.00407411	0.164407	0.183696	NA	-0.00174829	0.0819248	0.879847	NA	0.291886	0.90542	0.747168	0.999416	-0.185466	0.782961	0.812752	0.972549	ncRNA
9530052E02Rik	9530052E02Rik|-|-|8 A1.1|8|ncRNA	112	90	103	128	77	18	22	27	37	20	70	80	61	57	39	0.503746	0.392547	0.000681739	0.014594	0.014823	0.0796353	0.14549	0.832642	0.0124165	0.0679429	0.482518	NA	-0.0110209	0.186947	0.0964849	NA	-0.0345643	0.0950379	0.101197	0.447763	-0.409193	0.423785	0.33426	0.999416	-0.751082	0.370439	0.0426069	0.369653	ncRNA
9530053A07Rik	9530053A07Rik|FCGBP|-|7|7 A3|protein-coding	51	86	38	55	34	46	36	48	55	31	79	81	53	48	47	0.00833684	0.0734194	0.611587	0.920422	0.0013637	0.0476871	0.851613	0.999842	-0.000699477	0.0667266	0.967928	NA	-0.00239613	0.148386	0.653183	NA	0.0185091	0.078124	0.304179	0.723212	-0.0962919	0.398256	0.808947	0.999416	-0.164279	0.392199	0.675314	0.940731	protein-coding
9530068E07Rik	9530068E07Rik|C85061|Kct2|-|11|11 B1.3|protein-coding	16665	18933	11085	12281	8458	4822	4445	4886	5683	4319	16572	16982	10207	10348	10560	-0.036079	0.0293824	0.0793171	0.446304	-0.000883846	0.00904333	0.612202	0.998689	-0.0109993	0.0288515	0.665092	0.864562	0.00260267	0.0479644	0.512594	0.989566	0.00894526	0.0278205	0.652506	0.902369	0.0459084	0.0498142	0.356741	0.999416	0.0516688	0.0491455	0.293101	0.783445	protein-coding
9530077C05Rik	9530077C05Rik|1110003N12Rik|mKIAA0895|-|9|9 A3|protein-coding	188	184	161	147	127	59	50	56	46	60	212	187	116	122	114	0.0159036	0.0676817	0.369002	0.817071	-0.00699482	0.05078	0.391388	0.975251	-0.0118249	0.0636416	0.591602	NA	0.0103039	0.174364	0.177638	NA	0.0273871	0.0753567	0.210824	0.627212	-0.399311	0.299166	0.181959	0.999038	-0.284442	0.271659	0.295074	0.783445	protein-coding
9530082P21Rik	9530082P21Rik|E030034P13Rik|-|17|17 A3.3|ncRNA	2030	2280	1366	1542	1201	501	427	542	598	382	1987	2099	1405	1177	1206	0.0602078	0.0662496	0.0275444	0.247422	0.00370946	0.0248233	0.462321	0.99369	-0.0035518	0.0463523	0.908983	0.972121	-0.128655	0.531613	0.0069219	NA	-0.00388529	0.0436906	0.872076	0.969658	-0.107661	0.11313	0.341271	0.999416	-0.183216	0.104113	0.0784448	0.496656	ncRNA
9630013A20Rik	9630013A20Rik|lncOL1|-|14|14 D3|ncRNA	85	64	61	79	51	9	12	23	22	21	58	67	44	39	37	0.0526528	0.149292	0.0711094	0.422173	0.0447589	0.166133	0.0160013	NA	0.00286926	0.0678552	0.857359	NA	-0.00524689	0.159903	0.319018	NA	-0.0130112	0.0761462	0.433594	0.809842	0.49608	0.514268	0.334729	0.999416	-0.520758	0.423744	0.219093	0.716387	ncRNA
9630013K17Rik	9630013K17Rik|-|-|11|11 B3|ncRNA	46	51	29	34	17	16	17	16	30	14	47	44	17	32	30	-0.0123666	0.0914762	0.476977	0.868156	0.00144421	0.0567996	0.837944	NA	-0.00478668	0.0696422	0.724237	NA	0.00215033	0.154759	0.610493	NA	0.00147232	0.0752492	0.917854	0.979854	0.384287	0.559174	0.491931	0.999416	0.166377	0.534351	0.755525	0.960635	ncRNA
9630028B13Rik	9630028B13Rik|-|-|1|1 H5|ncRNA	66	63	48	52	40	13	21	28	21	25	65	77	25	36	27	0.00547163	0.076073	0.734701	0.956543	0.00648914	0.0621073	0.409165	NA	-0.0334959	0.0811391	0.0472661	NA	0.00315312	0.154285	0.511309	NA	0.0146286	0.0786054	0.373265	0.774403	0.220264	0.493346	0.655257	0.999416	-0.727764	0.454978	0.109697	0.570736	ncRNA
9630028I04Rik	9630028I04Rik|-|-|17|17 A3.3|ncRNA	214	266	153	174	98	67	85	55	74	48	183	221	105	122	125	-0.00978275	0.0601224	0.555575	0.905624	-0.0425264	0.119283	0.0284214	0.421324	-0.0134886	0.0634145	0.548965	NA	0.00265464	0.135467	0.680393	NA	-0.0150734	0.0658862	0.463217	0.823791	-0.383169	0.2793	0.170097	0.986339	0.0123027	0.261301	0.962448	0.99362	ncRNA
9930012K11Rik	9930012K11Rik|-|-|14|14 D2|protein-coding	637	651	458	516	333	190	173	197	216	162	704	720	409	441	437	0.0201867	0.0508038	0.289022	0.755714	-0.00245685	0.0290698	0.676405	0.998689	-0.0167497	0.0531409	0.571615	0.810635	0.00277033	0.102606	0.669393	NA	0.0892056	0.0902528	0.0156997	0.157605	-0.172392	0.160154	0.281743	0.999416	-0.170779	0.14344	0.233811	0.73267	protein-coding
9930021J03Rik	9930021J03Rik|Gm9832|mKIAA2026|-|19|19 C1|protein-coding	3251	3574	2169	2406	1659	1146	1326	1152	1449	1177	3100	3456	2073	1861	1981	-0.00588121	0.0373714	0.753754	0.958246	-0.00208406	0.0187721	0.593805	0.998689	-0.0217943	0.0450597	0.48521	0.754083	-0.00230732	0.0752754	0.658951	NA	-0.004104	0.0422296	0.86494	0.96922	-0.0174431	0.0968744	0.857106	0.999416	-0.0218828	0.0967192	0.821006	0.975113	protein-coding
9930104L06Rik	9930104L06Rik|C1orf109|-|4|4 D2.2|protein-coding	247	292	190	220	133	93	82	99	97	84	262	290	166	138	142	0.0174044	0.061726	0.335509	0.797182	0.000277995	0.0361961	0.967107	0.999842	-0.0366758	0.0657957	0.157693	0.436717	-0.00189413	0.125245	0.775406	NA	0.015779	0.0622098	0.468347	0.827479	-0.154583	0.238253	0.516455	0.999416	-0.371013	0.221231	0.0935354	0.53915	protein-coding
9930111J21Rik1	9930111J21Rik1|9930111J21Rik|Iigp|-|11|11 B1.2|protein-coding	175	184	100	111	73	15	21	14	23	18	115	106	69	64	76	-0.026826	0.0903483	0.19393	0.659688	-0.00120149	0.0518101	0.868179	0.999842	0.00176121	0.0652165	0.927347	NA	-0.00208557	0.143346	0.718191	NA	-0.113165	0.183964	0.00614302	0.0882896	0.258599	0.416161	0.534342	0.999416	0.339716	0.325745	0.297	0.7846	protein-coding
9930111J21Rik2	9930111J21Rik2|9930111J21Rik|Irgb5|-|11|11 B1.2|protein-coding	52	59	26	29	17	5	4	6	3	8	37	36	22	14	15	-0.0243353	0.121352	0.234813	0.708755	0.00237517	0.06759	0.704603	NA	-0.0118111	0.0724003	0.323536	NA	-0.000989177	0.155783	0.782096	NA	-0.0173946	0.0908829	0.232299	NA	0.831803	0.803428	0.300521	0.999416	0.14629	0.626079	0.815249	0.973688	protein-coding
A130010J15Rik	A130010J15Rik|-|-|1|1 H6|protein-coding	1308	1473	807	964	585	407	337	401	452	333	1219	1248	815	776	810	-0.0239066	0.0458461	0.231897	0.707224	-0.000524726	0.0212675	0.908433	0.999842	0.0243393	0.0484135	0.433744	0.720878	-0.00292456	0.0879625	0.619073	NA	-0.0242551	0.0487835	0.339963	0.751702	0.0912561	0.120891	0.450332	0.999416	0.160786	0.112026	0.151215	0.642917	protein-coding
A230020J21Rik	A230020J21Rik|-|-|1 H6|1|ncRNA	561	683	398	436	268	127	97	96	123	90	580	630	351	391	381	-0.0166933	0.0521392	0.360275	0.810409	-0.018242	0.0646757	0.111768	0.764204	-0.00425967	0.0551177	0.88021	0.962136	0.00233953	0.109759	0.724878	NA	0.01511	0.0551094	0.5174	0.850834	-0.145301	0.194108	0.454125	0.999416	0.099345	0.163422	0.54325	0.906095	ncRNA
A230050P20Rik	A230050P20Rik|RyDEN|-|9|9 A3|protein-coding	262	280	148	177	133	30	18	35	19	15	206	187	123	112	139	-0.00063578	0.0576009	0.96791	0.995106	-0.0092561	0.063271	0.287459	0.945616	0.0010269	0.0628964	0.962572	NA	-0.00180716	0.136026	0.77244	NA	-0.0239557	0.0725854	0.262105	0.683756	-0.345862	0.383791	0.367497	0.999416	0.0169242	0.273417	0.950643	0.991453	protein-coding
A230056P14Rik	A230056P14Rik|-|-|7|7 B5|ncRNA	178	184	137	139	89	43	36	57	62	57	180	177	118	104	139	0.00126179	0.0571823	0.936466	0.990769	0.0186291	0.0781484	0.110305	0.763148	0.012912	0.0635248	0.562851	NA	0.00466409	0.143488	0.482503	NA	0.0107723	0.0647708	0.588821	0.882949	0.392049	0.30563	0.199577	0.999416	0.086304	0.267973	0.747405	0.958274	ncRNA
A230072C01Rik	A230072C01Rik|-|-|X|X A1.3|ncRNA	218	222	156	121	107	89	75	59	106	85	211	198	109	100	117	-0.0241195	0.0756046	0.220256	0.693621	-0.00411461	0.0421807	0.576669	0.998689	-0.0318131	0.0677481	0.179039	NA	0.00626736	0.149659	0.369853	NA	-0.0044512	0.0620989	0.823428	0.955987	0.121151	0.265276	0.647888	0.999416	0.00836809	0.257883	0.974114	0.996297	ncRNA
A230083G16Rik	A230083G16Rik|-|-|6|6 F2|ncRNA	88	68	48	60	29	24	19	20	28	30	75	95	32	37	35	-0.00769618	0.0761105	0.638585	0.930829	0.00438167	0.0562589	0.561761	NA	-0.0371331	0.0826587	0.0387641	NA	-0.000847473	0.149091	0.861528	NA	0.00597901	0.0723251	0.710324	0.923547	0.376001	0.462544	0.416277	0.999416	-0.443907	0.433013	0.305288	0.791578	ncRNA
A230103J11Rik	A230103J11Rik|-|-|8|8 C3|ncRNA	1653	1820	1017	1220	863	525	451	500	612	437	1546	1803	1044	1052	1071	-0.000609017	0.0378599	0.973695	0.995991	0.000658629	0.0192402	0.873733	0.999842	0.0112209	0.0457469	0.718528	0.888141	-0.0109735	0.13295	0.191228	NA	0.00194497	0.0428918	0.935696	0.983618	0.0165366	0.108523	0.878887	0.999416	0.0267337	0.101254	0.79176	0.967649	ncRNA
A230107N01Rik	A230107N01Rik|-|-|13|13 C3|ncRNA	31	39	15	17	10	7	7	11	4	4	22	33	6	10	5	-0.0177293	0.118767	0.340999	0.80062	-0.00558527	0.0738282	0.398703	NA	-0.027398	0.0939931	0.0133795	NA	0.000943304	0.157875	0.74841	NA	-0.000427642	0.0805817	0.971616	NA	-0.0506213	0.86295	0.953222	0.999416	-0.771954	0.775986	0.319832	0.800471	ncRNA
A330009N23Rik	A330009N23Rik|-|-|15|15 F1|ncRNA	41	45	33	55	27	17	12	16	14	8	52	55	20	27	28	0.0428572	0.147734	0.10182	0.502568	-0.00578981	0.0646982	0.43978	NA	-0.017561	0.0727112	0.222507	NA	-0.000518883	0.152304	0.903415	NA	0.0198993	0.0882412	0.219266	0.636457	-1.01886	0.587003	0.0826167	0.809632	-1.06499	0.516649	0.0392715	0.354028	ncRNA
A330023F24Rik	A330023F24Rik|C030002C11Rik|-|1|1 H6|ncRNA	430	455	322	354	285	143	135	147	208	175	432	465	255	223	209	0.0570721	0.0923444	0.0436738	0.326523	0.0442212	0.1011	0.0277582	0.41327	-0.0767747	0.0753784	0.0184317	0.137734	-0.010284	0.155568	0.23303	NA	0.00199726	0.0539128	0.928992	0.981374	0.0662239	0.183663	0.718418	0.999416	-0.539595	0.173403	0.00185953	0.0447542	ncRNA
A330032B11Rik	A330032B11Rik|-|-|19|19 C2|ncRNA	25	34	18	18	14	9	6	9	7	4	32	37	11	17	11	-0.00276635	0.0929387	0.864252	0.977255	-0.0049728	0.0704657	0.45951	NA	-0.0194561	0.0772475	0.0963678	NA	0.00121082	0.156932	0.715586	NA	0.0134761	0.087768	0.318486	NA	-0.397453	0.795266	0.617234	0.999416	-0.661542	0.684249	0.333637	0.811639	ncRNA
A330035P11Rik	A330035P11Rik|-|-|14|14 E5|ncRNA	50	54	32	30	24	8	8	11	10	3	41	50	25	25	21	0.00206186	0.0825374	0.897791	0.984253	-0.00286757	0.0643575	0.668982	NA	-0.0097911	0.0706825	0.465259	NA	-0.00165964	0.154794	0.679653	NA	-0.000374053	0.0755838	0.978821	NA	-0.307762	0.7002	0.660274	0.999416	-0.320467	0.551133	0.560925	0.90976	ncRNA
A330040F15Rik	A330040F15Rik|-|-|19|19 A|ncRNA	35	34	5	11	13	13	13	7	7	13	30	30	23	15	14	-0.0540527	0.195469	0.0675508	0.412185	-0.00416557	0.0655094	0.547867	NA	-0.00226302	0.0708279	0.840009	NA	-0.00347335	0.161582	0.302016	NA	-0.0105694	0.084825	0.418567	NA	0.650389	0.721614	0.36743	0.999416	0.903069	0.697529	0.195435	0.691976	ncRNA
A330041J22Rik	A330041J22Rik|-|-|9|9 E3.1|ncRNA	92	78	59	70	33	21	17	19	14	17	69	86	31	44	49	-0.0059228	0.0756102	0.714316	0.951832	-0.00846974	0.0674594	0.305298	NA	-0.0138761	0.0698726	0.383318	NA	0.00422124	0.157319	0.39264	NA	0.00300129	0.0722079	0.848491	0.964699	-0.305836	0.501151	0.541685	0.999416	-0.133872	0.442008	0.761987	0.961472	ncRNA
A330069E16Rik	A330069E16Rik|-|-|2|2 E1|ncRNA	105	118	59	69	43	33	29	20	43	35	90	90	51	71	58	-0.0350049	0.110035	0.132916	0.567082	-0.000762667	0.0482476	0.916374	0.999842	0.00784261	0.0665589	0.668204	NA	0.000979461	0.144255	0.858164	NA	-0.0209241	0.0780206	0.269376	0.691406	0.380067	0.3864	0.325308	0.999416	0.5164	0.359717	0.151124	0.642917	ncRNA
A3galt2	A3galt2|Gm433|iGb3|iGb3S|-|4|4 D2.2|protein-coding	10	13	12	18	6	9	11	6	7	7	25	21	12	15	12	0.0191927	0.126225	0.309908	0.774483	-0.008083	0.0781107	0.268936	NA	-0.00296144	0.0714646	0.770964	NA	0.00121488	0.157815	0.690576	NA	0.0267359	0.121703	0.0688333	NA	-1.35402	0.830294	0.10294	0.863495	-0.783382	0.791443	0.322265	0.802437	protein-coding
A430005L14Rik	A430005L14Rik|C79672|-|4|4 E2|protein-coding	1467	1644	1044	1127	907	495	414	453	589	387	1568	1626	1117	1129	1156	0.0322397	0.0504041	0.132642	0.566718	-0.0012271	0.0211585	0.785583	0.998689	0.0899252	0.0576489	0.00914001	0.0927396	-0.00271703	0.0854362	0.637038	NA	0.0379637	0.0533346	0.161963	0.559621	-0.153455	0.117868	0.192942	0.999416	0.0625766	0.11044	0.570977	0.914466	protein-coding
A430033K04Rik	A430033K04Rik|C86988|-|5|5 G2|protein-coding	930	1025	654	745	567	278	243	243	290	238	885	942	656	591	594	0.0384104	0.0591653	0.092116	0.482284	-0.00354829	0.0279277	0.530753	0.998689	0.0433685	0.0524391	0.165234	0.447061	-0.0101449	0.138528	0.229706	NA	-0.0139684	0.0487902	0.565123	0.87255	-0.231297	0.137464	0.0924517	0.831016	-0.0455116	0.124529	0.714761	0.949186	protein-coding
A430035B10Rik	A430035B10Rik|2810488G03Rik|-|6|6 A1|ncRNA	66	62	53	40	37	9	16	12	12	15	49	58	38	31	41	-0.0024329	0.0766214	0.878803	0.980049	-0.00163469	0.057977	0.815643	NA	0.00594259	0.0689967	0.68708	NA	0.00242666	0.153538	0.595965	NA	-0.00676918	0.0750992	0.65503	0.903721	-0.0545407	0.554623	0.921664	0.999416	0.184768	0.478209	0.699219	0.946276	ncRNA
A430046D13Rik	A430046D13Rik|-|-|10 D3|10|ncRNA	137	157	93	115	55	45	35	45	52	28	141	141	84	78	90	0.00105759	0.0612546	0.946417	0.992549	-0.00192415	0.0460301	0.792369	0.998689	-0.00669314	0.0646946	0.741381	NA	-0.00144111	0.139809	0.808442	NA	0.00511421	0.0658643	0.783297	0.94593	-0.0905534	0.345297	0.79313	0.999416	-0.0837185	0.310169	0.787227	0.966446	ncRNA
A430057M04Rik	A430057M04Rik|-|-|14|14 A3|protein-coding	452	583	333	351	218	87	87	102	116	90	448	480	251	303	273	-0.0255208	0.0628683	0.200822	0.670155	0.00205374	0.0352663	0.758642	0.998689	-0.0186952	0.0578714	0.493582	0.758525	0.00752864	0.14136	0.334567	NA	8.39386e-05	0.0547929	0.996976	0.998898	0.232767	0.211475	0.271033	0.999416	0.0956208	0.180902	0.597099	0.920693	protein-coding
A430078I02Rik	A430078I02Rik|T25621|-|6|6 D1|ncRNA	72	69	64	48	37	31	22	28	27	27	71	64	36	37	42	-0.00209524	0.0708374	0.894694	0.984253	-0.00509188	0.0558218	0.509624	NA	-0.00967049	0.0683135	0.55822	NA	0.00850181	0.175519	0.136305	NA	0.00848532	0.0725962	0.607857	0.888679	-0.192763	0.435291	0.657884	0.999416	-0.120976	0.412217	0.769158	0.962053	ncRNA
A430090L17Rik	A430090L17Rik|-|-|13|13 D2.2|ncRNA	26	32	18	24	13	16	10	9	15	15	39	32	16	15	15	-0.00168975	0.0877752	0.916455	0.987759	-0.000910535	0.0595599	0.894138	NA	-0.0156841	0.073788	0.204866	NA	0.00013062	0.154927	0.971656	NA	0.00892048	0.0811188	0.511738	NA	-0.0186941	0.640753	0.976725	0.999416	-0.472554	0.621238	0.446858	0.87363	ncRNA
A430105I19Rik	A430105I19Rik|Ccdc9b|Gm353|-|2|2 E5|protein-coding	9194	9392	5584	6684	4654	4975	4240	4987	6914	4760	9001	9708	6319	5717	6001	0.0197675	0.0333947	0.328002	0.788907	0.221274	0.0527699	2.03307e-06	0.000168992	0.0363154	0.0368929	0.219157	0.517159	-0.114449	0.428695	0.00791241	0.444036	0.0109996	0.0353118	0.63446	0.896606	0.193361	0.0666763	0.00373173	0.114575	0.005029	0.0682696	0.941278	0.989407	protein-coding
A4galt	A4galt|-|-|15|15 E1|protein-coding	25	28	31	23	25	2	0	3	8	9	11	12	8	7	10	0.0122862	0.105916	0.480953	0.869383	0.018684	0.160945	0.0305474	NA	0.0034372	0.0721272	0.704594	NA	4.67616e-05	0.157054	0.987874	NA	-0.0323737	0.13629	0.0432201	NA	2.12658	1.23401	0.0848316	0.814878	-0.173549	0.783251	0.824645	0.975647	protein-coding
A530013C23Rik	A530013C23Rik|-|-|2|2 H3|ncRNA	94	86	105	117	81	17	15	23	23	17	80	88	51	34	41	0.628616	0.398298	0.000310544	0.00736176	0.00745088	0.062921	0.359298	0.974388	-0.0219658	0.0709001	0.223715	NA	-0.00560217	0.158561	0.328712	NA	-0.00342536	0.0693157	0.840247	0.960803	-0.648035	0.451524	0.151225	0.969784	-1.31552	0.374547	0.000444281	0.0138478	ncRNA
A530032D15Rik	A530032D15Rik|Gm1888|-|1|1 C5|protein-coding	45	46	24	29	21	4	3	6	2	8	54	48	20	30	24	-0.0171573	0.105868	0.354883	0.807892	0.00289297	0.0695725	0.63847	NA	-0.0131333	0.0721534	0.308168	NA	0.00232996	0.157162	0.535818	NA	0.0110276	0.0822493	0.43085	NA	0.784502	0.840884	0.350847	0.999416	0.0357921	0.59469	0.952007	0.991453	protein-coding
A530046M15Rik	A530046M15Rik|A530046M15|-|13|13 A1|ncRNA	40	45	30	30	30	18	21	15	33	27	21	36	20	23	17	0.00830753	0.0842341	0.617243	0.922396	0.00694261	0.0638481	0.380698	NA	0.00718235	0.0703571	0.581628	NA	-0.00217122	0.15443	0.613382	NA	-0.0301798	0.106792	0.0903247	0.420535	0.171656	0.524001	0.743224	0.999416	0.00980025	0.538171	0.985471	0.997704	ncRNA
A530072M11Rik	A530072M11Rik|-|-|4 A2|4|ncRNA	92	108	60	65	48	50	30	35	37	29	103	104	80	47	56	0.0035419	0.0674802	0.823195	0.970975	-0.00646994	0.0553976	0.422036	0.980913	-0.00595952	0.0664719	0.742292	NA	-0.0047644	0.154719	0.401532	NA	0.00497079	0.0691407	0.773225	0.943156	-0.314656	0.391187	0.421188	0.999416	-0.142944	0.368434	0.698033	0.946146	ncRNA
A630001G21Rik	A630001G21Rik|-|-|1|1 C5|protein-coding	824	929	605	655	454	233	217	282	284	207	835	839	529	507	513	0.0198471	0.0469059	0.301196	0.766665	0.00265868	0.0268861	0.629908	0.998689	-0.00704055	0.0505191	0.816427	0.936047	0.000873724	0.0889317	0.882843	NA	0.0156095	0.0492892	0.522111	0.852128	-0.0440285	0.140937	0.754738	0.999416	-0.119582	0.126399	0.344113	0.816495	protein-coding
A630066F11Rik	A630066F11Rik|-|-|10|10 A1|ncRNA	89	115	71	73	42	24	13	21	27	21	90	91	49	49	46	-0.00444822	0.0691278	0.780141	0.963713	0.00341626	0.054576	0.645252	0.998689	-0.0163769	0.0690444	0.354985	NA	0.000975211	0.146331	0.852524	NA	-0.00284648	0.0695117	0.865899	0.969382	0.255622	0.445766	0.566344	0.999416	-0.156406	0.384013	0.683792	0.944279	ncRNA
A630072M18Rik	A630072M18Rik|Aptr|-|5|5 A3|ncRNA	310	347	175	230	162	74	63	88	91	76	287	324	175	159	147	0.000768421	0.0511177	0.962121	0.994165	0.0149872	0.0632386	0.153267	0.842609	-0.0459161	0.0681017	0.0922047	0.327256	-0.0132711	0.183632	0.145099	NA	-0.00976123	0.0590493	0.650825	0.902369	0.278859	0.240413	0.246082	0.999416	-0.245577	0.211992	0.24669	0.746952	ncRNA
A630089N07Rik	A630089N07Rik|-|-|16|16 C4|ncRNA	664	707	442	458	340	323	314	270	374	304	774	779	420	417	384	-0.0113007	0.0448922	0.528265	0.89439	-0.00491891	0.0303848	0.415495	0.978372	-0.0976035	0.071534	0.00665808	0.0780188	0.00205859	0.0967005	0.742139	NA	0.0766689	0.0801852	0.0249926	0.212013	-0.0243915	0.140365	0.862045	0.999416	-0.179099	0.136979	0.191044	0.68705	ncRNA
A630095E13Rik	A630095E13Rik|Gm191|Pate14|Sslp-1|Sslp1|-|9|9 A4|protein-coding	22	31	19	19	17	1	5	0	3	0	11	15	7	14	9	-0.00115799	0.104836	0.942243	0.991992	-0.00882372	0.102254	0.144378	NA	0.00460241	0.0726137	0.59011	NA	-0.000425745	0.158428	0.870874	NA	-0.0197308	0.112751	0.108945	NA	-1.65072	1.2534	0.187843	0.999416	0.37955	0.912433	0.677427	0.94124	protein-coding
A730008H23Rik	A730008H23Rik|Fleg1|-|-|protein-coding	16346	17366	10788	12345	8606	5886	5044	6083	6723	4767	16676	17673	11165	10490	10832	0.0409725	0.032736	0.0555068	0.372095	0.000433735	0.00892913	0.809145	0.998689	0.0137909	0.0313437	0.608171	0.833021	-0.00899897	0.0872893	0.148285	0.924964	0.0756054	0.039005	0.00770771	0.0998062	-0.0697768	0.0545674	0.200993	0.999416	-0.0613494	0.054779	0.262737	0.757695	protein-coding
A730017L22Rik	A730017L22Rik|-|-|2 F1|2|ncRNA	99	124	79	78	43	36	31	33	44	37	67	97	53	44	51	-0.00558313	0.0680687	0.727468	0.954653	0.00205185	0.0488069	0.779879	0.998689	-0.0031838	0.0666999	0.856022	NA	0.0004014	0.144451	0.940822	NA	-0.0268938	0.0849872	0.17242	0.576072	0.18563	0.387046	0.631507	0.999416	0.0512377	0.371234	0.890225	0.98568	ncRNA
A730063M14Rik	A730063M14Rik|-|-|10|10 D3|ncRNA	97	111	63	80	64	45	31	29	36	34	91	106	77	78	52	0.0128275	0.0741279	0.454468	0.857995	-0.00440663	0.051209	0.564718	0.998689	0.0147553	0.0675711	0.430886	NA	-0.00520745	0.155385	0.375459	NA	-0.00667764	0.0692019	0.702694	0.921608	-0.380838	0.380656	0.317078	0.999416	-0.0172691	0.355449	0.961251	0.993513	ncRNA
A730081D07Rik	A730081D07Rik|-|-|13|13 A3.3|ncRNA	40	43	27	30	23	23	12	37	62	49	52	50	22	25	25	0.00016104	0.0759173	0.991914	0.998254	0.44631	0.534577	0.000201013	NA	-0.0196137	0.0726329	0.204405	NA	0.0003781	0.149942	0.935597	NA	0.0155578	0.0802138	0.340497	0.752199	1.41074	0.480443	0.00332109	0.103755	-0.404023	0.474026	0.394035	0.840203	ncRNA
A830010M20Rik	A830010M20Rik|AI849226|Kiaa1107|mKIAA1107|-|5|5 E5|protein-coding	562	604	375	414	264	166	149	162	181	157	509	559	321	298	351	-0.0111738	0.0482521	0.52345	0.89122	-0.0014696	0.0298904	0.807117	0.998689	-0.0116565	0.0553048	0.681116	0.872438	0.00256567	0.108905	0.699484	NA	-0.00584282	0.0527241	0.798479	0.95025	0.0433314	0.175395	0.804869	0.999416	0.0345131	0.160866	0.830122	0.977825	protein-coding
A830019P07Rik	A830019P07Rik|-|-|19|19 C2|ncRNA	19	30	13	23	8	8	6	6	6	8	14	18	5	11	16	-0.00926368	0.106819	0.581982	0.915438	-0.00327795	0.0689952	0.604448	NA	0.000392788	0.0718555	0.965784	NA	0.00248072	0.160308	0.395968	NA	-0.00695985	0.0858198	0.541456	NA	-0.0284624	0.861626	0.973648	0.999416	0.365246	0.82123	0.656497	0.934871	ncRNA
A830035O19Rik	A830035O19Rik|-|-|9 A5.2|9|ncRNA	466	471	306	332	173	60	57	54	71	67	341	416	181	190	205	-0.0255483	0.0705528	0.200796	0.670155	0.000334043	0.0393556	0.96185	0.999842	-0.0565267	0.0747694	0.0436895	0.220541	0.000231449	0.123638	0.971827	NA	-0.0349106	0.0742139	0.154638	0.549046	0.225595	0.25926	0.384219	0.999416	-0.0834253	0.220698	0.705426	0.948138	ncRNA
A830052D11Rik	A830052D11Rik|-|-|18|18 B1|ncRNA	62	54	38	54	33	26	21	18	20	28	61	63	45	32	30	0.0145435	0.0866466	0.411849	0.840023	-0.000369508	0.052613	0.958976	NA	-0.0051474	0.0683865	0.739578	NA	-0.00430931	0.157699	0.382441	NA	0.000295418	0.0724126	0.984761	0.993987	-0.301858	0.475126	0.525217	0.999416	-0.381945	0.451778	0.397873	0.842533	ncRNA
A830082K12Rik	A830082K12Rik|-|-|13|13 C1|ncRNA	494	510	340	360	277	125	120	165	140	119	528	521	382	354	333	0.0159895	0.0529521	0.375916	0.818853	0.00301824	0.0338622	0.645056	0.998689	0.0303111	0.0580701	0.28633	0.590033	-0.000830632	0.108315	0.898993	NA	0.0380575	0.0676041	0.14724	0.53594	-0.043802	0.193465	0.820885	0.999416	0.00294463	0.171445	0.986297	0.997704	ncRNA
A830082N09Rik	A830082N09Rik|Gm17567|-|10 18.85 cM|10 B1|ncRNA	265	226	175	183	135	131	127	105	171	115	262	263	142	132	145	0.0133288	0.0584958	0.440592	0.852535	-0.000963356	0.0344886	0.88365	0.999842	-0.0373363	0.0665373	0.147494	0.423875	-0.00264715	0.127563	0.692956	NA	0.0130761	0.061579	0.540828	0.858766	-0.15857	0.226549	0.483969	0.999416	-0.350545	0.225487	0.120038	0.589414	ncRNA
A930001C03Rik	A930001C03Rik|-|-|19|19 A|ncRNA	20	18	11	22	9	15	9	14	19	9	19	18	13	11	14	0.0180282	0.115534	0.336047	0.797846	0.0034765	0.0636491	0.614862	NA	0.00345396	0.0712931	0.743919	NA	-0.00285248	0.159727	0.401661	NA	-0.00151348	0.0805493	0.900355	NA	-0.242391	0.714319	0.73436	0.999416	-0.364133	0.717087	0.611597	0.926377	ncRNA
A930004D18Rik	A930004D18Rik|AU022051|-|2|2 A3|ncRNA	693	734	447	502	327	219	194	230	221	175	721	746	427	477	468	-0.0124526	0.0459408	0.488328	0.873528	-0.00983908	0.0428005	0.224505	0.906509	-0.00302626	0.0522725	0.918756	0.974993	0.00799822	0.131032	0.308943	NA	0.0534921	0.0686563	0.0708005	0.377606	-0.0788746	0.154847	0.610492	0.999416	0.0656443	0.140036	0.639236	0.932	ncRNA
A930005H10Rik	A930005H10Rik|-|-|3|3 G1|ncRNA	116	134	91	81	63	28	17	31	17	18	93	103	71	50	58	0.00504737	0.0679279	0.751961	0.958246	-0.00553712	0.0575091	0.476618	0.994778	-0.0032764	0.0664605	0.854462	NA	0.000746008	0.144859	0.889896	NA	-0.00912704	0.0706285	0.600842	0.886087	-0.350538	0.437763	0.423278	0.999416	-0.133885	0.368217	0.716154	0.949186	ncRNA
A930007I19Rik	A930007I19Rik|-|-|19|19 C1|ncRNA	18	21	9	12	11	2	3	3	5	6	19	22	9	8	10	-0.00625323	0.10506	0.702787	0.94844	0.0058711	0.0807003	0.332824	NA	-0.00801458	0.0730405	0.389101	NA	-0.000999024	0.158413	0.718112	NA	-0.000356729	0.083047	0.974231	NA	1.12437	1.03687	0.278194	0.999416	-0.236617	0.843857	0.779171	0.96465	ncRNA
A930012L18Rik	A930012L18Rik|-|-|18|18 B3|ncRNA	624	676	318	383	246	94	96	86	121	94	552	613	295	329	326	-0.184288	0.165168	0.00271963	0.045434	-0.000126343	0.032907	0.984262	0.999842	-0.0534781	0.0626126	0.0775298	0.296061	-0.00476343	0.121525	0.503061	NA	-0.0208855	0.0571488	0.382439	0.781843	0.378388	0.198011	0.0560114	0.698227	0.189446	0.165294	0.251746	0.750446	ncRNA
A930013F10Rik	A930013F10Rik|-|-|8|8 A2|ncRNA	234	204	167	202	145	93	112	97	116	92	207	251	158	106	149	0.103653	0.166253	0.0170232	0.178657	0.000145321	0.0371022	0.982996	0.999842	-0.0049976	0.0618994	0.828176	0.938505	-0.00920077	0.16384	0.234475	NA	0.00467255	0.0616429	0.816445	0.953389	-0.444994	0.253912	0.079679	0.801584	-0.485324	0.248206	0.0505448	0.402713	ncRNA
A930015D03Rik	A930015D03Rik|-|-|17 B1|17|ncRNA	265	285	182	211	128	85	74	90	102	64	273	282	175	193	168	0.00783331	0.0538123	0.635984	0.929795	-0.000676222	0.0366476	0.920603	0.999842	0.00804125	0.0598202	0.748326	0.902706	-0.00125466	0.122759	0.849545	NA	0.016881	0.0621733	0.443076	0.814539	-0.0982697	0.240355	0.682648	0.999416	-0.0330363	0.215641	0.87824	0.982925	ncRNA
A930017M01Rik	A930017M01Rik|Gm305|-|15|15 B3.2|pseudo	92	115	68	82	63	43	42	44	49	48	101	118	88	83	63	0.0141953	0.0731816	0.414514	0.841038	0.00345574	0.0474415	0.644387	0.998689	0.018762	0.0675204	0.346824	NA	-0.00298815	0.144747	0.613536	NA	0.00684241	0.0677848	0.705204	0.922038	-0.0778243	0.34896	0.823522	0.999416	-0.00248118	0.330192	0.994004	0.999224	pseudo
A930019D19Rik	A930019D19Rik|-|-|2|2 G1|ncRNA	23	17	12	12	11	3	7	5	7	3	24	18	9	5	6	0.00364892	0.103728	0.821137	0.970304	0.000160094	0.0683875	0.978362	NA	-0.0149974	0.0775448	0.0999845	NA	-0.00171611	0.15949	0.523974	NA	0.000847661	0.0833235	0.93832	NA	-0.126957	0.956614	0.894418	0.999416	-1.12795	0.878737	0.19928	0.696602	ncRNA
A930024E05Rik	A930024E05Rik|-|-|5|5 F|ncRNA	30	26	21	14	4	3	1	5	3	4	27	24	8	13	7	-0.0266756	0.147548	0.200004	0.668447	0.00269605	0.0753626	0.617569	NA	-0.0133679	0.0758323	0.150327	NA	0.00268684	0.161352	0.320485	NA	0.00441872	0.0843407	0.69128	NA	1.35895	1.14035	0.233383	0.999416	0.0280688	0.85978	0.973956	0.996297	ncRNA
A930033H14Rik	A930033H14Rik|-|-|10|10 B5.3|protein-coding	203	233	117	147	84	67	58	57	64	53	220	237	123	108	83	-0.00930109	0.0602956	0.57334	0.91167	-0.00375878	0.0437218	0.612112	0.998689	-0.0710434	0.0915471	0.0126942	NA	-0.00788486	0.159862	0.272624	NA	0.0091381	0.0634573	0.648918	0.901508	-0.00507938	0.287611	0.98591	0.999416	-0.321866	0.264522	0.223688	0.720325	protein-coding
A930037H05Rik	A930037H05Rik|Gm44935|-|11|11|ncRNA	685	678	365	469	305	176	149	168	214	175	559	735	360	327	340	-0.00956137	0.0473711	0.581724	0.915408	0.0130516	0.0515395	0.168504	0.854416	-0.0638807	0.0654708	0.042316	0.217291	-0.0332416	0.278337	0.038732	NA	-0.0172169	0.0551177	0.466829	0.827069	0.26393	0.174033	0.12938	0.926651	-0.149052	0.16021	0.352188	0.821374	ncRNA
A930041C12Rik	A930041C12Rik|-|-|5|5 F|ncRNA	16	15	12	18	5	8	1	3	7	2	9	7	10	8	10	0.0118464	0.119994	0.487026	0.873294	-0.000934104	0.0708553	0.868096	NA	0.0104234	0.07556	0.184339	NA	-0.00150502	0.159675	0.546264	NA	-0.0131839	0.100449	0.219612	NA	-0.660127	1.08484	0.542855	0.999416	0.401185	0.999348	0.688091	0.944348	ncRNA
AA413626	AA413626|-|-|11|11 A1|pseudo	28	30	24	19	25	10	9	15	21	17	37	43	25	12	22	0.0168515	0.104834	0.361514	0.811838	0.017069	0.0998507	0.0892038	NA	-0.010462	0.0715	0.404246	NA	-0.0016737	0.155467	0.665487	NA	0.0140045	0.0856762	0.325862	NA	0.476463	0.648231	0.462328	0.999416	-0.751714	0.601264	0.211218	0.70875	pseudo
AA465934	AA465934|-|-|11 C|11|ncRNA	1067	1229	683	746	570	462	396	371	549	422	1103	1102	754	830	814	-0.0340095	0.05385	0.118928	0.538094	-0.00194881	0.0225622	0.681221	0.998689	0.101791	0.0645119	0.00470687	0.063034	0.0042551	0.0972487	0.501529	NA	0.00172912	0.0460841	0.942423	0.984217	0.100804	0.1221	0.409039	0.999416	0.360131	0.117443	0.0021662	0.0502894	ncRNA
AA467197	AA467197|Nmes1|mir-147|-|2|2 E5|protein-coding	55	63	35	34	33	13	12	20	12	9	44	77	37	27	42	0.0025598	0.0799694	0.873096	0.978707	-0.00123638	0.0588121	0.858193	NA	-0.00392936	0.0691503	0.781766	NA	-0.000811761	0.152399	0.850128	NA	0.00807951	0.0767881	0.586269	0.882572	-0.151821	0.599504	0.800079	0.999416	-0.156304	0.512394	0.760331	0.961354	protein-coding
AA543186	AA543186|-|-|2 A3|2|ncRNA	49	50	33	35	10	14	10	15	15	9	60	57	25	31	27	-0.0130122	0.094164	0.458353	0.859695	-0.00204016	0.0600635	0.768132	NA	-0.0165837	0.07266	0.235289	NA	0.00215701	0.155375	0.598306	NA	0.0183484	0.0875485	0.24185	NA	0.164921	0.61952	0.79008	0.999416	-0.1058	0.544756	0.846007	0.979993	ncRNA
AA986860	AA986860|E030025M07|Sarg|-|1|1 E4|protein-coding	264	346	176	209	148	80	75	97	115	65	280	275	174	192	190	-0.00422397	0.0524986	0.794752	0.965536	0.00397428	0.0401655	0.582075	0.998689	0.0165796	0.0608044	0.508846	0.76981	-0.000124225	0.122155	0.984925	NA	-0.000793094	0.0585008	0.969899	0.991282	0.152683	0.241498	0.527234	0.999416	0.138646	0.217588	0.523996	0.899457	protein-coding
Aaas	Aaas|AAA|ADRACALA|D030041N15Rik|GL003|-|15|15 F3|protein-coding	3350	3743	2271	2447	1823	1274	1138	1129	1483	1146	3518	3525	2310	2085	2205	-0.000631272	0.0345796	0.973814	0.995991	-0.000893527	0.0148023	0.775975	0.998689	0.00391223	0.0406777	0.898344	0.968862	-0.00232996	0.0668208	0.624459	NA	0.0181127	0.0402028	0.460311	0.822713	-0.0167748	0.0832641	0.840335	0.999416	0.00894241	0.0812886	0.912403	0.988369	protein-coding
Aacs	Aacs|2210408B16Rik|SUR5|-|5|5 G1.1|protein-coding	13895	16046	8974	9820	6786	2346	1953	2308	2664	1795	13075	12905	8190	8609	8828	-0.0553173	0.0438963	0.0220334	0.214534	-0.00614104	0.0240782	0.186764	0.868083	0.0468232	0.0368095	0.113039	0.368892	-0.00160756	0.0553068	0.699219	0.989566	-0.0386479	0.0406724	0.137637	0.5178	0.0445027	0.0699668	0.524741	0.999416	0.189378	0.0675383	0.00504709	0.0976424	protein-coding
Aaed1	Aaed1|1110018J18Rik|AI849003|-|13|13 B3|protein-coding	861	972	533	593	396	277	232	289	295	200	764	780	504	519	549	-0.0313927	0.0548301	0.140379	0.58053	-0.00768997	0.0365764	0.277333	0.943067	0.0423272	0.052917	0.173582	0.458292	0.0038187	0.100494	0.554304	NA	-0.0270624	0.0528242	0.289081	0.709346	0.0199901	0.139651	0.886177	0.999416	0.259332	0.127461	0.0418908	0.365191	protein-coding
Aagab	Aagab|2310007F21Rik|p34|-|9|9 C|protein-coding	4690	5280	3149	3511	2341	1407	1290	1368	1610	1197	4754	4778	2999	3182	3149	-0.0234583	0.0343013	0.251232	0.722674	-0.00749685	0.0271702	0.158219	0.84524	0.0404663	0.0370684	0.172054	0.456327	0.00433878	0.0707091	0.38331	NA	0.0201944	0.0369612	0.398511	0.794993	-0.0216702	0.0724658	0.76491	0.999416	0.122934	0.0688497	0.074174	0.484596	protein-coding
Aak1	Aak1|5530400K14Rik|9630042K20|AU067724|AU067726|BC028270|C79663|D6Ertd245e|R75501|mKIAA1048|-|6 D1|6 37.75 cM|protein-coding	5298	5622	3665	4267	2931	1515	1681	1391	1848	1659	5226	5654	3243	3169	3289	0.0201564	0.0363732	0.315565	0.778504	-0.00188255	0.016066	0.567331	0.998689	-0.0358502	0.0406899	0.243636	0.544731	-0.00202429	0.064097	0.661011	NA	0.0111167	0.0386812	0.64268	0.900358	-0.0974605	0.0807074	0.227209	0.999416	-0.122693	0.0795154	0.122828	0.593245	protein-coding
Aamdc	Aamdc|1810020D17Rik|1810037D19Rik|LI2|-|7|7 E1|protein-coding	538	557	342	356	259	117	112	130	126	98	449	437	259	322	290	-0.0204509	0.0564737	0.278631	0.745888	-0.00747824	0.04281	0.338528	0.96971	0.0135543	0.0567742	0.623311	0.842878	0.00956432	0.151647	0.254891	NA	-0.0251663	0.0604618	0.298397	0.717888	-0.0136524	0.196719	0.944671	0.999416	0.200313	0.173135	0.247281	0.747357	protein-coding
Aamp	Aamp|AU040907|Aamp-rs|-|1 C3|1 38.53 cM|protein-coding	12251	14331	8766	9459	5895	2873	2539	3017	3499	2440	12546	12630	7477	8221	8166	-0.0250899	0.0366383	0.222076	0.695616	-0.000874444	0.013411	0.75585	0.998689	0.00668397	0.0391527	0.825111	0.937709	0.00801945	0.0980169	0.219203	0.942571	0.0260285	0.0406579	0.299846	0.719528	0.0522065	0.0763127	0.493904	0.999416	0.082017	0.0760055	0.280546	0.773139	protein-coding
Aar2	Aar2|0610011L14Rik|-|2|2 H1|protein-coding	2695	3093	2063	2224	1640	966	805	911	1168	793	2636	2797	1936	1857	1902	0.0848418	0.068548	0.0070115	0.0932903	0.00120946	0.016469	0.72907	0.998689	0.0982614	0.0489332	0.00338785	0.051049	-0.00375278	0.0773538	0.479718	NA	-0.00573084	0.0397708	0.811076	0.952078	-0.152263	0.0898061	0.0899872	0.826531	-0.00924149	0.0860665	0.914491	0.988369	protein-coding
Aars	Aars|AI316495|C76919|sti|-|8|8 E1|protein-coding	32343	36910	21292	24187	16194	6705	5728	7198	8035	5639	33138	34225	20034	21011	21183	-0.0226007	0.0300757	0.263935	0.733214	0.00162363	0.0116078	0.46215	0.99369	-0.0153839	0.0317373	0.570517	0.810119	-0.00233911	0.0506184	0.559314	0.989566	0.0469877	0.0374238	0.0678156	0.369762	0.0793228	0.0555345	0.153191	0.972518	0.0263731	0.0556423	0.635516	0.932	protein-coding
Aars2	Aars2|Aarsl|AlaRS|Gm89|-|17|17 B3|protein-coding	2182	2494	1508	1699	1225	582	473	528	618	479	2166	2261	1448	1351	1426	0.014841	0.0378925	0.444003	0.853937	-0.00261583	0.0209789	0.5465	0.998689	0.0161701	0.0434585	0.602944	0.83144	-0.005212	0.0902638	0.384655	NA	0.000151948	0.0407063	0.99495	0.998108	-0.103264	0.100446	0.303922	0.999416	-0.0220226	0.0912464	0.809281	0.972396	protein-coding
Aarsd1	Aarsd1|1110069E20Rik|2310044P18Rik|AA589600|AlaX|AlaXp-II|-|11|11 D|protein-coding	3871	4650	2716	3010	1972	1084	950	1066	1284	869	4017	4080	2490	2686	2751	-0.0179156	0.0366703	0.366627	0.81676	-0.00425836	0.0223377	0.335259	0.968812	0.0340493	0.0414367	0.270556	0.572439	0.00446737	0.079789	0.411396	NA	0.0207292	0.0411195	0.403711	0.796453	-0.0100119	0.0866543	0.908018	0.999416	0.117356	0.0824681	0.154722	0.646798	protein-coding
Aasdh	Aasdh|A230062G08Rik|A830035E16|Acsf4|U26|-|5|5 C3.3|protein-coding	1327	1423	882	972	643	405	345	380	417	299	1223	1281	742	695	760	-0.00177612	0.0390594	0.922221	0.988305	-0.0152469	0.0481466	0.110561	0.763229	-0.0402742	0.0489474	0.201193	0.495329	-0.000548831	0.0793766	0.920159	NA	-0.00845206	0.0449391	0.727318	0.927893	-0.147515	0.119251	0.216083	0.999416	-0.0852377	0.109652	0.436953	0.870082	protein-coding
Aasdhppt	Aasdhppt|2010309J24Rik|2810407B07Rik|AASD-PPT|CGI-80|LYS2|LYS5|-|9|9 A1|protein-coding	3507	3767	2232	2493	1672	1245	1260	1196	1427	1103	3129	3292	2186	2164	2145	-0.0280892	0.0377474	0.177721	0.636272	-0.0133324	0.0378563	0.0877312	0.706036	0.0703104	0.0414054	0.0243202	0.161216	0.000401861	0.0584707	0.926047	NA	-0.0494659	0.0459615	0.0771306	0.392988	-0.0282114	0.0789356	0.720794	0.999416	0.194361	0.0768301	0.0114142	0.168707	protein-coding
Aatf	Aatf|4933415H02Rik|5830465M17Rik|Che-1|Trb|-|11|11 C|protein-coding	5505	6376	3785	4302	3015	2451	2343	2298	3057	2271	5737	5964	3643	3695	3798	0.000618612	0.03133	0.974955	0.996114	-0.000241757	0.0108173	0.914725	0.999842	0.0188505	0.0355153	0.515227	0.774859	0.00172694	0.0543555	0.67493	0.989566	0.0221085	0.0362271	0.352481	0.759466	-0.00706761	0.0654513	0.914009	0.999416	0.0266894	0.0652095	0.682329	0.944154	protein-coding
Aatk	Aatk|AATYK|aatyk1|mKIAA0641|-|11|11 E2|protein-coding	37	35	33	12	22	9	5	8	6	20	47	50	27	24	14	-0.0139967	0.106978	0.4317	0.849183	0.00383094	0.0675452	0.564063	NA	-0.0116652	0.072864	0.302711	NA	0.00311563	0.160269	0.366327	NA	0.0138809	0.0894182	0.2965	NA	0.788559	0.76408	0.302055	0.999416	-0.0459324	0.685856	0.946605	0.99083	protein-coding
AB124611	AB124611|Gm1706|-|9|9 A3|protein-coding	31	31	23	20	19	9	4	7	4	8	26	26	24	13	16	0.00438324	0.093467	0.787886	0.96463	-0.000821414	0.0652034	0.896491	NA	0.00297529	0.0710408	0.785532	NA	-0.000559557	0.156201	0.868384	NA	-0.00454146	0.0809552	0.714026	NA	-0.228337	0.796803	0.774445	0.999416	-0.0157442	0.688702	0.981761	0.996714	protein-coding
Abat	Abat|9630038C02Rik|AI255750|Gabaat|Gabat|Gm9851|I54|Laibat|X61497|-|16|16 A1|protein-coding	21	23	20	30	15	20	13	7	22	21	27	26	16	16	20	0.0242688	0.120767	0.235674	0.708861	-0.00062729	0.0578408	0.928043	NA	0.00278514	0.0704077	0.81653	NA	-0.000768623	0.154653	0.840126	NA	0.00371287	0.0788843	0.775673	NA	-0.60115	0.611145	0.325291	0.999416	-0.462118	0.61808	0.454661	0.876507	protein-coding
Abca1	Abca1|ABC-1|Abc1|-|4 B2|4 28.57 cM|protein-coding	10	16	15	18	11	2	0	2	0	0	10	3	5	4	4	0.0289176	0.173041	0.16466	0.618829	-0.00462947	0.0944677	0.3014	NA	0.000322072	0.0732363	0.960119	NA	0.000512015	0.159739	0.802025	NA	-0.00341067	0.0902782	0.699813	NA	-2.93821	1.86776	0.115691	0.898155	-1.17414	1.19095	0.324188	0.803779	protein-coding
Abca13	Abca13|9830132L24|A930002G16Rik|AI956815|-|11|11 A1|protein-coding	149	179	95	108	80	32	22	34	37	22	123	96	73	77	87	-0.00680644	0.0642637	0.673063	0.941099	0.00010757	0.0481174	0.988164	0.999842	0.0181052	0.0672971	0.364258	NA	0.00156509	0.141297	0.788964	NA	-0.0387163	0.0927329	0.091984	0.424292	0.107403	0.377165	0.775824	0.999416	0.299297	0.321033	0.351184	0.820714	protein-coding
Abca16	Abca16|AY243472|-|7|7 F2|protein-coding	155	141	84	89	70	34	31	30	36	35	122	132	79	62	66	-0.00955916	0.0666023	0.562635	0.908004	0.000822881	0.0468501	0.909761	0.999842	-0.0174836	0.0670179	0.382941	NA	-0.00448923	0.149933	0.459008	NA	-0.0181236	0.0725275	0.351444	0.759394	0.175422	0.359665	0.625736	0.999416	-0.0461153	0.321119	0.88581	0.984706	protein-coding
Abca2	Abca2|AI413825|Abc2|D2H0S1474E|mKIAA1062|-|2 A3|2 17.25 cM|protein-coding	7706	8722	5248	5854	3956	1817	1639	1870	2124	1563	7650	8193	4546	4811	4784	-0.00955335	0.0306629	0.630436	0.928168	-0.00128619	0.0125343	0.610691	0.998689	-0.0488503	0.0343455	0.0861994	0.31454	0.000363965	0.0493781	0.925114	0.999687	0.0306593	0.036676	0.208007	0.622901	-0.00408967	0.0648187	0.949692	0.999416	-0.0472664	0.0612159	0.44004	0.870956	protein-coding
Abca3	Abca3|1810036E22Rik|ABC-C|Abc3|-|17|17 A3.3|protein-coding	5017	5525	3488	3698	2323	1161	1016	1340	1435	980	4214	4656	2467	2614	2641	-0.0148813	0.0360786	0.448554	0.854772	0.0021614	0.0176367	0.551064	0.998689	-0.0625497	0.0431719	0.0476244	0.232054	0.00315683	0.0720918	0.530467	NA	-0.0485162	0.0481228	0.0851722	0.408299	0.0891517	0.0863131	0.301657	0.999416	-0.0619767	0.082937	0.454898	0.876507	protein-coding
Abca5	Abca5|ABC13|B930033A02Rik|mKIAA1888|-|11|11 E1|protein-coding	4156	4654	2654	2928	2061	1086	1095	1291	1420	1064	3451	3954	2128	2030	2117	-0.0234786	0.0374014	0.248824	0.7199	0.010717	0.0345482	0.12195	0.793252	-0.0834314	0.044359	0.00949079	0.0950245	-0.00321068	0.0711211	0.519053	NA	-0.0881035	0.0566869	0.00847232	0.106024	0.173922	0.0833135	0.0368371	0.570129	-0.0693735	0.080568	0.389208	0.838241	protein-coding
Abca7	Abca7|ABCX|Abc51|-|10 C1|10 39.72 cM|protein-coding	7191	7869	4605	5108	3471	1747	1496	1865	2090	1466	6173	6604	3602	3625	3750	-0.0269003	0.0332491	0.192881	0.658505	0.00182612	0.0140322	0.51246	0.996672	-0.0862833	0.0370293	0.00365761	0.0539625	-0.00234582	0.0564216	0.579183	0.989566	-0.0811847	0.0447377	0.00754001	0.098368	0.0984647	0.0668544	0.140799	0.952418	-0.0605759	0.0636904	0.341554	0.816443	protein-coding
Abca8a	Abca8a|-|-|11|11 E1|protein-coding	53	70	35	40	32	8	5	5	8	8	51	50	19	18	26	-0.0096896	0.0872525	0.565757	0.909134	-0.00026511	0.0628945	0.967608	NA	-0.0228239	0.0763032	0.105779	NA	0.000242168	0.153304	0.952348	NA	-0.00832427	0.0778053	0.567127	NA	0.208765	0.682725	0.75977	0.999416	-0.354228	0.53679	0.509318	0.894365	protein-coding
Abca8b	Abca8b|Abca8|-|11 E1|11 72.88 cM|protein-coding	594	630	316	399	250	116	104	128	145	93	362	396	198	223	197	-0.0228836	0.0585913	0.237682	0.709464	0.00233761	0.0337896	0.720327	0.998689	-0.045544	0.0635389	0.112438	0.368065	-0.00916727	0.150454	0.267465	NA	-0.481873	0.16495	3.67415e-06	0.000246818	0.215525	0.197233	0.274508	0.999416	-0.0367592	0.177535	0.835969	0.979367	protein-coding
Abcb10	Abcb10|Abc-me|Abcb12|-|8|8 E2|protein-coding	3239	3756	2308	2621	1773	1065	936	985	1281	902	3187	3392	2145	2096	2196	0.0206112	0.0361052	0.306226	0.772304	-0.000465766	0.0143396	0.879389	0.999842	0.0405933	0.040255	0.185619	0.475173	-0.00328798	0.0700783	0.504215	NA	-0.00626725	0.0375209	0.790655	0.947983	-0.0709223	0.0819175	0.386612	0.999416	0.00768061	0.0778952	0.921454	0.988369	protein-coding
Abcb11	Abcb11|ABC16|Bsep|Lith1|PFIC2|PGY4|SPGP|-|2 C2|2 39.69 cM|protein-coding	15	23	27	29	15	10	7	15	15	8	12	10	2	12	10	0.0278652	0.139598	0.192948	0.658565	0.000995465	0.0637175	0.877992	NA	0.00186104	0.0719974	0.83628	NA	0.00456526	0.1656	0.16188	NA	-0.00731102	0.0855997	0.528242	NA	-0.639274	0.765706	0.403785	0.999416	-0.616092	0.788471	0.434582	0.868464	protein-coding
Abcb1b	Abcb1b|Abcb1|Mdr1|Mdr1b|Pgy-1|Pgy1|mdr|-|5 A1|5 3.43 cM|protein-coding	2335	2561	1435	1635	1195	1013	926	954	1243	956	2226	2381	1385	1464	1457	-0.0327215	0.0420744	0.126835	0.556596	0.00144525	0.0161318	0.669083	0.998689	0.00153282	0.0417153	0.960334	0.989291	0.00125508	0.0650489	0.78876	NA	-0.00848555	0.0394375	0.723663	0.927333	0.128246	0.0863619	0.137547	0.947624	0.101776	0.0848065	0.2301	0.728497	protein-coding
Abcb6	Abcb6|1200005B17Rik|-|1|1 C4|protein-coding	4140	4707	2697	3311	2228	1346	1138	1338	1693	1241	3976	3941	2547	2579	2458	0.012436	0.0353234	0.524741	0.891563	0.0207794	0.0486192	0.052172	0.58877	0.0222454	0.0409127	0.469021	0.746399	-0.0106298	0.118299	0.169373	NA	-0.044207	0.046411	0.108395	0.459703	0.0890443	0.0831207	0.28405	0.999416	-0.000100544	0.0811331	0.999011	0.999843	protein-coding
Abcb7	Abcb7|AA517758|AU019072|Abc7|-|X D|X 46.58 cM|protein-coding	7332	7970	4745	5188	3615	2417	2305	2147	2849	2146	6926	7180	4269	4269	4521	-0.0427962	0.0366045	0.0526309	0.36361	-0.0108749	0.031182	0.0863739	0.701016	-0.00892222	0.0343311	0.753697	0.904488	0.00125877	0.0512655	0.751087	0.989566	-0.0227121	0.0353358	0.333829	0.747567	0.00584621	0.063299	0.926413	0.999416	0.0789514	0.0621498	0.203963	0.702036	protein-coding
Abcb8	Abcb8|4833412N02Rik|AA409895|-|5|5 A3|protein-coding	2865	3395	2016	2219	1521	607	566	782	791	547	2595	2644	1602	1676	1673	-0.00040555	0.0345111	0.983187	0.997758	0.00928574	0.0335077	0.161413	0.848787	0.00435358	0.0407416	0.887001	0.963983	0.00184405	0.0654759	0.694528	NA	-0.0505076	0.0477019	0.0746848	0.386587	0.106016	0.0904083	0.240942	0.999416	0.00900118	0.0810944	0.911619	0.988369	protein-coding
Abcb9	Abcb9|TAPL|mKIAA1520|-|5|5 F|protein-coding	13	19	13	17	8	5	3	6	6	1	22	33	11	15	20	0.0137662	0.116167	0.434672	0.851081	-0.0018526	0.070785	0.748159	NA	-0.00351372	0.0716233	0.725217	NA	0.00033194	0.15758	0.909454	NA	0.0252616	0.118248	0.078284	NA	-0.774803	1.0275	0.450811	0.999416	-0.680833	0.809129	0.400102	0.84456	protein-coding
Abcc1	Abcc1|Abcc1a|Abcc1b|MRP|Mdrap|Mrp1|-|16|16 A1|protein-coding	26800	30027	16976	19717	13401	10045	8518	10185	12541	8774	24164	25853	15188	14930	15436	-0.016642	0.030222	0.406394	0.835562	0.0202551	0.0404841	0.0329333	0.451939	-0.0244094	0.0328889	0.378788	0.677216	-0.00591666	0.0714927	0.251769	0.959478	-0.070065	0.0407668	0.0140546	0.147701	0.130367	0.0568025	0.0217282	0.412487	0.00253217	0.0581237	0.965251	0.994631	protein-coding
Abcc10	Abcc10|Mrp7|mFLJ00002|-|17|17 C|protein-coding	450	448	300	339	191	111	93	137	160	136	423	443	243	253	225	-0.00352511	0.0489882	0.830876	0.972405	0.0571166	0.122928	0.0179869	0.322517	-0.0366075	0.0618721	0.186056	0.475891	-0.000872325	0.114275	0.895118	NA	0.00415733	0.0558034	0.849917	0.965496	0.434536	0.206771	0.0355938	0.55794	-0.135506	0.188539	0.472316	0.882315	protein-coding
Abcc4	Abcc4|ABCC4-N1|D630049P08Rik|MOATB|MRP4|-|14|14 E4|protein-coding	2094	2427	1433	1595	1101	904	775	843	1112	858	1901	1891	1070	1203	1149	-0.0194438	0.0395322	0.324549	0.784997	0.00209614	0.0186977	0.589848	0.998689	-0.0264596	0.0447717	0.397442	0.692565	0.00985405	0.1215	0.205533	NA	-0.0734764	0.0599975	0.0230975	0.203067	0.111093	0.0950198	0.242341	0.999416	0.0167338	0.0941365	0.858911	0.980946	protein-coding
Abcc5	Abcc5|2900011L11Rik|AI132311|Abcc5a|Abcc5b|Mrp5|-|16 A3|16 12.41 cM|protein-coding	9639	10235	6260	6976	4693	2714	2291	2694	3147	2275	7609	8453	4717	4472	4848	-0.00524719	0.0324281	0.789395	0.964854	0.000786217	0.01234	0.759356	0.998689	-0.0612287	0.0384657	0.0427421	0.218257	-0.00504583	0.0752655	0.334691	0.966156	-0.1748	0.0621336	3.09471e-05	0.00145847	0.0312645	0.0705178	0.657508	0.999416	-0.0809791	0.0701455	0.248318	0.748446	protein-coding
Abcd1	Abcd1|ALDP|Ald|Aldgh|-|X A7.3|X 37.39 cM|protein-coding	627	745	487	484	390	116	129	134	161	113	568	626	414	369	371	0.0203618	0.053949	0.282358	0.750187	0.00247446	0.0326191	0.698533	0.998689	0.0134987	0.0553859	0.634584	0.848114	-0.00565652	0.123692	0.438164	NA	-0.0249346	0.058516	0.3081	0.727275	-0.0714894	0.185257	0.699576	0.999416	-0.080838	0.160627	0.614777	0.926985	protein-coding
Abcd3	Abcd3|AI313901|AU018866|AW146054|PMP68|PMP70|Pxmp1|-|3 G1|3 52.94 cM|protein-coding	5905	6604	3952	4336	3043	1956	1934	1997	2367	1857	5539	5965	3656	3619	3637	-0.0170125	0.0319995	0.397093	0.830972	-0.000372999	0.0111303	0.872432	0.999842	0.0147422	0.0351587	0.608878	0.833555	0.000985728	0.0518521	0.804837	0.990662	-0.0181173	0.0350671	0.435723	0.810713	0.0331353	0.0658273	0.614706	0.999416	0.0634568	0.0642561	0.323368	0.803052	protein-coding
Abcd4	Abcd4|P69r|P70R|Pxmp1l|-|12 D1|12 39.3 cM|protein-coding	2956	3431	1975	2074	1424	757	667	789	864	619	2894	2866	1751	1753	1783	-0.0484627	0.0478865	0.0422516	0.320337	-0.00359792	0.0212533	0.397984	0.975547	-0.0189625	0.0405872	0.535961	0.787155	0.00416266	0.0775328	0.433751	NA	-0.00600102	0.0381137	0.80029	0.950916	0.0646723	0.0879575	0.462177	0.999416	0.0923736	0.0806199	0.251882	0.750517	protein-coding
Abce1	Abce1|C79080|Oabp|RLI|RNS41|RNS4I|Rnaseli|-|8|8 C1|protein-coding	20235	22095	13401	15751	11562	8832	8444	8135	10839	8430	20697	21824	14311	14023	14724	0.0291896	0.0316885	0.157872	0.607876	0.000728345	0.00964377	0.704624	0.998689	0.0895377	0.0343523	0.00163676	0.0325294	-0.00297493	0.0546584	0.478921	0.983831	0.0263219	0.0348165	0.261827	0.683756	-0.0457029	0.0565907	0.419319	0.999416	0.0592815	0.05786	0.305567	0.791578	protein-coding
Abcf1	Abcf1|AU041969|Abc50|D17Wsu166e|GCN20|-|17 B1|17 18.8 cM|protein-coding	15296	17185	10303	11413	8331	5392	4563	4878	6390	4667	16203	16579	9928	10174	10306	-0.00128237	0.0316845	0.948037	0.993024	-1.14069e-05	0.0107271	0.995942	0.999842	-0.00647516	0.0360968	0.824511	0.937709	-0.000525958	0.0518627	0.895023	0.99843	0.0465891	0.0419785	0.084138	0.406288	0.00306335	0.0660309	0.962997	0.999416	-0.00656706	0.0668941	0.921796	0.988369	protein-coding
Abcf2	Abcf2|0710005O05Rik|Drr3|E430001O06|-|5|5 A3|protein-coding	10420	11852	6847	7920	5682	3602	3059	3276	4396	3233	10903	11236	7035	7360	7383	-0.00436226	0.032704	0.823828	0.971097	0.002255	0.0153039	0.454996	0.991163	0.0484774	0.0382756	0.107267	0.357657	-0.00215739	0.0593186	0.62104	0.989566	0.0259475	0.0391964	0.295373	0.715358	0.0534756	0.0709415	0.45097	0.999416	0.0886289	0.071314	0.213942	0.712214	protein-coding
Abcf3	Abcf3|AI326318|AU016058|BB119416|-|16 A3|16 12.46 cM|protein-coding	5837	6808	4205	4596	3204	1950	1567	1934	2261	1572	5592	5809	3548	3664	3653	0.016142	0.0341995	0.418008	0.843161	0.000227523	0.0127053	0.932887	0.999842	0.0152452	0.0384677	0.611999	0.83556	0.00131449	0.0579635	0.759568	0.989566	-0.0159012	0.0376982	0.506442	0.844921	-0.0404324	0.0750326	0.589981	0.999416	-0.0205238	0.073587	0.780318	0.964917	protein-coding
Abcg1	Abcg1|AW413978|Abc8|White|-|17|17 A3.3|protein-coding	31	34	17	21	20	11	14	15	19	15	15	23	9	12	13	-0.00148534	0.0879338	0.926511	0.989851	0.00439909	0.0636284	0.538461	NA	-0.00122204	0.0709926	0.91004	NA	-0.00017361	0.155301	0.961355	NA	-0.0229104	0.102144	0.131364	NA	0.362242	0.640505	0.571695	0.999416	-0.00846168	0.659117	0.989757	0.998882	protein-coding
Abcg2	Abcg2|ABC15|ABCP|AI428558|BCRP|Bcrp1|MXR|MXR1|-|6 B3|6 27.82 cM|protein-coding	3362	3752	2162	2493	1724	1150	1022	1085	1203	976	2985	3244	2104	2029	2104	-0.0120211	0.0344615	0.540568	0.898922	-0.00833974	0.0298995	0.157126	0.844384	0.0605819	0.0408769	0.0505733	0.238499	-0.00094262	0.0596457	0.82996	NA	-0.0523474	0.0466879	0.0650493	0.361984	-0.0552689	0.0804075	0.491856	0.999416	0.136447	0.0770763	0.0766791	0.493539	protein-coding
Abcg4	Abcg4|6430517O04Rik|-|9|9 A5.2|protein-coding	12	17	14	16	8	6	8	7	16	10	12	20	11	7	12	0.0158154	0.117285	0.382923	0.822468	0.00735182	0.07621	0.303782	NA	0.000625218	0.0716708	0.947633	NA	-0.00119966	0.157818	0.693631	NA	0.000886295	0.0826225	0.937086	NA	0.141353	0.818605	0.862906	0.999416	-0.494757	0.803981	0.538301	0.904332	protein-coding
Abhd1	Abhd1|LABH-1|LABH1|-|5|5 B1|protein-coding	540	577	369	407	312	164	155	160	220	167	530	509	314	323	333	0.00624366	0.0458252	0.715647	0.952207	0.00476575	0.034181	0.4725	0.994303	-0.000186568	0.0546333	0.994779	0.998032	0.000182351	0.102202	0.977263	NA	-0.00791172	0.0525196	0.731749	0.929971	0.0569576	0.170105	0.737748	0.999416	-0.0442593	0.156758	0.777681	0.964403	protein-coding
Abhd10	Abhd10|-|-|16|16 B5|protein-coding	1028	1206	639	774	491	422	421	392	490	366	1093	1099	727	672	714	-0.022893	0.0464655	0.247253	0.719093	-0.00571391	0.0298911	0.334746	0.968324	0.0191858	0.0489536	0.534651	0.786497	-0.00225302	0.0870665	0.69979	NA	0.0097097	0.0464033	0.688321	0.914777	0.00972377	0.121636	0.936284	0.999416	0.151287	0.116424	0.19379	0.690446	protein-coding
Abhd11	Abhd11|1110054D16Rik|A630008N09Rik|Wbscr21|-|5|5 G2|protein-coding	1394	1452	860	1011	707	366	300	337	411	307	1261	1307	866	942	882	-0.00386647	0.0396258	0.8311	0.972405	-0.000495325	0.0219074	0.915855	0.999842	0.0742489	0.0544794	0.0254704	0.166343	-0.00396552	0.0935948	0.519477	NA	-0.0213279	0.0482005	0.395641	0.791477	0.00762323	0.123811	0.950904	0.999416	0.184662	0.11233	0.100193	0.554498	protein-coding
Abhd11os	Abhd11os|2010001M06Rik|AI462243|Wbscr26|Wnscr26|-|5|5 G2|ncRNA	91	87	54	64	40	32	22	28	35	25	71	67	48	47	56	-0.00343076	0.0686549	0.828737	0.971905	0.000343099	0.0496693	0.962224	0.999842	0.0152904	0.0688233	0.384268	NA	1.50532e-05	0.145519	0.997723	NA	-0.0172563	0.0768723	0.334918	0.748177	0.0794946	0.415477	0.848265	0.999416	0.288865	0.385748	0.453952	0.876507	ncRNA
Abhd12	Abhd12|1500011G07Rik|6330583M11Rik|AI431047|AW547313|-|2|2 G3|protein-coding	6206	7278	4239	4566	3129	1659	1526	1655	2001	1447	5889	6252	3647	3913	3832	-0.0379027	0.0375582	0.0819307	0.453333	-0.00182777	0.0145476	0.531353	0.998689	0.0011471	0.036355	0.968772	0.993228	0.00326179	0.0634585	0.477126	0.98355	-0.0187444	0.0363675	0.428732	0.807477	0.0546	0.0705804	0.439176	0.999416	0.0917959	0.0677252	0.175285	0.669373	protein-coding
Abhd13	Abhd13|1110065L07Rik|AI463703|AI788994|-|8|8 A1.1|protein-coding	4280	4717	3110	3496	2365	1779	1674	1694	2130	1669	4126	4181	2847	2865	2990	0.031771	0.0353842	0.132442	0.566384	-0.000862571	0.0120937	0.729629	0.998689	0.115685	0.041462	0.000232336	0.00916097	0.00549397	0.0761504	0.300234	NA	-0.0157895	0.0354583	0.498051	0.840907	-0.0952541	0.0680022	0.161289	0.98466	0.0872907	0.0667329	0.190853	0.68705	protein-coding
Abhd14a	Abhd14a|1110013B16Rik|AW558221|Dorz1|-|9|9 F1|protein-coding	477	626	394	386	238	121	101	111	150	115	524	551	388	342	339	-0.0052537	0.0489823	0.752289	0.958246	0.00269165	0.0349468	0.68648	0.998689	0.0202361	0.0581951	0.457861	0.737661	-0.000298986	0.112115	0.963786	NA	0.00784782	0.056017	0.723682	0.927333	0.113459	0.205918	0.581641	0.999416	0.134524	0.183537	0.463585	0.879276	protein-coding
Abhd14b	Abhd14b|1810013B01Rik|-|9|9 F1|protein-coding	1221	1471	775	928	641	317	301	356	367	321	1145	1164	657	675	698	-0.0252678	0.0480902	0.210092	0.680675	0.00217093	0.0243246	0.668763	0.998689	-0.0365572	0.0506409	0.240894	0.541807	0.00251226	0.0895388	0.673339	NA	-0.0320831	0.0528077	0.222301	0.640814	0.158419	0.128564	0.217867	0.999416	0.0203273	0.11845	0.863744	0.980946	protein-coding
Abhd15	Abhd15|1300007F04Rik|-|11|11 B5|protein-coding	230	278	180	201	125	68	69	65	54	55	197	241	111	134	126	0.00196295	0.0548072	0.902084	0.985282	-0.0294471	0.0958923	0.0533669	0.588877	-0.0225071	0.0642002	0.340091	NA	0.00767632	0.155823	0.29654	NA	-0.00451305	0.0612993	0.82353	0.955987	-0.459176	0.272248	0.0916792	0.82801	-0.181303	0.246406	0.461859	0.879276	protein-coding
Abhd16a	Abhd16a|AI326074|Bat-5|Bat5|D17H6S82E|NG26|-|17 B1|17 18.59 cM|protein-coding	2214	2442	1457	1718	1125	541	486	514	659	463	1963	2082	1250	1326	1281	0.00244086	0.0363936	0.896971	0.984253	-7.55056e-05	0.0179417	0.98449	0.999842	0.0160329	0.0437491	0.606304	0.832156	-0.00637252	0.0982862	0.321903	NA	-0.0549441	0.0530907	0.0616489	0.350931	-0.0106952	0.100736	0.915447	0.999416	0.0225004	0.0919294	0.806645	0.971509	protein-coding
Abhd17a	Abhd17a|1700013O15Rik|BC005632|D10Bwg1364e|Fam108a|-|10 C1|10 39.72 cM|protein-coding	4830	5519	3262	3588	2572	930	829	834	1061	840	4406	4724	2877	3017	3082	-0.0231924	0.0346288	0.256093	0.726567	-0.00342998	0.0196201	0.377116	0.975251	0.0461803	0.0377414	0.122471	0.383013	-0.00131502	0.0568788	0.756358	NA	-0.0496112	0.0435818	0.0719921	0.379785	0.00412289	0.0779883	0.957839	0.999416	0.13314	0.0702448	0.0580439	0.435272	protein-coding
Abhd17b	Abhd17b|5730446C15Rik|Cgi67|Fam108b|Fam108b1|-|19|19 B|protein-coding	2478	2731	2261	2503	1831	954	928	861	1069	861	2343	2417	1630	1605	1666	0.417187	0.0619746	6.56658e-13	4.05592e-11	-0.0128121	0.0379089	0.0979948	0.732657	0.0848257	0.0440539	0.00823995	0.0871986	0.00212111	0.0646587	0.647939	NA	-0.0241323	0.0409791	0.335001	0.748214	-0.541348	0.0825231	5.38241e-11	6.41364e-09	-0.290513	0.0791335	0.000241432	0.00812719	protein-coding
Abhd17c	Abhd17c|2210412D01Rik|AL023007|Fam108c|Fam108c1|-|7|7 D3|protein-coding	5512	6005	3401	3994	2597	1675	1537	1590	1954	1566	5634	5766	3402	3437	3546	-0.0522794	0.0433101	0.0279301	0.249279	-0.000444152	0.0121796	0.86256	0.999842	-0.0236431	0.036679	0.422022	0.711708	-0.000184016	0.0533231	0.963824	NA	0.0291505	0.0387733	0.241522	0.662606	0.105553	0.0709159	0.136637	0.946897	0.0788467	0.0685089	0.249774	0.749378	protein-coding
Abhd18	Abhd18|2310068E01Rik|3110057O12Rik|AI645591|-|3 B|3|protein-coding	154	151	102	117	86	38	39	38	44	35	94	131	71	76	64	0.0129867	0.0686812	0.448004	0.854772	-0.000503946	0.0453975	0.944449	0.999842	0.00177229	0.064869	0.928407	NA	-0.00431015	0.1479	0.484535	NA	-0.0417184	0.0949031	0.0795024	0.398852	-0.197666	0.342349	0.563682	0.999416	-0.158683	0.313035	0.612214	0.926439	protein-coding
Abhd2	Abhd2|2210009N18Rik|LABH2|Labh-2|-|7|7 D2|protein-coding	5615	6020	6740	7846	5698	2011	1813	1930	2815	2168	5174	5646	3471	3336	3394	0.924005	0.048694	8.93716e-82	3.16681e-79	0.204485	0.0549652	1.16415e-05	0.000792233	0.015407	0.0355786	0.595133	0.826895	-0.0426471	0.241731	0.0257094	0.598793	-0.049382	0.0414678	0.0682653	0.370614	-0.701091	0.065573	1.11241e-26	3.25622e-24	-0.907526	0.0644607	5.12987e-45	2.03158e-42	protein-coding
Abhd3	Abhd3|AA675331|LABH3|-|18|18 A1|protein-coding	58	67	49	51	32	13	8	12	8	8	36	42	30	27	22	0.012146	0.0875371	0.482251	0.870509	-0.00459914	0.0643902	0.52006	NA	0.00433376	0.0694402	0.753518	NA	-0.000589068	0.152095	0.891626	NA	-0.0227831	0.0918933	0.173745	NA	-0.604825	0.616504	0.326566	0.999416	-0.157372	0.508097	0.756767	0.960746	protein-coding
Abhd4	Abhd4|1110035H23Rik|AI429574|Abh4|-|14|14 C2|protein-coding	2770	3081	1770	2004	1133	679	553	684	728	557	2061	2117	1104	1159	1170	-0.0581224	0.0666014	0.0312318	0.269229	-0.00310881	0.0233548	0.51709	0.998689	-0.0918605	0.0582986	0.00809254	0.0862418	0.0039533	0.0909757	0.511933	NA	-0.2713	0.0942483	1.92632e-05	0.000967854	0.118421	0.112435	0.29223	0.999416	-0.0164985	0.108481	0.879119	0.983038	protein-coding
Abhd5	Abhd5|1300003D03Rik|2010002J10Rik|CDS|CGI-58|IECN5|NCIE2|-|9|9 F4|protein-coding	3023	3372	1960	2289	1715	1009	969	940	1212	896	2683	2977	2088	1913	2065	0.0173194	0.036507	0.381828	0.821351	-0.000568454	0.0150378	0.860021	0.999842	0.13431	0.0546616	0.000186034	0.00797837	-0.0203981	0.173387	0.0789269	NA	-0.0676323	0.0529232	0.0281665	0.22771	-0.0672598	0.0858608	0.433417	0.999416	0.150541	0.0826372	0.0684993	0.46772	protein-coding
Abhd6	Abhd6|0610041D24Rik|AA673485|AV065425|-|14|14 A1|protein-coding	3	8	36	30	39	1	2	2	3	1	3	2	8	4	3	3.08143	1.04365	4.17272e-06	0.000140816	0.00174039	0.0771996	0.724099	NA	0.0117556	0.0805887	0.0629261	NA	-0.00128455	0.159465	0.602448	NA	-0.0101802	0.102397	0.254445	NA	-3.22192	1.37321	0.0189622	0.377783	-1.96805	1.19042	0.0982806	0.550707	protein-coding
Abhd8	Abhd8|0910001L24Rik|AB030191|-|8|8 B3.3|protein-coding	3153	3765	2227	2428	1574	516	462	490	620	474	3133	3186	1871	2016	2023	-0.034296	0.0428026	0.11334	0.527706	-0.00127888	0.0185229	0.746025	0.998689	-0.00266957	0.0415149	0.930899	0.979247	0.00171066	0.0672303	0.721348	NA	-0.00695338	0.0394158	0.771616	0.942383	0.0763946	0.0972023	0.431906	0.999416	0.0979287	0.0845341	0.246679	0.746952	protein-coding
Abi1	Abi1|E3B1|NAP1|Ssh3bp1|abi-1|-|2 A3|2 15.18 cM|protein-coding	6736	7598	4402	4903	3451	2092	2145	2279	2563	2020	6360	6699	4127	4102	4396	-0.0310481	0.0361264	0.141032	0.580572	-0.000484599	0.0119642	0.846979	0.999842	0.0293505	0.0371631	0.322064	0.62347	0.00451292	0.0715452	0.369148	0.966156	-0.0143765	0.03612	0.540061	0.858291	0.0672206	0.0702877	0.338889	0.999416	0.123714	0.0693559	0.0744627	0.48596	protein-coding
Abi2	Abi2|8430425M24Rik|AI839867|C130078H13|-|1|1 C2|protein-coding	12185	13374	8294	9093	6326	3166	3154	3138	3849	3070	12036	12778	7701	7517	7859	-0.00952236	0.0293944	0.631165	0.928267	-0.00058845	0.00985695	0.768097	0.998689	-0.00471565	0.0320443	0.862785	0.954845	-0.000534788	0.0466541	0.887219	0.997135	0.0173973	0.0323461	0.432319	0.809279	0.00724129	0.0576823	0.900098	0.999416	0.0142222	0.0565192	0.801324	0.969698	protein-coding
Abi3	Abi3|2210414K06Rik|AI987680|NESH|-|11|11 D|protein-coding	1808	2114	1184	1277	1024	362	371	401	450	342	1588	1563	922	1018	956	-0.0175659	0.0429102	0.358583	0.809442	-0.000900402	0.0220133	0.847965	0.999842	-0.0122197	0.0483531	0.692419	0.878923	0.00178127	0.0833969	0.753273	NA	-0.0797686	0.0718854	0.0200281	0.185329	0.0594589	0.122834	0.628345	0.999416	0.048989	0.112705	0.663805	0.937521	protein-coding
Abi3bp	Abi3bp|5033411B22Rik|AI506287|BG172926|D930038M13Rik|TARSH|eratin|-|16|16 C1.1|protein-coding	54	41	35	34	32	16	15	21	21	22	43	46	40	21	28	0.0150912	0.0932016	0.400577	0.832919	0.00961385	0.0718682	0.255466	NA	0.0042039	0.06934	0.762897	NA	-0.0032407	0.15641	0.46775	NA	-0.00465499	0.0754908	0.749146	0.935639	0.176293	0.544127	0.745943	0.999416	-0.222598	0.512852	0.66426	0.937553	protein-coding
Abl1	Abl1|AI325092|Abl|E430008G22Rik|c-Abl|-|2 21.86 cM|2 B|protein-coding	7984	8871	5772	6280	4259	2490	2105	2257	2994	2096	8607	8749	5284	5353	5426	0.0205071	0.0346525	0.310367	0.774608	-0.000412776	0.0123958	0.874767	0.999842	-0.0087227	0.0379588	0.770376	0.91384	-0.00087892	0.0559509	0.833913	0.992733	0.0668666	0.0479304	0.0255375	0.214737	-0.0651826	0.0731952	0.37318	0.999416	-0.0701597	0.0723929	0.332469	0.811289	protein-coding
Abl2	Abl2|AA536808|Abll|Arg|-|1 G3|1 67.71 cM|protein-coding	13004	14675	9316	10872	7350	5105	4675	5320	7832	5895	13823	14511	9372	9269	9569	0.0471887	0.0366395	0.0351393	0.288351	0.297833	0.0461086	6.83144e-12	1.32496e-09	0.0703484	0.0343207	0.0134475	0.116938	-0.00568564	0.0713632	0.26738	0.959478	0.0372085	0.0375234	0.137343	0.517491	0.218336	0.0588687	0.000208188	0.0096664	0.00248269	0.0595983	0.966772	0.994925	protein-coding
Ablim1	Ablim1|2210411C18Rik|2610209L21Rik|4833406P10Rik|9330196J19Rik|AV079770|AW060987|AW215784|Limab1|mKIAA0059|-|19 D2|19 52.09 cM|protein-coding	10566	11720	7662	8227	5998	3023	2716	4390	4765	3552	9784	10411	6718	6557	6399	0.0556313	0.039902	0.0181404	0.187173	0.434861	0.0489965	9.69181e-21	4.02799e-18	0.0410583	0.0341283	0.147695	0.424223	-0.00167191	0.0512438	0.674565	0.989566	-0.0202339	0.034438	0.380725	0.780001	0.341111	0.0611939	2.48568e-08	2.26147e-06	-0.0504631	0.0606904	0.4057	0.848781	protein-coding
Ablim3	Ablim3|AW990719|D930036B08Rik|-|18|18 E1|protein-coding	21	25	18	14	8	3	5	6	1	2	11	9	10	9	8	-0.00424275	0.105583	0.792795	0.965027	-0.00727315	0.086881	0.240558	NA	0.0066024	0.0731951	0.433136	NA	0.00196981	0.160015	0.45745	NA	-0.0125041	0.09533	0.270894	NA	-0.93498	1.12262	0.404927	0.999416	0.667701	0.903722	0.460008	0.878757	protein-coding
Abr	Abr|-|-|11 B5|11 45.92 cM|protein-coding	7892	8510	5354	6045	4100	2681	2278	2986	3338	2384	6968	7589	4365	4367	4364	0.0270457	0.032617	0.189929	0.655407	0.0419906	0.0589248	0.0130616	0.260717	-0.0378008	0.0345344	0.185501	0.4751	-0.00227573	0.0544765	0.58278	0.989566	-0.0423893	0.0390249	0.101428	0.448296	0.0611493	0.0625355	0.328157	0.999416	-0.116287	0.0617495	0.0596734	0.441727	protein-coding
Abra	Abra|C130068O12Rik|STARS|-|15|15 B3.1|protein-coding	67	56	35	31	22	26	11	12	23	20	49	63	43	26	31	-0.0133702	0.0905373	0.446526	0.854433	0.000569305	0.0556858	0.935784	NA	-0.0019497	0.0690188	0.890618	NA	-0.00377828	0.158233	0.39629	NA	-0.00929935	0.0773384	0.535426	0.85695	0.331484	0.539248	0.538743	0.999416	0.250016	0.508297	0.622812	0.929594	protein-coding
Abracl	Abracl|1700028I04Rik|3110003A17Rik|-|10|10 A3|protein-coding	905	1030	590	626	384	268	263	304	308	259	923	924	541	597	569	-0.0819651	0.0936034	0.015275	0.165648	-0.00241344	0.026108	0.65437	0.998689	-0.0101029	0.0508534	0.738529	0.897467	0.0210584	0.204886	0.089411	NA	0.0226374	0.0516367	0.36501	0.767133	0.190103	0.139646	0.173414	0.991093	0.21266	0.128902	0.0989888	0.552148	protein-coding
Abraxas1	Abraxas1|3830405G04Rik|5630400M01Rik|AI506069|AL024423|AV118690|Ccdc98|Fam175a|-|5|5 E4|protein-coding	1460	1599	1015	1089	773	470	434	450	535	492	1434	1559	1048	960	932	0.00113985	0.0390801	0.949994	0.993297	0.00259977	0.0229245	0.585015	0.998689	0.0328178	0.0483152	0.294719	0.59739	-0.00171538	0.0811053	0.757335	NA	0.00630186	0.0449451	0.794111	0.949513	0.0458707	0.115911	0.692296	0.999416	0.0709264	0.10962	0.517617	0.897297	protein-coding
Abraxas2	Abraxas2|AA589499|AI853413|Abro1|C430003P19Rik|Fam175b|-|7|7 F3|protein-coding	3884	4213	2757	3012	2059	1398	1251	1360	1580	1238	3611	3747	2489	2419	2427	0.0212555	0.0345378	0.294503	0.761692	-0.00148806	0.0143311	0.612274	0.998689	0.0588356	0.0387802	0.0523104	0.242548	0.00124843	0.0569208	0.76846	NA	-0.0226166	0.0382881	0.353755	0.759466	-0.0872093	0.0740325	0.238802	0.999416	0.0354123	0.0715276	0.62054	0.929194	protein-coding
Abt1	Abt1|-|-|13|13 A3.1|protein-coding	1139	1244	820	929	617	409	364	415	480	392	1207	1117	746	864	833	0.00563478	0.0404042	0.75501	0.958583	-4.89194e-05	0.0213382	0.991483	0.999842	0.0681349	0.0544512	0.0378444	0.20595	0.0192633	0.188533	0.100133	NA	0.0256482	0.0503312	0.3147	0.733591	-0.0289114	0.123066	0.814267	0.999416	0.132311	0.116261	0.255096	0.753586	protein-coding
Abtb1	Abtb1|AI847549|BC003234|BPOZ|EF1ABP|-|6|6 D1|protein-coding	604	661	451	490	321	174	143	151	148	115	478	531	273	276	268	0.0191399	0.0521302	0.307525	0.773408	-0.0542373	0.111092	0.0196217	0.342429	-0.0617567	0.0648226	0.0478837	0.232414	0.00108803	0.104161	0.866309	NA	-0.0476949	0.0700082	0.0922492	0.424951	-0.461136	0.175085	0.00844392	0.21698	-0.332911	0.15764	0.0347002	0.328578	protein-coding
Abtb2	Abtb2|AW539457|BPOZ-2|-|2|2 E2|protein-coding	787	821	522	543	395	161	138	188	193	170	767	803	474	508	497	-0.0132603	0.0459343	0.463874	0.863991	0.00867022	0.041602	0.267958	0.938066	0.00128456	0.0520764	0.965549	0.991764	0.00398787	0.106357	0.550602	NA	0.0214326	0.0530804	0.384445	0.782731	0.228123	0.161091	0.156743	0.973633	0.0819791	0.13819	0.553023	0.908506	protein-coding
Acaa1a	Acaa1a|Acaa|Acaa1|D9Ertd25e|PTL|-|9 F3|9 71.33 cM|protein-coding	2218	2443	1492	1564	1046	474	404	488	496	373	1889	1804	1085	1245	1235	-0.0448237	0.0524282	0.0583947	0.383366	-0.0190168	0.0520771	0.0765475	0.677439	0.0149798	0.0445958	0.630618	0.846662	0.0311715	0.234212	0.0501755	NA	-0.0735001	0.0605587	0.0233234	0.204315	-0.0188459	0.106473	0.859507	0.999416	0.168208	0.0951693	0.0771503	0.49468	protein-coding
Acaa2	Acaa2|0610011L04Rik|AI255831|AI265397|D18Ertd240e|-|18 E2|18 50.76 cM|protein-coding	3154	3779	2127	2366	1845	1177	968	1084	1309	949	2535	2640	1817	1833	1823	0.00185602	0.0364751	0.921442	0.9883	-0.00218175	0.0187007	0.573536	0.998689	0.0980238	0.0526816	0.00423748	0.0593292	-0.00105287	0.0688982	0.830017	NA	-0.278769	0.0775391	2.45706e-06	0.000176777	-0.0490133	0.0942466	0.603026	0.999416	0.171921	0.0931095	0.064829	0.457747	protein-coding
Acaca	Acaca|A530025K05Rik|Acac|Acc1|Gm738|-|11|11 C|protein-coding	16545	17998	10426	11725	8328	3869	3744	3553	4803	3555	15323	17153	9551	9178	9496	-0.0252298	0.0307481	0.216105	0.688086	-9.59809e-05	0.00932178	0.959979	0.999842	-0.0716381	0.033078	0.0100428	0.0978616	-0.0888515	0.349035	0.00934478	0.452228	-0.0251344	0.0340862	0.27694	0.698614	0.0512677	0.0574385	0.372089	0.999416	-0.0438635	0.0567593	0.439642	0.870956	protein-coding
Acacb	Acacb|AI597064|AW743042|Acc2|Accb|-|5|5 F|protein-coding	85	107	59	66	55	11	14	17	14	8	68	81	51	55	53	0.00655056	0.0724212	0.685651	0.945231	-0.00228669	0.0575201	0.747992	NA	0.011776	0.0683285	0.489946	NA	-0.00132798	0.147949	0.794572	NA	-0.0108812	0.0735051	0.518273	0.851247	-0.270049	0.525444	0.607291	0.999416	0.0598574	0.402582	0.881803	0.9838	protein-coding
Acad10	Acad10|2410021P16Rik|-|5|5 F|protein-coding	296	327	206	207	174	64	55	88	76	50	262	305	165	186	166	0.00831709	0.0545352	0.615854	0.922064	0.00212252	0.0398501	0.764026	0.998689	-0.00758105	0.0602771	0.758437	0.907195	0.000568049	0.123532	0.931036	NA	0.00456886	0.0590642	0.827739	0.957414	-0.019718	0.25884	0.939277	0.999416	-0.129958	0.220708	0.555979	0.909033	protein-coding
Acad11	Acad11|5730439E10Rik|AI987948|-|9|9 F1|protein-coding	674	833	455	516	417	179	171	188	204	168	622	635	408	400	380	0.00205603	0.0447126	0.903855	0.985567	-4.55816e-05	0.0284136	0.99374	0.999842	0.00460828	0.0543941	0.872328	0.958957	-0.00232799	0.105064	0.721794	NA	-0.0409495	0.0654639	0.131044	0.507618	-0.0152417	0.168582	0.92796	0.999416	0.00241431	0.153955	0.987488	0.998048	protein-coding
Acad12	Acad12|9330129D05Rik|-|5|5 F|protein-coding	46	40	24	30	22	8	13	9	11	9	27	41	20	20	21	0.000118292	0.0840731	0.994115	0.998628	-0.00142127	0.0609199	0.833937	NA	-0.00108631	0.0700419	0.930593	NA	-0.00216451	0.156262	0.578576	NA	-0.0119997	0.0827189	0.399227	NA	-0.116844	0.648881	0.857098	0.999416	-0.0375013	0.583939	0.948794	0.99138	protein-coding
Acad8	Acad8|2310016C19Rik|AI786953|-|9|9 A4|protein-coding	2003	2227	1357	1488	902	676	526	644	769	540	1809	1906	1102	1211	1208	-0.0226972	0.044251	0.253319	0.725155	-0.00127507	0.0201815	0.767124	0.998689	0.00590803	0.0473342	0.848784	0.94815	0.00581646	0.102336	0.378961	NA	-0.0192802	0.0468739	0.439822	0.812372	0.0678666	0.112231	0.545376	0.999416	0.108236	0.108299	0.317593	0.799136	protein-coding
Acad9	Acad9|2600017P15Rik|4732402K02|C630012L17Rik|NPD002|-|3|3 B|protein-coding	5083	5758	3369	3816	2869	1918	1702	1989	2358	1707	4775	5118	3376	3325	3335	0.0150016	0.0333309	0.451626	0.857345	0.00558589	0.0230784	0.209477	0.892848	0.078859	0.0394913	0.0100943	0.0979764	-0.00358159	0.0666991	0.451238	0.977381	-0.0253981	0.0386567	0.302536	0.721629	0.030521	0.0716267	0.670026	0.999416	0.0804494	0.0705216	0.253963	0.752053	protein-coding
Acadl	Acadl|AA960361|AU018452|C79855|LCAD|-|1 C3|1 33.64 cM|protein-coding	4520	5424	3056	3406	2343	1642	1521	1419	1872	1380	4019	4511	2503	2688	2612	-0.0282511	0.0386798	0.175539	0.632834	-0.0197802	0.0467565	0.0537657	0.589489	-0.0167598	0.040519	0.584069	0.820042	0.00126843	0.061722	0.777993	NA	-0.0739032	0.0531138	0.0189046	0.178325	-0.0407607	0.0807369	0.613659	0.999416	0.0531577	0.0799177	0.505951	0.894316	protein-coding
Acadm	Acadm|AU018656|MCAD|-|3 H3|3 78.77 cM|protein-coding	7320	8264	5052	5196	3852	1543	1388	1787	1834	1341	5975	6143	3869	3749	3927	-0.0113839	0.0321311	0.566306	0.909134	0.00117175	0.0132976	0.668778	0.998689	0.0137502	0.0362988	0.638698	0.850287	0.00143665	0.0548404	0.728339	0.989566	-0.187272	0.0591195	7.86525e-06	0.000451102	0.05372	0.0707133	0.447441	0.999416	0.0503817	0.0671014	0.452756	0.875913	protein-coding
Acads	Acads|AI196007|Bcd-1|Bcd1|Hdlq8|SCAD|-|5 55.99 cM|5 F|protein-coding	3637	4315	2580	2720	2109	897	825	889	1059	747	3189	3222	2142	2099	2077	0.00762476	0.0356799	0.691235	0.946399	-0.00269586	0.0195112	0.498798	0.994846	0.0407945	0.0429024	0.191606	0.482232	-0.00233242	0.0698102	0.635752	NA	-0.132737	0.0713946	0.00112859	0.0254758	-0.0756162	0.0907429	0.404675	0.999416	0.0490984	0.0859642	0.567898	0.913343	protein-coding
Acadsb	Acadsb|1300003O09Rik|2-MEBCAD|BB066609|SBCAD|-|7|7 F3|protein-coding	8043	9227	5718	6397	4148	1804	1630	2057	2002	1541	7258	7710	4541	4605	4725	0.00797267	0.0315553	0.686967	0.945507	-0.0017106	0.0139989	0.542071	0.998689	-0.0129366	0.0356028	0.655543	0.859057	0.00279728	0.0594622	0.523499	0.989566	-0.0332659	0.0387134	0.185739	0.597092	-0.0536988	0.068566	0.433528	0.999416	-0.039582	0.0654133	0.545108	0.906448	protein-coding
Acadvl	Acadvl|vlcad|-|11 B3|11 42.96 cM|protein-coding	7068	8023	4971	5369	3752	2830	2363	2850	3327	2304	6277	6707	4172	4328	4210	0.0103884	0.0323297	0.599807	0.917611	0.000163866	0.0112976	0.944971	0.999842	0.0421426	0.0371073	0.155237	0.433625	0.00215506	0.0577342	0.615079	0.989566	-0.061193	0.0448201	0.033825	0.252628	-0.0235699	0.0682939	0.73	0.999416	0.0376554	0.0682868	0.581339	0.916878	protein-coding
Acap1	Acap1|Centb1|-|11|11 B3|protein-coding	1265	1374	954	947	621	328	323	397	414	316	1189	1222	754	728	731	0.00292822	0.0401039	0.870616	0.97804	0.00251108	0.0245014	0.62144	0.998689	-0.0131124	0.049044	0.670065	0.867989	0.00593687	0.107693	0.386549	NA	0.00119313	0.0458841	0.960277	0.988507	0.0366212	0.126542	0.772276	0.999416	-0.0476817	0.116655	0.68273	0.944279	protein-coding
Acap2	Acap2|4832442G16|9530039J15Rik|CNT-B2|Centb2|mKIAA0041|-|16|16 B2|protein-coding	16397	17836	11375	12665	8023	4960	4654	4968	5974	4623	15391	16274	9658	9494	10097	-0.00473889	0.0311586	0.810362	0.968791	-7.59494e-06	0.0103262	0.99718	0.999842	-0.0122441	0.0352203	0.671131	0.868788	0.00197267	0.054342	0.632417	0.989566	-0.0103998	0.0339889	0.646654	0.901104	0.0115876	0.0636861	0.855623	0.999416	-0.00648044	0.0643451	0.919778	0.988369	protein-coding
Acap3	Acap3|Centb5|Kiaa1716-hp|mKIAA1716|-|4 E2|4 87.66 cM|protein-coding	1866	1905	1206	1364	912	622	578	517	762	566	1830	1892	1198	1141	1245	-0.00405183	0.0374402	0.828002	0.971905	-0.001378	0.018904	0.731949	0.998689	0.0237513	0.0451841	0.447252	0.730602	-0.0043636	0.0879964	0.457547	NA	0.0049511	0.0423163	0.837556	0.960226	-0.0120806	0.102654	0.906319	0.999416	0.0654259	0.0976118	0.502688	0.893719	protein-coding
Acat1	Acat1|6330585C21Rik|Acat|-|9 A5.3|9 29.12 cM|protein-coding	7886	9330	5578	5950	4427	2905	2458	2555	3248	2456	7951	8207	5205	5259	5432	-0.00735193	0.0326789	0.708544	0.950804	-0.00602779	0.023799	0.189353	0.870151	0.0461209	0.0379541	0.123911	0.385706	0.00382848	0.0679226	0.427193	0.975275	3.04034e-05	0.0352289	0.998945	0.999631	-0.0527215	0.0707355	0.456071	0.999416	0.092507	0.0705667	0.189886	0.68629	protein-coding
Acat2	Acat2|AW742799|Tcp-1x|Tcp1-rs1|-|17 A1|17 8.73 cM|protein-coding	4907	5299	3146	3642	2883	1251	1024	1096	1382	1003	4677	4728	3374	3103	3320	0.0266802	0.0417538	0.19523	0.661993	-0.00134601	0.0173473	0.714375	0.998689	0.0880053	0.0496853	0.00839907	0.0879163	-0.0344915	0.243266	0.0429086	NA	-0.0244327	0.0446081	0.336792	0.749237	-0.118507	0.0946608	0.210602	0.999416	0.0703806	0.0919927	0.444231	0.873164	protein-coding
Acat3	Acat3|ACTL|-|17 A1|17 8.72 cM|protein-coding	11306	12490	7362	8279	6209	4612	4038	4216	5254	4061	11112	11744	7777	7505	7859	5.2276e-05	0.030972	0.997886	0.999907	-0.000841813	0.0110107	0.70638	0.998689	0.0824497	0.036727	0.00528676	0.067473	-0.00140074	0.0520473	0.726589	0.989566	0.00304537	0.033025	0.891222	0.974144	-0.0186327	0.0631174	0.767836	0.999416	0.118369	0.0637452	0.0633235	0.453303	protein-coding
Acbd3	Acbd3|60kDa|8430407O11Rik|D1Ertd10e|GCP60|GOLPH1|Gocap1|Pap7|-|1 H4|1 84.46 cM|protein-coding	7416	8187	5001	5619	3674	2571	2534	2780	3127	2438	7484	7724	4606	4867	4842	-0.0186961	0.0325733	0.353838	0.807531	-0.000271761	0.0109834	0.905747	0.999842	0.00385646	0.0355858	0.894172	0.967308	0.0114212	0.111345	0.13044	0.907742	0.0374187	0.0396067	0.144958	0.530725	0.0403088	0.0661329	0.542185	0.999416	0.0522796	0.0655942	0.425442	0.864039	protein-coding
Acbd4	Acbd4|2010009P05Rik|2010015A21Rik|AI849317|-|11|11 E1|protein-coding	1673	1891	1111	1227	851	300	275	363	380	271	1624	1503	1003	933	1034	-0.00871226	0.0397732	0.636645	0.930066	0.00520707	0.0298532	0.380359	0.975251	0.00710954	0.0473647	0.818537	0.936772	-0.00131893	0.0803278	0.81106	NA	-0.0181008	0.0466637	0.466434	0.826803	0.130731	0.124745	0.294644	0.999416	0.0560216	0.108932	0.607055	0.923696	protein-coding
Acbd5	Acbd5|1300014E15Rik|-|2|2 A3|protein-coding	4083	4497	2698	2998	2049	1127	1209	1153	1363	1050	3560	3750	2358	2295	2379	-0.0153888	0.0351776	0.43666	0.851471	-0.00568101	0.0247263	0.239322	0.920635	0.0244282	0.0401321	0.423939	0.712937	-0.000374022	0.0593745	0.93194	NA	-0.0804981	0.0537121	0.0124824	0.135513	-0.0302141	0.0812825	0.710104	0.999416	0.0883356	0.0783797	0.259733	0.756298	protein-coding
Acbd6	Acbd6|0610010G04Rik|2610100E10Rik|-|1|1 G3|protein-coding	4580	5228	3186	3510	2292	938	888	870	1111	882	4367	4491	2624	2578	2703	-0.0205893	0.0347547	0.308475	0.773799	-0.00224469	0.017051	0.517234	0.998689	-0.0420243	0.0385476	0.163573	0.444543	-0.00103754	0.0575375	0.808214	NA	-0.029904	0.0402527	0.237074	0.65685	0.014406	0.0792345	0.855728	0.999416	-0.0108086	0.0726612	0.881748	0.9838	protein-coding
Accs	Accs|2610203E10Rik|Phacs|-|2|2 E1|protein-coding	122	167	105	120	82	40	35	50	40	32	165	177	90	89	93	0.017941	0.0729037	0.323854	0.784472	-0.00214511	0.04577	0.769536	0.998689	-0.028698	0.0684837	0.197883	NA	0.0025637	0.139611	0.678722	NA	0.0531566	0.103283	0.0479034	0.309983	-0.301986	0.334562	0.366723	0.999416	-0.465184	0.289052	0.107541	0.567564	protein-coding
Acd	Acd|-|-|8 D3|8 53.04 cM|protein-coding	1857	2290	1376	1468	1039	429	436	462	517	371	2014	2037	1203	1266	1266	-0.00279885	0.0371969	0.880817	0.980694	-0.00650341	0.0302894	0.276415	0.943067	-0.0133294	0.0445934	0.668631	0.866717	0.00505411	0.0921624	0.406734	NA	0.0375399	0.0490479	0.164898	0.565425	-0.0857563	0.107668	0.425748	0.999416	-0.0161667	0.0962125	0.866559	0.981099	protein-coding
Acer3	Acer3|1110057L18Rik|5430429L08Rik|AV015045|Phca|aPHC|-|7|7 E1|protein-coding	6249	6521	5090	6015	4198	2447	2350	3126	3660	3094	5657	5867	3924	3846	4096	0.34054	0.0582041	1.47455e-10	8.05274e-09	0.3467	0.0576312	7.56922e-11	1.25833e-08	0.0902221	0.0421041	0.00428931	0.0597511	0.00144377	0.0578014	0.736214	0.989566	-0.0366323	0.0423031	0.162325	0.560234	0.0129682	0.0728843	0.858779	0.999416	-0.216888	0.0735985	0.00320966	0.0689018	protein-coding
Ache	Ache|-|-|5 G2|5 76.32 cM|protein-coding	58	69	53	52	27	17	23	16	24	21	60	61	33	29	26	0.00271654	0.0745292	0.864551	0.977411	-0.00134409	0.054002	0.851542	NA	-0.0180055	0.0717373	0.247804	NA	0.000779536	0.150149	0.867882	NA	-0.00104953	0.0724852	0.94585	0.984217	-0.134201	0.486442	0.782638	0.999416	-0.416723	0.457137	0.361983	0.82638	protein-coding
Acin1	Acin1|2610036I19Rik|2610510L13Rik|Acinus|Acn|C79325|acinusL|acinusS|mKIAA0670|-|14|14 C2|protein-coding	10417	11229	6995	7697	5574	3760	3332	3651	4586	3228	10198	10616	6142	5988	6131	0.0178002	0.0311641	0.376307	0.818853	0.00097329	0.0109714	0.658221	0.998689	-0.062604	0.0347079	0.0288854	0.177139	-0.00354423	0.0601004	0.426559	0.975275	0.00747934	0.0323083	0.734079	0.93092	-0.0199835	0.0609737	0.743108	0.999416	-0.130086	0.060997	0.0329528	0.3183	protein-coding
Ackr3	Ackr3|AW541270|CXC-R7|CXCR-7|Cmkor1|Cxcr7|RDC-1|Rdc1|-|1 D|1 45.28 cM|protein-coding	2332	2722	2095	2119	1690	562	470	531	651	486	2550	2611	1618	1572	1527	0.296421	0.085851	7.32288e-06	0.000238747	0.000123572	0.018979	0.975977	0.999842	-0.0156219	0.0452881	0.616248	0.838368	-0.00194715	0.0755797	0.710915	NA	0.0452653	0.0525472	0.107789	0.458254	-0.334742	0.107175	0.00178832	0.0635348	-0.370224	0.0984599	0.000169813	0.00604901	protein-coding
Ackr4	Ackr4|A630091E18Rik|CCBP2|CCR11|CCX-CKR|CCX-CKR1|Ccrl1|Cmkbrl1|PPR1|VSHK1|-|9|9 F1|protein-coding	18	29	15	16	15	7	2	9	5	5	11	29	18	15	14	0.00923808	0.105387	0.583401	0.916052	0.00301195	0.0703445	0.621382	NA	0.00651986	0.072257	0.507512	NA	-0.00128708	0.157958	0.671226	NA	-0.0022627	0.0825293	0.842528	NA	0.052269	0.93031	0.955195	0.999416	0.016566	0.789012	0.983249	0.997357	protein-coding
Acly	Acly|A730098H14Rik|AW538652|-|11|11 D|protein-coding	26923	30676	17867	19886	13860	7192	6357	6886	8618	6178	25602	26534	16528	16828	17169	-0.0229333	0.0297705	0.25646	0.726804	-0.000470883	0.00892135	0.792412	0.998689	0.0384908	0.0315144	0.153925	0.43205	-0.00237191	0.0501344	0.552721	0.989566	-0.0316233	0.0346643	0.181349	0.590369	0.036126	0.0542359	0.505354	0.999416	0.0992415	0.0546404	0.0693295	0.470916	protein-coding
Acmsd	Acmsd|-|-|1|1 E3|protein-coding	18	24	15	16	11	5	6	15	11	7	20	19	12	10	11	0.00553024	0.0974817	0.735842	0.956543	0.00810645	0.0790153	0.263016	NA	-0.00323908	0.0714595	0.751625	NA	0.000370851	0.156699	0.907935	NA	0.00228201	0.080989	0.849057	NA	0.558583	0.810955	0.490951	0.999416	-0.34625	0.737785	0.638848	0.932	protein-coding
Aco1	Aco1|Aco-1|Irebp|Irp1|-|4 A5|4 20.24 cM|protein-coding	13034	14321	8711	9659	6976	3981	3399	3888	4940	3457	12836	13371	8317	8019	8262	0.0131937	0.0312338	0.508398	0.883261	0.00594585	0.0224984	0.16663	0.854346	0.0061053	0.0345624	0.830618	0.939788	-0.00992104	0.0999146	0.147695	0.924964	0.00354698	0.0326953	0.872755	0.969658	0.0364426	0.0628314	0.56191	0.999416	-0.0226986	0.0627571	0.717584	0.949996	protein-coding
Aco2	Aco2|Aco-2|Aco3|D10Wsu183e|-|15|15 E1|protein-coding	21939	25090	15158	16691	12243	6738	5659	6844	7939	5562	21775	22425	14357	14464	14958	0.0160475	0.0314885	0.423559	0.844921	0.000602752	0.0104191	0.777057	0.998689	0.056205	0.0352791	0.0518996	0.241871	-0.000553549	0.0495907	0.886645	0.997135	0.00707452	0.0330843	0.751233	0.936332	-0.0246785	0.0619979	0.690591	0.999416	0.0431831	0.0628221	0.491839	0.88869	protein-coding
Acot11	Acot11|1110020M10Rik|2010309H15Rik|AW060409|BFIT|BFIT1|Thea|Them1|mKIAA0707|-|4|4 C7|protein-coding	209	229	173	161	131	42	36	41	40	27	199	214	113	152	143	0.00961874	0.0595058	0.561928	0.908004	-0.0142362	0.0694643	0.165144	0.853367	0.00719222	0.0621818	0.753512	NA	0.00891465	0.164277	0.235646	NA	0.0145008	0.0651588	0.482082	0.833964	-0.486656	0.314827	0.122156	0.912631	-0.0608372	0.253884	0.81062	0.972396	protein-coding
Acot13	Acot13|0610006O17Rik|Them2|-|13|13 A3.1|protein-coding	1900	2290	1343	1403	1035	439	403	457	543	386	1723	1750	1030	1114	1090	-0.0180573	0.0398611	0.35504	0.807892	-0.000597213	0.0194314	0.886577	0.999842	-0.00584342	0.0449483	0.851032	0.949352	0.00418317	0.0871608	0.473122	NA	-0.0597031	0.0566107	0.0486642	0.311637	0.0557544	0.107537	0.604134	0.999416	0.0562719	0.097038	0.561985	0.90976	protein-coding
Acot2	Acot2|AA571646|MTE-I|Mte1|-|12|12 D1|protein-coding	3278	3495	1930	2250	1438	344	326	415	401	298	2286	2476	1467	1454	1408	-0.0342617	0.0441316	0.114181	0.529272	0.00141562	0.020826	0.749295	0.998689	-0.0215354	0.0431328	0.48847	0.755635	-0.0465916	0.289447	0.0289776	NA	-0.35438	0.0682598	3.02716e-09	4.6009e-07	0.136576	0.108185	0.206793	0.999416	0.0659159	0.0890126	0.458983	0.878744	protein-coding
Acot6	Acot6|4632408A20Rik|A330054B07|BE688602|-|12|12 D1|protein-coding	149	124	103	105	59	35	28	40	45	35	118	111	67	67	69	0.00149893	0.0629937	0.924114	0.988732	0.00515473	0.0521524	0.508172	0.996409	-0.00714445	0.0657326	0.709303	NA	0.00145229	0.142028	0.801128	NA	-0.0101421	0.0689056	0.580033	0.879842	0.177506	0.366267	0.627935	0.999416	-0.107395	0.331725	0.746131	0.957919	protein-coding
Acot7	Acot7|2410041A17Rik|Ach1|Act|Bach|CTE-IIa|Cte-II|Lach1|-|4|4 E2|protein-coding	2796	3252	2000	2097	1590	1105	978	1071	1316	914	2852	3073	1983	1965	2021	0.0103273	0.0356079	0.593865	0.916727	-0.00148933	0.0162187	0.660941	0.998689	0.0613735	0.0430685	0.0516724	0.241441	0.00131947	0.064237	0.776025	NA	0.0257268	0.042457	0.310334	0.728741	-0.0641736	0.0861992	0.456586	0.999416	0.0737588	0.0835088	0.377104	0.833752	protein-coding
Acot8	Acot8|PTE-2|Pte1|-|2|2 H3|protein-coding	733	856	517	623	405	190	156	171	195	142	651	723	422	449	505	0.0100033	0.045668	0.570404	0.910874	-0.00941304	0.0434168	0.246206	0.921915	0.0290686	0.0547546	0.327226	0.627156	0.000609944	0.0981797	0.922651	NA	-0.0209956	0.0544992	0.388972	0.786156	-0.222902	0.165346	0.177627	0.995857	0.0320505	0.146408	0.826719	0.976532	protein-coding
Acot9	Acot9|0610041P13Rik|Acate2|C76421|MT-ACT48|MTE-2|U8|p48|-|X|X F3|protein-coding	6713	7561	4713	5219	3795	2391	2229	2485	2877	2257	5956	6165	3930	4003	3983	0.0192106	0.0315474	0.341287	0.800836	0.0012961	0.0120492	0.589428	0.998689	0.0494556	0.0348606	0.0850039	0.312113	0.00322381	0.059251	0.463591	0.977381	-0.0946674	0.045356	0.00257508	0.0481698	-0.0179639	0.062803	0.774851	0.999416	0.0266615	0.0619488	0.66692	0.938332	protein-coding
Acox1	Acox1|AOX|Acox|D130055E20Rik|Paox|-|11|11 E2|protein-coding	6558	7688	4554	5109	3393	1821	1695	1711	2147	1645	5980	6208	3671	3645	3864	-0.0170471	0.0323726	0.396004	0.830034	-0.00270608	0.0162409	0.39189	0.975251	-0.0185617	0.0358316	0.523581	0.779303	0.000805202	0.0524442	0.841066	0.992733	-0.0857157	0.0468527	0.0060575	0.0878749	-0.00418466	0.0680912	0.950996	0.999416	0.0144841	0.0658029	0.825783	0.976307	protein-coding
Acox2	Acox2|THCCox|-|14|14 A1|protein-coding	137	127	96	99	68	16	14	20	11	15	114	113	68	71	68	0.00397718	0.0656936	0.802061	0.966732	-0.00331791	0.0561813	0.651505	0.998689	-0.00415568	0.0658106	0.824507	NA	0.00163388	0.144462	0.769232	NA	-0.00214346	0.0677719	0.902774	0.978066	-0.250367	0.465509	0.590691	0.999416	-0.118047	0.347601	0.734155	0.953867	protein-coding
Acox3	Acox3|BI685180|EST-s59|PCOX|-|5|5 B3|protein-coding	773	903	554	592	446	161	146	206	237	169	674	716	404	367	394	0.0112688	0.0449338	0.529198	0.895069	0.0514642	0.103907	0.0211509	0.352058	-0.0519421	0.0575259	0.0949159	0.333168	-0.00467713	0.110527	0.495883	NA	-0.0489557	0.065975	0.0887767	0.417587	0.241143	0.158762	0.128789	0.926383	-0.223617	0.139567	0.109107	0.569999	protein-coding
Acp1	Acp1|4632432E04Rik|AI427468|Acp-1|LMW-PTP|Lmptp|-|12|12 A2|protein-coding	2908	3270	1881	2140	1633	1027	975	991	1178	908	2828	2937	2083	1997	1988	0.00376934	0.0349466	0.844358	0.975493	-0.00212031	0.0174515	0.554529	0.998689	0.107076	0.0488749	0.00149596	0.0307703	-0.0041586	0.0780737	0.436669	NA	-0.0132989	0.0397747	0.583036	0.881185	-0.0530431	0.0860443	0.537589	0.999416	0.162275	0.0828707	0.0502095	0.401562	protein-coding
Acp2	Acp2|Acp-2|LAP|-|2 E1|2 50.54 cM|protein-coding	2958	3216	1875	2088	1491	892	819	918	1014	803	2526	2623	1569	1506	1617	-0.0225743	0.0373633	0.265308	0.734983	-0.000862336	0.0154058	0.792854	0.998689	-0.0215652	0.0410495	0.48309	0.753075	0.000624802	0.0618688	0.889967	NA	-0.0924824	0.0579756	0.0067109	0.0920881	0.0507532	0.0853964	0.552295	0.999416	0.0306708	0.0813019	0.705991	0.948138	protein-coding
Acp4	Acp4|Acpt|EG546967|Gm1432|-|7|7 B3|protein-coding	31	28	18	15	18	8	6	7	12	5	21	40	15	13	8	0.00798337	0.0986506	0.632607	0.928328	0.0029688	0.066746	0.647473	NA	-0.013825	0.0744193	0.19865	NA	-0.00386434	0.163007	0.24235	NA	-0.00168305	0.0803479	0.890113	NA	0.0407954	0.796213	0.959137	0.999416	-0.882403	0.722883	0.222211	0.719946	protein-coding
Acp6	Acp6|5730559A09Rik|ACPL1|AU022842|mPACPL1|-|3|3 F2.1|protein-coding	192	251	138	160	101	36	35	29	40	27	210	243	141	124	122	0.00129283	0.0566022	0.934997	0.990594	-0.00550122	0.0506401	0.48372	0.994778	-0.0161612	0.0634575	0.480689	NA	-0.00708012	0.155222	0.315285	NA	0.00700722	0.0630027	0.724835	0.927501	-0.21147	0.325105	0.515391	0.999416	-0.137022	0.261346	0.600075	0.921768	protein-coding
Acrbp	Acrbp|OY-TES-1|sp32|-|6|6 F2|protein-coding	105	114	50	78	47	28	22	30	33	12	113	111	68	49	61	0.00594568	0.0683957	0.711223	0.950842	-0.000985963	0.0505325	0.891866	0.999842	-0.018064	0.0685187	0.33647	NA	-0.0112718	0.188852	0.087318	NA	0.00498245	0.0686664	0.775214	0.943477	-0.151063	0.425065	0.7223	0.999416	-0.331746	0.363517	0.361452	0.82638	protein-coding
Acsbg1	Acsbg1|BG1|Bgm|E230019G03Rik|GR-LACS|Lpd|R75185|-|9|9 A5.3|protein-coding	802	945	477	560	355	728	621	620	900	634	588	677	424	395	344	-0.0310122	0.0554178	0.143783	0.584334	0.00418422	0.0263836	0.432049	0.983136	-0.00341143	0.0521519	0.908617	0.971926	-0.00773171	0.12516	0.31334	NA	-0.365908	0.112863	3.43558e-06	0.00023759	0.221427	0.125104	0.0767357	0.796871	0.135833	0.13401	0.310774	0.794755	protein-coding
Acsbg2	Acsbg2|Bgr|-|17|17 D|protein-coding	15	16	10	12	10	3	1	4	4	0	16	10	5	8	5	0.0112131	0.121561	0.505423	0.881384	-0.000247395	0.0756954	0.959957	NA	-0.0051321	0.0732496	0.504626	NA	-0.00064026	0.159239	0.782549	NA	0.000557745	0.0861477	0.954929	NA	-0.575174	1.36779	0.67411	0.999416	-0.976899	1.02674	0.341371	0.81644	protein-coding
Acsf2	Acsf2|-|-|11|11 D|protein-coding	2545	2905	1657	1785	1097	603	550	630	710	496	2251	2377	1229	1241	1278	-0.0647467	0.0638706	0.0200509	0.201182	-0.00314343	0.0221248	0.487308	0.994846	-0.123263	0.0597295	0.000789359	0.0204408	0.00189488	0.073721	0.713079	NA	-0.0426512	0.0500287	0.123521	0.489853	0.110169	0.101644	0.278423	0.999416	-0.0445326	0.0946144	0.637873	0.932	protein-coding
Acsf3	Acsf3|BB101783|-|8|8 E1|protein-coding	433	596	329	357	275	151	114	124	143	119	430	463	256	288	276	-0.00461179	0.048544	0.781621	0.963713	-0.0099705	0.0480015	0.247402	0.921915	-0.00732031	0.0574013	0.785315	0.920118	0.00594097	0.132032	0.422209	NA	-0.0120665	0.0567599	0.592035	0.883809	-0.15065	0.198866	0.448723	0.999416	0.00536137	0.182691	0.976588	0.996297	protein-coding
Acsl1	Acsl1|Acas|Acas1|Acs|FACS|Facl2|LACS 1|LACS1|-|8|8 B1.1|protein-coding	4007	4533	2540	2957	2049	1068	959	1178	1297	936	3662	4080	2453	2554	2614	-0.0151541	0.0346207	0.444652	0.853937	0.00288769	0.0184552	0.434153	0.984749	0.0448857	0.0396509	0.141428	0.414344	-0.00208604	0.0626856	0.645823	NA	-0.0159254	0.0382126	0.507892	0.845606	0.0950985	0.0804382	0.237104	0.999416	0.11833	0.0757536	0.118279	0.587684	protein-coding
Acsl3	Acsl3|2610510B12Rik|Acs3|C85929|Facl3|Pro2194|-|1 C4|1 40.84 cM|protein-coding	19609	21772	11410	12673	8292	3141	3124	3413	3362	2604	17171	18722	11084	10776	11335	-0.213139	0.0613563	6.19227e-06	0.00020436	-0.0539276	0.0690464	0.00996384	0.21592	-0.0125813	0.0373111	0.67149	0.868847	-0.00189416	0.0577786	0.658449	0.989566	-0.0388388	0.041721	0.139461	0.522075	0.0986804	0.0710311	0.164755	0.985709	0.222782	0.0703422	0.0015396	0.038749	protein-coding
Acsl4	Acsl4|9430020A05Rik|ACS4|AU018108|Facl4|Lacs4|-|X|X F2|protein-coding	7885	9067	5148	5895	3867	1526	1587	1804	1655	1484	7560	8640	5051	4811	5161	-0.0238513	0.0429291	0.23602	0.708861	-0.00290688	0.0210554	0.500532	0.994846	-0.0072262	0.0457416	0.816326	0.936047	0.00118789	0.0732287	0.817295	0.992733	0.0187625	0.0454445	0.451984	0.818552	0.0375843	0.101421	0.710951	0.999416	0.075609	0.100854	0.453443	0.876488	protein-coding
Acsl5	Acsl5|1700030F05Rik|ACS2|ACS5|Facl5|-|19|19 D2|protein-coding	8008	9238	5372	6154	4466	4428	4092	4310	5246	3947	7959	8771	5438	5480	5558	0.00681144	0.0307618	0.730826	0.9553	-0.000386976	0.00999991	0.850561	0.999842	0.0542807	0.0350015	0.0593196	0.259383	0.00224219	0.0543158	0.587592	0.989566	0.0146189	0.0338513	0.51984	0.851623	-0.0252891	0.0612405	0.679645	0.999416	0.0620071	0.062317	0.319723	0.800471	protein-coding
Acsm3	Acsm3|Sa|Sah|-|7|7 F2|protein-coding	534	513	370	403	255	199	205	209	227	175	523	538	303	286	327	0.00872144	0.0477542	0.611979	0.920649	-0.00571265	0.0358575	0.407053	0.978079	-0.0309078	0.0576182	0.281426	0.585342	0.00392101	0.115565	0.570274	NA	0.0244362	0.0587616	0.315124	0.733591	-0.178879	0.172437	0.29957	0.999416	-0.182432	0.165037	0.268987	0.764116	protein-coding
Acsm4	Acsm4|O-MACS|OMACS|-|7|7 F2|protein-coding	54	80	35	54	24	18	20	24	23	19	61	66	37	31	44	-0.00559665	0.077136	0.729406	0.9553	0.00166495	0.0545883	0.816775	NA	-0.00429731	0.0684416	0.778573	NA	-7.74641e-05	0.149967	0.986747	NA	0.00164184	0.0726726	0.915091	0.979854	0.21711	0.50065	0.664539	0.999416	0.0365747	0.46105	0.936771	0.988515	protein-coding
Acss2	Acss2|1110017C11Rik|ACAS|Acas1|Acas2|AceCS1|Acs1|-|2|2 H1|protein-coding	4280	4528	2913	3261	2362	631	495	914	814	597	3152	3314	2082	2079	2180	0.0397449	0.0447864	0.0770274	0.439253	0.242459	0.0927044	9.99314e-05	0.00531006	0.0343803	0.042156	0.268131	0.569883	-0.00523489	0.0859387	0.364311	NA	-0.252572	0.0710771	2.63924e-06	0.000188768	0.189615	0.0938759	0.0433996	0.625414	-0.050484	0.084001	0.547845	0.907336	protein-coding
Acss2os	Acss2os|4930471I20Rik|-|2|2 H1|ncRNA	164	164	123	132	125	30	32	43	48	39	128	160	100	90	74	0.0636762	0.139842	0.046488	0.336851	0.0199408	0.085545	0.0961267	0.730112	-0.00134035	0.0643247	0.947456	NA	-0.00900263	0.169994	0.200498	NA	-0.0161631	0.0701119	0.408504	0.798168	0.0315443	0.345734	0.927303	0.999416	-0.466184	0.301703	0.122304	0.592382	ncRNA
Acta2	Acta2|0610041G09Rik|Actvs|SMAalpha|SMalphaA|a-SMA|alphaSMA|-|19|19 C1|protein-coding	33	31	19	20	10	23	27	11	22	22	59	37	24	29	30	-0.0292535	0.127503	0.1824	0.64547	-0.0157883	0.0882726	0.120332	NA	-0.00488802	0.0694731	0.724069	NA	0.00428331	0.16114	0.310329	NA	0.0275982	0.102188	0.110176	0.462012	-0.0765474	0.555095	0.89032	0.999416	0.466134	0.551386	0.397896	0.842533	protein-coding
Actb	Actb|Actx|E430023M04Rik|beta-actin|-|5 G2|5 81.8 cM|protein-coding	516575	610495	350506	385393	267894	169750	149207	155086	200037	145943	529721	555058	326439	347096	343215	-0.0341295	0.0339023	0.106933	0.516003	-0.00270611	0.0146533	0.323939	0.962314	0.00213599	0.0340816	0.939873	0.982337	0.00199925	0.0522478	0.620511	0.989566	0.0172305	0.0342704	0.452448	0.818552	0.0306116	0.0591557	0.604825	0.999416	0.0783755	0.0613724	0.201585	0.699583	protein-coding
Actg1	Actg1|AL023024|Actg|Actl|E51|-|11|11 E2|protein-coding	91908	108653	62010	64433	44969	27965	24708	28037	32817	22723	84645	88621	52769	55994	56066	-0.0771993	0.0470274	0.00379403	0.0588556	-0.00612887	0.0220502	0.144155	0.830502	0.0134538	0.0337733	0.632966	0.847769	0.0091395	0.0926777	0.156209	0.9293	-0.047457	0.0396548	0.0728066	0.38174	0.0675484	0.058626	0.249242	0.999416	0.152631	0.0605126	0.011659	0.171384	protein-coding
Actg2	Actg2|ACTA3|Act-4|Act4|SMGA|-|6 C3|6 35.94 cM|protein-coding	62	81	23	39	29	30	28	13	43	28	72	53	55	51	50	-0.034214	0.121833	0.142579	0.583179	1.10161e-05	0.0512021	0.998782	NA	0.0261132	0.0745557	0.124536	NA	-0.00606619	0.164483	0.24146	NA	-0.018678	0.0819738	0.274455	0.695537	0.50225	0.457138	0.271906	0.999416	0.942746	0.442045	0.0329501	0.3183	protein-coding
Actl10	Actl10|1700007I08Rik|-|2|2 H1|protein-coding	137	125	103	87	61	55	70	36	70	50	162	178	89	93	96	-0.00582044	0.0624567	0.716507	0.952207	-0.0162604	0.0724114	0.136308	0.824246	-0.0206022	0.0665236	0.334101	NA	0.00328546	0.142964	0.594014	NA	0.0439314	0.0954606	0.0731363	0.382479	-0.291614	0.315373	0.355142	0.999416	-0.104741	0.301549	0.728333	0.953162	protein-coding
Actl6a	Actl6a|2810432C06Rik|AI851094|ARP4|Actl6|Baf53a|C79802|-|3|3 A3|protein-coding	6765	7707	4419	5158	3819	2672	2298	2411	3093	2248	6942	7178	4793	4672	4776	0.0123504	0.0331429	0.532988	0.896187	-0.00059386	0.0121333	0.815182	0.998689	0.0740005	0.0392573	0.0154306	0.125254	-0.00649288	0.0849613	0.261833	0.959478	0.00999618	0.0359874	0.668049	0.909034	-0.0467796	0.0711401	0.510814	0.999416	0.0805018	0.0708809	0.256068	0.754231	protein-coding
Actl7a	Actl7a|Tact2|-|4 B3|4 31.66 cM|protein-coding	42	41	39	33	26	16	19	20	28	19	47	54	33	25	24	0.0207405	0.101844	0.284615	0.75262	0.00571486	0.0610477	0.45704	NA	-0.00866203	0.0695897	0.552013	NA	-0.00129918	0.151834	0.7727	NA	0.0127545	0.0793374	0.411216	0.7985	-0.0926599	0.519774	0.858511	0.999416	-0.598644	0.493605	0.225206	0.722614	protein-coding
Actn1	Actn1|3110023F10Rik|Actn1a|-|12 C3|12 36.49 cM|protein-coding	24952	27530	17313	19080	13783	8839	7987	9338	11878	8364	24214	25477	14865	15051	15676	0.0247379	0.0312753	0.225771	0.69875	0.0736599	0.06413	0.00351267	0.103486	-0.0182339	0.0330575	0.512167	0.772826	-0.00059624	0.0473729	0.875212	0.994799	0.0006323	0.0311471	0.976551	0.992136	0.0756488	0.0574495	0.18791	0.999416	-0.0797973	0.0586692	0.173791	0.668268	protein-coding
Actn2	Actn2|1110008F24Rik|-|13 A1|13 4.54 cM|protein-coding	12	10	27	41	25	1	0	1	4	3	13	13	2	3	8	0.269155	0.580788	0.00363477	0.0567121	0.00720415	0.107935	0.152086	NA	-0.0104313	0.0754394	0.189601	NA	-0.000888055	0.158806	0.73055	NA	0.00199285	0.085745	0.844242	NA	0.305199	1.69193	0.85685	0.999416	-2.89281	0.955868	0.00247507	0.0557304	protein-coding
Actn4	Actn4|C77391|-|7|7 B1|protein-coding	23441	29335	18830	19853	16357	8698	8227	9175	11141	8043	25220	27567	17112	16204	16789	0.116543	0.0807067	0.0022767	0.039454	0.00423816	0.0217092	0.320924	0.962314	0.012834	0.0428478	0.678923	0.871171	-0.00150756	0.0663192	0.750966	0.989566	0.0315787	0.0456745	0.227896	0.648229	-0.139856	0.0858446	0.103277	0.863952	-0.180931	0.0884274	0.0407469	0.360004	protein-coding
Actr10	Actr10|Actr11|Arp11|-|12|12 C2|protein-coding	7657	8627	5223	5802	4036	2587	2536	2587	3044	2344	7288	7335	4555	4807	4950	-0.0162631	0.0312632	0.417546	0.843161	-0.00787236	0.0261627	0.123682	0.797753	0.0427182	0.0345817	0.134959	0.403911	0.0144175	0.124549	0.0935952	0.876667	-0.0240549	0.0355578	0.308785	0.727759	-0.0381142	0.0627086	0.54332	0.999416	0.0999292	0.0618333	0.106071	0.564748	protein-coding
Actr1a	Actr1a|Arp1|alpha-Arp1|-|19|19 C3|protein-coding	11160	12856	7645	8661	6177	4165	3613	3828	4952	3622	11124	11519	7381	7345	7557	0.009601	0.0308619	0.628687	0.926622	2.74767e-05	0.0100523	0.989484	0.999842	0.052995	0.0349351	0.0653015	0.272423	-0.0015977	0.0518659	0.689887	0.989566	-0.00612655	0.0326829	0.782147	0.945797	-0.0223039	0.0620005	0.719043	0.999416	0.0535405	0.0622198	0.38951	0.838344	protein-coding
Actr1b	Actr1b|2310066K23Rik|AA960180|AI851923|Arp1b|-|1|1 B|protein-coding	11114	12721	7706	8580	5629	3331	2775	3210	3925	2703	11466	11986	7228	7775	7854	-0.00728616	0.0333152	0.709873	0.950804	-0.00114308	0.013333	0.677937	0.998689	0.0349691	0.0387111	0.246733	0.548163	0.00188367	0.0595489	0.666798	0.989566	0.0411169	0.0433164	0.124718	0.492209	-0.0029889	0.0735454	0.967583	0.999416	0.0776728	0.0735847	0.291171	0.781778	protein-coding
Actr2	Actr2|4921510D23Rik|AA409782|Arp2|D6Ertd746e|-|11 A3.1|11 12.88 cM|protein-coding	16497	19176	11576	12469	8574	5997	6009	5989	7548	6043	16683	17309	9938	10239	10205	-0.0334615	0.0316462	0.108803	0.519514	0.000196331	0.0087867	0.912368	0.999842	-0.0486068	0.0321677	0.0755993	0.29279	0.0156768	0.123963	0.0755994	0.86467	0.00975867	0.0307185	0.647461	0.901104	0.0729026	0.0550881	0.185709	0.999416	0.00199332	0.0557906	0.971499	0.996134	protein-coding
Actr3	Actr3|1200003A09Rik|Arp3|-|1|1 E2.3|protein-coding	27667	31420	18047	20159	13511	9093	8781	9418	10661	8603	26768	28214	16909	17716	18295	-0.0769597	0.0423545	0.00259089	0.0438271	-0.0018865	0.0119304	0.396475	0.975251	0.0276012	0.031324	0.304658	0.606853	0.0284739	0.176684	0.0350935	0.662568	0.00367209	0.029564	0.859788	0.968931	0.0898242	0.0534861	0.0930756	0.833145	0.162267	0.0544307	0.00287146	0.0632803	protein-coding
Actr3b	Actr3b|9630005C02|ARP11|AW047569|Arp3b|Arp3beta|-|5|5 B1|protein-coding	15	22	7	19	9	1	1	1	1	5	10	12	2	5	7	-0.00778987	0.118054	0.631533	0.928267	0.00296272	0.0827054	0.527734	NA	-0.00522957	0.0737065	0.457571	NA	9.13612e-05	0.159388	0.966316	NA	-0.010425	0.0971798	0.295848	NA	1.24814	1.46777	0.395125	0.999416	-0.179284	1.09053	0.869416	0.981409	protein-coding
Actr5	Actr5|AA545173|B430109J19Rik|-|2|2 H1|protein-coding	1329	1464	879	1023	735	355	356	375	461	321	1370	1417	817	830	870	0.0103287	0.0398379	0.578507	0.913779	0.00103218	0.021311	0.820616	0.99869	-0.0211699	0.0472521	0.496826	0.761522	-0.00316337	0.0867811	0.58685	NA	0.024212	0.0477399	0.341438	0.752398	-0.0237309	0.117916	0.840501	0.999416	-0.0939393	0.107204	0.380884	0.834654	protein-coding
Actr6	Actr6|2010200J04Rik|AU044443|Arp6|ArpX|CDA12|-|10|10 C2|protein-coding	801	843	519	564	386	283	252	305	338	243	741	722	491	489	457	-0.00507414	0.0425392	0.772908	0.963551	0.00130017	0.0247916	0.802631	0.998689	0.023653	0.0522319	0.433853	0.720911	0.000226923	0.0911283	0.969932	NA	-0.0159552	0.0505025	0.510856	0.846945	0.0578773	0.141223	0.681931	0.999416	0.0986684	0.132976	0.458086	0.878151	protein-coding
Actr8	Actr8|5730542K05Rik|ARP8|-|14|14 B|protein-coding	2379	2680	1570	1716	1187	833	698	738	889	643	2101	2243	1417	1396	1460	-0.0190471	0.0376156	0.337747	0.799138	-0.0150292	0.0427226	0.0880481	0.707607	0.0398567	0.0427269	0.201442	0.495329	0.000491358	0.0644385	0.916059	NA	-0.0575503	0.0513073	0.0512494	0.319396	-0.0618268	0.0904098	0.494069	0.999416	0.135783	0.0857225	0.113197	0.578884	protein-coding
Acvr1	Acvr1|ALK2|ActR-I|ActRIA|Acvr|Acvrlk2|Alk-2|Alk8|D330013D15Rik|SKR1|Tsk7L|-|2|2 C1.1|protein-coding	832	882	506	537	362	315	304	282	439	302	871	855	485	508	513	-0.0582664	0.0792737	0.036629	0.294982	0.00220919	0.0254937	0.676219	0.998689	-0.0331998	0.0531437	0.275787	0.578655	0.00135844	0.0935342	0.824425	NA	0.0159949	0.0507633	0.509239	0.845772	0.263363	0.139935	0.0598304	0.717815	0.119418	0.134799	0.37567	0.832786	protein-coding
Acvr1b	Acvr1b|6820432J04|ALK-4|ActR-IB|ActRIB|Acvrlk4|Alk4|SKR2|-|15 F1|15 56.48 cM|protein-coding	1818	2045	1305	1478	907	504	438	519	560	444	1700	1824	1043	1053	1087	0.00630376	0.0379414	0.735287	0.956543	-0.000991443	0.0195927	0.813434	0.998689	-0.0250678	0.0459114	0.422826	0.712529	0.00226757	0.0781917	0.673834	NA	-0.00566832	0.0428193	0.814639	0.952724	-0.0466421	0.108066	0.666027	0.999416	-0.079195	0.0998753	0.427814	0.864423	protein-coding
Acvr1c	Acvr1c|ACTR-IC|ACVRLK7|ALK7|Alk-7|C230097P10|-|2|2 C1.1|protein-coding	93	126	56	90	51	31	22	24	26	18	110	110	55	61	66	0.00116634	0.0667874	0.940948	0.991992	-0.00773986	0.0610498	0.350277	0.970607	-0.0133041	0.0675724	0.468037	NA	-0.00157095	0.145832	0.771487	NA	0.00716418	0.0697593	0.679874	0.911026	-0.348848	0.422609	0.40911	0.999416	-0.196753	0.367561	0.592447	0.919023	protein-coding
Acvr2a	Acvr2a|ActrIIa|Acvr2|TactrII|-|2 C1.1|2 28.38 cM|protein-coding	3137	3284	2109	2295	1560	968	959	948	1153	963	2706	3052	1885	1774	1833	-0.00296132	0.0354106	0.876682	0.979219	0.000168915	0.0153462	0.959311	0.999842	0.017925	0.0422485	0.562447	0.806007	-0.00149618	0.0663716	0.752945	NA	-0.040911	0.0470795	0.133586	0.512064	0.0137983	0.0887625	0.876465	0.999416	0.0434412	0.086019	0.613546	0.926682	protein-coding
Acvr2b	Acvr2b|4930516B21Rik|ActRIIB|-|9|9 F3|protein-coding	239	289	176	204	107	63	67	61	71	69	293	303	164	138	139	-0.00354242	0.0548626	0.825183	0.97167	-0.000910639	0.0395506	0.89657	0.999842	-0.0575309	0.0780534	0.0360626	NA	-0.00146744	0.129135	0.821284	NA	0.0292519	0.0726252	0.204559	0.619639	0.0121185	0.267931	0.963924	0.999416	-0.292226	0.240913	0.225132	0.722614	protein-coding
Acvrl1	Acvrl1|AI115505|AI427544|Acvrlk1|Alk1|-|15|15 F1|protein-coding	78	81	41	52	34	19	15	16	13	16	58	70	38	34	28	-0.00641563	0.076033	0.69277	0.946399	-0.00344848	0.0574879	0.63718	NA	-0.0130263	0.0697926	0.406918	NA	-0.00282211	0.153381	0.555354	NA	-0.0140708	0.0776944	0.393763	0.789815	-0.0669141	0.507869	0.895178	0.999416	-0.115088	0.447289	0.796947	0.968397	protein-coding
Acy1	Acy1|1110014J22Rik|Acy-1|-|9 F1|9 57.49 cM|protein-coding	820	912	568	658	455	250	201	269	286	211	959	895	601	621	585	0.0165503	0.0462495	0.37467	0.81875	0.00257689	0.0272844	0.644829	0.998689	0.0197594	0.051387	0.514804	0.774509	-3.24269e-05	0.0901768	0.995674	NA	0.0724299	0.0761793	0.0295883	0.23468	-0.0345737	0.145724	0.812459	0.999416	-0.033639	0.130867	0.797142	0.968397	protein-coding
Acy3	Acy3|0610006H10Rik|AA3|AAIII|AW107362|Acy-3|HCBP1|-|19|19 A|protein-coding	155	201	124	129	74	35	44	45	29	31	148	135	81	97	114	-0.0162003	0.0715517	0.362488	0.812266	-0.0256841	0.0980882	0.0630405	0.634413	0.010318	0.0646877	0.619438	NA	0.0189485	0.229331	0.0371919	NA	-0.00274242	0.0648489	0.883902	0.972936	-0.32444	0.341847	0.34258	0.999416	0.306798	0.297232	0.301986	0.789066	protein-coding
Acyp1	Acyp1|1110039O14Rik|AI325944|-|12|12 D1|protein-coding	1009	1145	744	789	543	233	232	296	266	198	824	841	512	558	543	0.00812115	0.0415334	0.652699	0.935455	-0.0038643	0.0287856	0.505114	0.996029	0.0141831	0.0503117	0.64188	0.851632	0.00923032	0.132097	0.25476	NA	-0.0693785	0.0709946	0.0331268	0.249998	-0.118385	0.137891	0.390594	0.999416	-0.0034258	0.122435	0.977678	0.996297	protein-coding
Acyp2	Acyp2|2310004B09Rik|-|11|11 A4|protein-coding	486	518	316	321	216	145	155	162	174	142	409	407	192	250	257	-0.0575722	0.0943488	0.0434053	0.32537	-0.00672	0.0397386	0.365521	0.975251	-0.0355198	0.0602899	0.207324	0.504462	0.0372848	0.302778	0.0272928	NA	-0.0214207	0.0589829	0.365661	0.76749	0.133316	0.186231	0.474076	0.999416	0.121046	0.176314	0.492375	0.888866	protein-coding
Ada	Ada|-|-|2 84.44 cM|2 H3|protein-coding	1242	1511	915	1019	735	485	430	419	575	418	1409	1399	892	912	984	0.00703577	0.0395518	0.701312	0.948318	-0.00377079	0.0251071	0.45968	0.99369	0.0373057	0.0484044	0.235497	0.536017	0.00368712	0.0899812	0.537431	NA	0.0372788	0.0525551	0.168223	0.570318	-0.100888	0.115317	0.381643	0.999416	0.0534513	0.109027	0.623951	0.929594	protein-coding
Adam10	Adam10|1700031C13Rik|MADM|kuz|kuzbanian|-|9 D|9 39.53 cM|protein-coding	10985	12699	7743	8500	6127	3817	3850	3862	4594	3691	9898	10880	6468	6441	6371	0.00668427	0.0314913	0.735161	0.956543	-0.000875039	0.0114208	0.707166	0.998689	-0.00596829	0.0356887	0.83713	0.942572	0.00144218	0.0532761	0.722567	0.989566	-0.0623714	0.0438016	0.0298335	0.235549	-0.0359417	0.0649789	0.580175	0.999416	-0.0258922	0.0655668	0.692918	0.944656	protein-coding
Adam11	Adam11|AW060611|Mdc|-|11 E1|11 66.48 cM|protein-coding	22	23	20	19	7	2	3	2	1	1	21	16	11	15	8	0.000840428	0.104489	0.958067	0.993608	-0.00637393	0.0903462	0.250455	NA	-0.000878883	0.0719557	0.922084	NA	0.00118638	0.158846	0.657287	NA	0.000690964	0.0840799	0.948298	NA	-1.37392	1.33381	0.302975	0.999416	-0.0922279	0.879943	0.916526	0.988369	protein-coding
Adam12	Adam12|Mltna|-|7|7 F3|protein-coding	9	17	7	16	12	5	8	10	13	7	6	10	2	6	5	0.0180633	0.129623	0.328091	0.788907	0.0051993	0.0734399	0.423976	NA	-0.00176078	0.0728118	0.812519	NA	-0.000710959	0.158681	0.782661	NA	-0.00987911	0.0930394	0.351805	NA	-0.0956912	0.91945	0.91711	0.999416	-0.850149	0.986704	0.388905	0.838241	protein-coding
Adam15	Adam15|AD56|MDC15|-|3 F1|3 39.07 cM|protein-coding	4787	4987	3371	3597	2355	1121	1001	1104	1384	1020	4520	4703	2635	2803	2836	0.000359153	0.0343013	0.985143	0.998254	0.000712303	0.0149178	0.823019	0.998744	-0.0362972	0.040787	0.238209	0.538782	0.00212531	0.0651468	0.64916	NA	0.00609674	0.0381507	0.797246	0.950241	0.0139797	0.0838687	0.867618	0.999416	-0.0638825	0.0798527	0.423708	0.86273	protein-coding
Adam17	Adam17|CD156b|Tace|-|12 A1.3|12 8.3 cM|protein-coding	9219	10699	6479	7093	5153	2689	2603	2873	3296	2452	8728	9267	5802	5494	5802	0.0146815	0.0315762	0.462858	0.862971	0.000604253	0.0110629	0.791279	0.998689	0.0159026	0.0349583	0.57983	0.816588	-0.00137812	0.0522068	0.731249	0.989566	-0.0269554	0.0368391	0.265395	0.686323	-0.0221122	0.0645299	0.73185	0.999416	-0.0120977	0.0636245	0.849198	0.979993	protein-coding
Adam19	Adam19|AL024287|MADDAM|MTLNB|Mltnb|-|11 B1.1|11 27.54 cM|protein-coding	80	50	24	22	12	8	12	4	9	13	33	41	19	14	15	-0.16575	0.35394	0.00970648	0.120348	-0.00310778	0.0642294	0.646303	NA	-0.0140703	0.0733122	0.241832	NA	-0.00186062	0.15696	0.6029	NA	-0.0448459	0.145203	0.0293521	NA	0.952694	0.678822	0.160482	0.983303	0.723395	0.626083	0.247914	0.747965	protein-coding
Adam1a	Adam1a|Adam1|Ftna|-|5 F|5 61.84 cM|protein-coding	98	73	63	67	38	50	35	46	57	44	101	104	55	37	65	0.00426921	0.0695832	0.788685	0.96463	0.0030623	0.049316	0.681067	0.998689	-0.0200558	0.0701576	0.264139	NA	0.000223043	0.14533	0.966438	NA	0.0204612	0.0796461	0.26515	0.686323	0.0474669	0.392715	0.903795	0.999416	-0.365766	0.387212	0.344857	0.816495	protein-coding
Adam21	Adam21|Adam31|-|12 D1|12 37.79 cM|protein-coding	20	18	17	19	10	5	12	10	12	8	14	10	12	6	6	0.0164236	0.117696	0.368972	0.817071	0.00258272	0.0659181	0.690741	NA	0.00136928	0.0720224	0.877706	NA	-0.0014847	0.158358	0.618596	NA	-0.0132081	0.0937305	0.27217	NA	-0.280115	0.80787	0.728792	0.999416	-0.448061	0.827214	0.588059	0.918796	protein-coding
Adam22	Adam22|2900022I03Rik|AI854032|MDC2|-|5 A1|5 3.39 cM|protein-coding	19	16	12	13	11	10	9	13	9	6	11	21	15	10	12	0.0139815	0.111875	0.430885	0.84897	-0.000997507	0.0638596	0.877477	NA	0.00631625	0.0721152	0.527164	NA	-0.00171958	0.158256	0.582693	NA	-0.00158921	0.0819121	0.890615	NA	-0.558706	0.800246	0.485072	0.999416	-0.136877	0.772662	0.859391	0.980946	protein-coding
Adam23	Adam23|AW046396|MDC3|-|1 C2|1 32.31 cM|protein-coding	130	120	87	80	58	34	25	53	41	36	89	89	58	46	53	-0.00243221	0.0645683	0.877436	0.97924	0.0107215	0.065095	0.240832	0.921107	-0.00720172	0.0664785	0.693795	NA	0.00184598	0.144334	0.742928	NA	-0.02446	0.0802494	0.215537	0.633728	0.406431	0.377493	0.281633	0.999416	-0.0538854	0.350103	0.877678	0.982781	protein-coding
Adam4	Adam4|AV274654|tMDCV|-|12|12 D1|protein-coding	46	51	21	47	36	13	21	21	35	26	32	52	27	24	12	0.034291	0.129282	0.14372	0.584334	0.0409106	0.154087	0.0200432	NA	-0.010055	0.0706472	0.458103	NA	-0.0131663	0.205952	0.0149667	NA	-0.0217442	0.0910853	0.186089	0.597092	0.427739	0.528953	0.418715	0.999416	-0.82984	0.525282	0.114153	0.58126	protein-coding
Adam8	Adam8|ADAM 8|CD156|CD156a|E430039A18Rik|MS2|-|7|7 F4|protein-coding	332	360	258	257	199	352	329	409	485	336	493	498	343	303	290	0.0399501	0.0726823	0.0892462	0.474581	0.0173496	0.0550428	0.104082	0.745353	0.0048198	0.0543353	0.866681	0.956527	0.00249309	0.10563	0.704025	NA	0.490711	0.142613	7.17257e-07	6.05634e-05	-0.0239089	0.155144	0.877525	0.999416	-0.194633	0.159517	0.222411	0.720069	protein-coding
Adam9	Adam9|AU020942|MDC9|Mltng|mKIAA0021|-|8 A2|8 13.7 cM|protein-coding	14193	16265	9920	11064	7887	4864	4460	4721	5880	4317	13576	14325	8726	8856	8867	0.0180363	0.029167	0.367173	0.81676	-0.000182691	0.00867854	0.917309	0.999842	0.0159228	0.0311407	0.552195	0.798008	-0.000625502	0.0453754	0.86703	0.994509	-0.0249366	0.0330649	0.271471	0.691725	-0.0416083	0.0541473	0.442233	0.999416	-0.0157088	0.0541411	0.771705	0.962053	protein-coding
Adamts1	Adamts1|ADAM-TS1|ADAMTS|ADAMTS-1|C3-C5|METH-1|METH1|-|16 C3.3|16 48.2 cM|protein-coding	6907	7602	9480	10204	7211	1469	1348	1102	1500	1085	7981	8562	5058	5006	5181	0.981811	0.0476323	5.21666e-96	2.26588e-93	-0.262406	0.0571716	2.82621e-07	3.01731e-05	-0.0123261	0.034368	0.664874	0.864562	-0.00657627	0.0799899	0.238446	0.952826	0.229604	0.0524977	8.71216e-08	9.94141e-06	-1.27595	0.0683053	7.18161e-78	9.67004e-75	-1.0059	0.0622638	1.03919e-58	4.82508e-56	protein-coding
Adamts10	Adamts10|9430006O18|AW045948|Adam-ts10|Adamts-10|Znmp|-|17|17 B1|protein-coding	1091	1082	721	773	525	251	239	224	258	178	1004	1066	667	610	572	0.0129649	0.0442523	0.477554	0.868156	-0.0275853	0.0715695	0.0548422	0.598816	-0.0219741	0.0514358	0.469728	0.746775	-0.0126522	0.15664	0.177944	NA	-0.000644742	0.0480387	0.978276	0.992902	-0.300962	0.14536	0.0384097	0.585053	-0.132456	0.129484	0.306327	0.791807	protein-coding
Adamts12	Adamts12|ADAMTS-12|AI605170|-|15|15 A1|protein-coding	2151	2391	1473	1668	1126	463	522	589	659	478	1929	2055	1271	1195	1229	0.0128969	0.038542	0.499232	0.87799	0.0115562	0.0396667	0.141714	0.828366	-0.00472779	0.0449568	0.879218	0.961402	-0.00648188	0.101601	0.326156	NA	-0.0386922	0.0497419	0.154851	0.549302	0.0764352	0.105302	0.467923	0.999416	-0.0599678	0.0972686	0.537553	0.903567	protein-coding
Adamts14	Adamts14|Adamts-14|TS14|-|10|10 B4|protein-coding	1164	1178	1008	1123	784	229	209	305	322	261	1468	1543	835	864	905	0.37278	0.0952042	1.73393e-06	6.19295e-05	0.104215	0.130145	0.00538981	0.141903	-0.0507261	0.0499166	0.111617	0.366849	8.36068e-05	0.0797145	0.987859	NA	0.408309	0.0905054	2.3132e-08	3.02432e-06	-0.102889	0.131417	0.433673	0.999416	-0.526885	0.111195	2.15427e-06	0.000114653	protein-coding
Adamts2	Adamts2|ADAM-TS 2|ADAM-TS2|ADAMTS-2|PC I-NP|PCINP|pNPI|-|11|11 B1.3|protein-coding	3320	3874	2413	2523	1776	675	695	783	859	709	3163	3363	2004	2000	2012	-0.00894269	0.035017	0.644608	0.932794	0.0035393	0.0213132	0.4083	0.978079	-0.0137265	0.0407929	0.654428	0.858921	0.00288772	0.0702956	0.558768	NA	-0.0106085	0.0389447	0.658338	0.90536	0.0891588	0.0889653	0.316259	0.999416	0.00445835	0.0813314	0.956284	0.991779	protein-coding
Adamts4	Adamts4|ADAM-TS4|ADAMTS-2|ADMP-1|-|1 H3|1 79.28 cM|protein-coding	563	627	376	375	286	96	104	122	98	75	516	508	351	295	302	-0.00296359	0.047823	0.858373	0.976708	-0.00913461	0.0477675	0.279913	0.943067	-0.00482486	0.0567779	0.859352	0.952919	-0.00209858	0.114077	0.753827	NA	-0.011453	0.0560229	0.612575	0.889217	-0.166058	0.210288	0.429721	0.999416	0.00346439	0.178409	0.984507	0.997704	protein-coding
Adamts6	Adamts6|A930019D11Rik|ADAM-TS6|b2b1879.1Clo|b2b2029Clo|b2b2182Clo|b2b2187.1Clo|b2b2228Clo|-|13|13 D1|protein-coding	1789	1783	883	1024	707	289	309	249	325	261	1109	1423	779	701	645	-0.11313	0.108278	0.00618398	0.0855779	-0.00566349	0.0323509	0.373488	0.975251	-0.0505566	0.0544076	0.108175	0.359329	-0.162094	0.639376	0.00364814	NA	-0.436471	0.10738	1.00012e-07	1.12597e-05	0.163192	0.138824	0.239781	0.999416	0.127589	0.127634	0.317482	0.799136	protein-coding
Adamts7	Adamts7|ADAM-TS7|ADAMTS7B|-|9|9 E3.1|protein-coding	588	666	393	410	326	104	97	120	112	95	640	645	330	339	317	-0.00591893	0.0465182	0.727868	0.954705	-0.00120539	0.0327718	0.850478	0.999842	-0.09881	0.0817296	0.00627457	0.0751884	0.000596381	0.105581	0.926725	NA	0.0369762	0.0645269	0.159978	0.557358	0.0121164	0.194605	0.950355	0.999416	-0.248012	0.161452	0.124504	0.594266	protein-coding
Adamtsl2	Adamtsl2|A930008K15Rik|tcp-1|-|2|2 A3|protein-coding	45	55	78	86	52	28	18	80	42	34	25	50	32	24	21	1.10971	0.4125	1.9252e-05	0.000590497	0.0707052	0.200332	0.00840893	0.194857	0.00593121	0.0691384	0.683422	NA	-0.000712869	0.14855	0.884804	NA	-0.0104988	0.0764538	0.50335	0.843415	-0.458406	0.454152	0.312799	0.999416	-1.28182	0.459604	0.00528785	0.100708	protein-coding
Adamtsl3	Adamtsl3|9230119C12Rik|C130057K09|mKIAA1233|-|7|7 D3|protein-coding	10542	11557	7126	7722	5423	2467	2365	3051	3360	2268	11233	12310	7227	7052	7213	0.0107376	0.0308491	0.589171	0.916727	0.0693265	0.0696937	0.00515918	0.1377	-0.0239714	0.0341419	0.397873	0.692851	-0.00608811	0.0760155	0.255862	0.959478	0.152702	0.0528246	3.35589e-05	0.00156939	0.115567	0.0635537	0.0689998	0.757463	-0.0601062	0.0616799	0.329815	0.809142	protein-coding
Adamtsl4	Adamtsl4|ADAMTSL-4|Tsrc1|-|3|3 F2.1|protein-coding	641	705	526	603	462	231	213	203	334	269	715	694	359	365	391	0.132863	0.12615	0.00474645	0.0697721	0.0198186	0.0603134	0.0891408	0.711964	-0.0840831	0.0684874	0.0140055	0.119296	-0.00125097	0.0961865	0.840654	NA	0.0192327	0.052952	0.429346	0.807767	-0.0950466	0.149191	0.524072	0.999416	-0.535979	0.141276	0.000148329	0.00534024	protein-coding
Adamtsl5	Adamtsl5|2010109H09Rik|Thsd6|-|10|10 C1|protein-coding	597	761	456	496	313	132	130	144	175	129	633	710	374	406	424	-0.00736013	0.0460449	0.669286	0.94097	0.00157502	0.030747	0.797497	0.998689	-0.0192077	0.0548573	0.507334	0.768384	0.0042886	0.114395	0.535992	NA	0.02345	0.0567154	0.337635	0.749824	0.0891565	0.178113	0.61668	0.999416	-0.0169193	0.154622	0.912866	0.988369	protein-coding
Adar	Adar|AV242451|Adar1|Adar1p110|Adar1p150|DRADA|mZaADAR|-|3|3 F1|protein-coding	2691	2925	1867	2046	1376	869	848	947	1116	839	2603	2826	1629	1599	1688	0.00498993	0.0347017	0.795795	0.965676	0.00394175	0.0214758	0.354495	0.972937	-0.0262327	0.0409653	0.393663	0.688597	0.00117081	0.0628737	0.797564	NA	0.0164433	0.0397445	0.499835	0.84202	0.0474977	0.0852828	0.577566	0.999416	-0.0622413	0.0812785	0.443809	0.873164	protein-coding
Adarb1	Adarb1|1700057H01Rik|AW124433|AW558573|Adar2|BB220382|D10Bwg0447e|Red1|-|10 C1|10 39.72 cM|protein-coding	2292	2656	1904	2132	1414	709	576	708	876	638	2300	2431	1438	1507	1554	0.155874	0.0873512	0.000641242	0.013837	0.00609117	0.0275836	0.262606	0.933995	0.0116737	0.0429693	0.706621	0.882656	0.0018047	0.0694753	0.713731	NA	0.0133269	0.0413661	0.585216	0.882067	-0.144972	0.0951193	0.127482	0.925913	-0.209277	0.0889751	0.0186685	0.231381	protein-coding
Adat1	Adat1|MMADAT1|-|8|8 E1|protein-coding	434	472	291	319	260	170	177	176	211	165	444	436	268	249	276	0.00663802	0.0477687	0.694962	0.946399	-0.000315312	0.0292559	0.957615	0.999842	-0.0126436	0.056512	0.648137	0.854011	0.000944886	0.108211	0.885217	NA	0.00559627	0.0539871	0.804038	0.951187	-0.0589506	0.178914	0.741784	0.999416	-0.103453	0.171322	0.545944	0.906761	protein-coding
Adat2	Adat2|4933426M09Rik|Deadc1|-|10|10 A2|protein-coding	510	555	306	342	250	129	136	136	152	111	460	515	302	299	294	-0.0137822	0.0503141	0.438576	0.852268	-0.00375419	0.0341475	0.56977	0.998689	-0.00600726	0.0554378	0.830772	0.939788	-0.00359774	0.11496	0.599873	NA	-0.00876091	0.0535821	0.702125	0.921539	0.0110695	0.184869	0.952253	0.999416	0.0746895	0.164882	0.650558	0.93328	protein-coding
Adat3	Adat3|A430024H01Rik|-|10|10 C1|protein-coding	297	334	202	275	165	70	77	80	96	70	318	314	197	195	199	0.0213141	0.0635276	0.260642	0.731764	0.00341826	0.0392048	0.63042	0.998689	0.00105734	0.0590506	0.966875	0.992084	-0.00602399	0.138856	0.41164	NA	0.00798524	0.0584318	0.71061	0.923606	-0.0835351	0.236655	0.724102	0.999416	-0.172808	0.20697	0.40375	0.847283	protein-coding
Adck1	Adck1|2610005A10Rik|-|12|12 D2-D3|protein-coding	1509	1630	941	1069	802	401	346	364	449	312	1427	1476	932	884	961	-0.00219698	0.0386455	0.904446	0.985591	-0.0042997	0.0267668	0.425349	0.980913	0.0159392	0.0469357	0.608399	0.833112	-0.007399	0.112634	0.301874	NA	-0.0125019	0.0449692	0.609419	0.889159	-0.0671215	0.117356	0.567358	0.999416	0.0458805	0.106309	0.66605	0.938126	protein-coding
Adck2	Adck2|AA408112|BB006057|-|6|6 B1|protein-coding	474	454	347	354	232	123	117	121	149	117	452	403	258	252	248	0.00798368	0.0498967	0.636045	0.929795	-0.000638152	0.0326286	0.920249	0.999842	-0.0173978	0.0582734	0.518406	0.77618	0.00230807	0.116176	0.731577	NA	-0.00397524	0.0554856	0.856941	0.967909	-0.0833132	0.201665	0.679514	0.999416	-0.146542	0.1848	0.427792	0.864423	protein-coding
Adck5	Adck5|A230108P17|-|15|15 D3|protein-coding	1402	1579	948	1046	824	344	300	328	388	264	1279	1345	839	817	856	0.0160223	0.0421643	0.398525	0.831996	-0.00417119	0.027506	0.452118	0.99063	0.0147875	0.0480894	0.632963	0.847769	-0.00568636	0.103962	0.394674	NA	-0.0297207	0.0505232	0.253825	0.677612	-0.149279	0.124409	0.230177	0.999416	-0.0364718	0.111613	0.743843	0.956879	protein-coding
Adcy1	Adcy1|AC1|D11Bwg1392e|I-AC|brl|mKIAA4070|-|11 A1|11 4.72 cM|protein-coding	38	43	24	43	22	10	10	17	26	12	49	46	37	22	33	0.0277043	0.118473	0.196304	0.66413	0.0240725	0.118057	0.0489732	NA	0.00262463	0.0691664	0.85134	NA	-0.00721866	0.172776	0.124741	NA	0.00581867	0.076166	0.688551	0.914983	0.44918	0.594336	0.449788	0.999416	-0.452482	0.521179	0.385291	0.837525	protein-coding
Adcy3	Adcy3|AC3|mKIAA0511|-|12|12 A1.1|protein-coding	124	147	93	104	76	63	63	48	59	52	137	126	95	78	81	0.00886471	0.062906	0.589128	0.916727	-0.0123616	0.0624219	0.202391	0.885756	0.00548874	0.0639389	0.793677	NA	-0.000255299	0.13594	0.966628	NA	0.000150964	0.0642779	0.993634	0.997453	-0.430922	0.303298	0.155378	0.973045	-0.0694349	0.291378	0.81165	0.972396	protein-coding
Adcy5	Adcy5|AW121902|Ac5|-|16|16 B3|protein-coding	22	30	19	24	20	8	6	6	7	9	13	27	7	9	14	0.00759998	0.0994042	0.647881	0.933178	-0.000604995	0.0650977	0.923641	NA	-0.00615275	0.0721651	0.53211	NA	0.000774571	0.157118	0.805433	NA	-0.00656598	0.0836634	0.583427	NA	-0.318582	0.798939	0.690072	0.999416	-0.580818	0.751744	0.439743	0.870956	protein-coding
Adcy6	Adcy6|AC6|mKIAA0422|-|15|15 F1|protein-coding	6164	6757	4145	4681	3082	2416	2146	2364	3092	2112	6039	6256	3604	3677	3768	-0.000126634	0.0328945	0.994826	0.998697	0.00287897	0.0170626	0.388344	0.975251	-0.0342902	0.0384391	0.254605	0.555859	-0.000545019	0.055587	0.896104	0.99843	0.0024879	0.0358431	0.914472	0.979854	0.049505	0.0726691	0.49572	0.999416	-0.0549066	0.0726878	0.450024	0.87529	protein-coding
Adcy7	Adcy7|AA407758|-|8 C3|8 43.06 cM|protein-coding	10299	11553	6904	7806	5530	3072	2788	2975	3758	2842	9422	10371	6299	6092	6363	0.00535755	0.0294254	0.786504	0.964553	0.00268249	0.0147562	0.333794	0.968137	0.017211	0.0324424	0.531394	0.783882	-0.0072655	0.0797335	0.199554	0.934859	-0.0473931	0.0379931	0.0677686	0.369743	0.03286	0.0583184	0.573123	0.999416	0.0120878	0.057255	0.832792	0.978552	protein-coding
Adcy9	Adcy9|AC9|ACtp10|AW125421|D16Wsu65e|mKIAA0520|-|16 A1|16 2.42 cM|protein-coding	1237	1316	926	1035	688	289	276	315	379	270	1030	1179	681	658	694	0.0597491	0.0703044	0.0302245	0.263072	0.00558287	0.0308013	0.359799	0.974851	-0.00764945	0.0485518	0.803926	0.928983	-0.00592173	0.106473	0.38406	NA	-0.0436443	0.0562634	0.118892	0.479313	-0.0909679	0.1266	0.47242	0.999416	-0.206192	0.113818	0.0700499	0.472793	protein-coding
Add1	Add1|AI256389|-|5 B2|5 17.9 cM|protein-coding	16220	18336	11013	12007	8959	4519	4124	4860	5315	3952	15401	15979	9967	9704	9751	0.0102805	0.0300641	0.604909	0.918276	0.000516159	0.00988726	0.797613	0.998689	0.00212944	0.0331132	0.939038	0.982228	-0.00172753	0.0504519	0.662193	0.989566	-0.0187118	0.0335739	0.409812	0.798466	-0.011389	0.0590806	0.847138	0.999416	-0.0202526	0.0590028	0.731412	0.953275	protein-coding
Add3	Add3|AI463285|R75380|-|19 D2|19 47.18 cM|protein-coding	6799	7784	5042	5459	4025	1753	1615	1811	2047	1495	6801	7204	4463	4543	4555	0.0551554	0.0413516	0.0202288	0.202063	-0.00200147	0.0143937	0.481049	0.994778	0.033203	0.0348832	0.247412	0.549211	-0.000162573	0.0502544	0.966832	0.999837	0.0239086	0.0360016	0.314733	0.733591	-0.149988	0.0666269	0.0243751	0.441737	-0.0635861	0.0631939	0.314317	0.796995	protein-coding
Adgra1	Adgra1|2900059M17Rik|D7Ertd680e|Gpr123|-|7 F4|7 84.89 cM|protein-coding	382	482	461	546	381	158	140	309	331	274	494	481	394	354	363	0.773938	0.11895	6.46558e-12	3.8352e-10	0.872443	0.135885	4.26415e-12	8.70559e-10	0.0995671	0.0806662	0.00608487	0.0740151	-0.000310569	0.0993682	0.96079	NA	0.0747027	0.0881154	0.0275076	0.224661	0.124119	0.167111	0.457644	0.999416	-0.529701	0.155819	0.000675199	0.0195939	protein-coding
Adgra2	Adgra2|8430414O08Rik|9530074E10Rik|Gpr124|Tem5|mKIAA1531|-|8|8 A2|protein-coding	6242	6804	4351	4778	3242	1214	1106	1241	1476	1119	6472	6411	3643	3793	3805	0.00207516	0.0315599	0.916075	0.987665	0.000772518	0.0130351	0.777618	0.998689	-0.0697768	0.0369296	0.0185857	0.138421	3.95916e-07	0.0521391	0.999921	NA	0.0454461	0.0411694	0.0886192	0.417158	0.0112787	0.0718431	0.875252	0.999416	-0.108429	0.065987	0.100345	0.554883	protein-coding
Adgra3	Adgra3|3830613O22Rik|AU044632|Gpr125|Tem5-like|-|5|5 B3|protein-coding	8515	9694	5873	6313	4474	2323	2130	2345	2739	2073	8808	9276	5683	5749	5981	-0.0176501	0.0298684	0.378767	0.819873	-0.0011766	0.0112827	0.598517	0.998689	0.0289171	0.0319572	0.288437	0.591014	0.00314837	0.0553372	0.458051	0.977381	0.0611774	0.0387665	0.0248888	0.211903	0.0130498	0.0589084	0.824681	0.999416	0.077519	0.0562258	0.167985	0.661572	protein-coding
Adgrd1	Adgrd1|E230012M21Rik|Gpr133|-|5|5 G1.3|protein-coding	35	51	36	22	20	2	1	5	11	1	29	23	15	20	9	0.000900774	0.0949961	0.955415	0.993608	0.0109571	0.107226	0.107277	NA	-0.00317173	0.0715424	0.752823	NA	-0.000636009	0.157065	0.839118	NA	-0.011409	0.088219	0.361132	NA	1.63016	1.13337	0.15034	0.969784	-0.19084	0.744106	0.797589	0.968397	protein-coding
Adgre5	Adgre5|AA409984|Cd97|TM7LN1|-|8 C2|8 40.22 cM|protein-coding	783	877	570	640	452	467	407	503	533	384	863	913	501	536	586	0.0216494	0.0469104	0.267707	0.736507	-0.00187895	0.022327	0.68944	0.998689	-0.0153715	0.0498429	0.615874	0.838231	0.0168563	0.177433	0.120645	NA	0.0981908	0.0836499	0.0100312	0.118195	-0.142098	0.123212	0.248794	0.999416	-0.14381	0.121484	0.236499	0.73595	protein-coding
Adgrg1	Adgrg1|Cyt28|Gpr56|TM7LN4|TM7XN1|-|8 C5|8 47.12 cM|protein-coding	2136	2462	1327	1576	894	928	942	807	1351	959	2003	2187	1063	1131	1168	-0.0682978	0.079348	0.0224164	0.216216	0.0046551	0.0268836	0.387766	0.975251	-0.0923665	0.0631978	0.00846172	0.0883103	-0.000900513	0.0836988	0.874214	NA	-0.0306527	0.0529927	0.239549	0.66077	0.288795	0.118443	0.0147577	0.320504	-0.00300338	0.120291	0.980081	0.99658	protein-coding
Adgrl1	Adgrl1|2900070I05Rik|AI182398|CLIBA|Lec2|Lphn1|mKIAA0821|-|8|8 C2|protein-coding	7575	8413	5215	6004	4077	2033	1876	1998	2635	1758	7914	8088	4884	4636	5012	0.0303118	0.036351	0.149604	0.591218	0.00244742	0.0161004	0.441767	0.985976	-0.0242162	0.0374759	0.415537	0.707677	-0.016884	0.145246	0.0870699	0.876667	0.0310429	0.0400031	0.220119	0.637852	-0.0335842	0.0722481	0.642043	0.999416	-0.115894	0.0705714	0.100542	0.555273	protein-coding
Adgrl2	Adgrl2|AI450192|CIRL-2|Gm619|Lec1|Lphh1|Lphn2|mKIAA0786|-|3|3 H3|protein-coding	3098	3460	1797	1874	1254	387	312	316	320	247	2322	2559	1445	1404	1438	-0.253493	0.0854876	2.75797e-05	0.000817974	-0.309762	0.113411	5.04397e-05	0.00294958	-0.0484853	0.0452272	0.125745	0.388798	-0.00434606	0.0868659	0.454786	NA	-0.231225	0.0822709	2.62672e-05	0.00124759	-0.0902036	0.113349	0.426146	0.999416	0.2055	0.0934071	0.0278033	0.287422	protein-coding
Adgrl3	Adgrl3|5430402I23Rik|CIRL-3|D130075K09Rik|Gm1379|LEC3|Lphn3|mKIAA0768|-|5|5 D-E1|protein-coding	121	125	68	71	44	10	24	26	32	19	49	69	29	34	35	-0.0202377	0.0918871	0.288719	0.755461	0.0100179	0.0700055	0.250247	NA	-0.00887962	0.0688835	0.568722	NA	-0.000673279	0.148568	0.891008	NA	-0.156148	0.270906	0.0024731	0.0471322	0.791677	0.469952	0.0920678	0.830337	0.163417	0.428926	0.703209	0.948138	protein-coding
Adh1	Adh1|ADH-A2|ADH-AA|AI194826|Adh-1|Adh-1-t|Adh-1e|Adh-1t|Adh-3e|Adh1-e|Adh1-t|Adh1tl|Adh3-e|-|3 G3|3 64.16 cM|protein-coding	47	38	19	27	22	11	8	12	15	9	42	43	18	20	22	-0.00279965	0.0845863	0.862075	0.977255	0.00400153	0.0638787	0.568873	NA	-0.0133801	0.0721185	0.305003	NA	-0.00228969	0.156388	0.560097	NA	0.00101636	0.0763228	0.941267	NA	0.383129	0.648453	0.55463	0.999416	-0.315347	0.575717	0.583865	0.916957	protein-coding
Adh5	Adh5|Adh-5|Adh3|GSNOR|-|3|3 G3|protein-coding	10569	12204	7158	7779	5935	3348	2822	3181	3732	2838	9836	10136	6693	6955	6876	-0.00665154	0.0326985	0.734933	0.956543	-0.00210175	0.0149649	0.478493	0.994778	0.0881995	0.0404737	0.00448274	0.0610105	0.00184212	0.0578292	0.667423	0.989566	-0.0437247	0.0429097	0.10446	0.453336	-0.0210159	0.0708418	0.766726	0.999416	0.152795	0.0709092	0.0311774	0.306874	protein-coding
Adh7	Adh7|AI325182|Adh-3|Adh-3e|Adh-3t|Adh3|Adh3-e|Adh3-t|Adh4|Adt-1|-|3 G3|3 64.13 cM|protein-coding	5300	6077	3341	4114	3224	1767	1655	2060	2014	1458	5179	5098	3656	3252	3516	0.0322591	0.0473492	0.132115	0.565924	0.000750096	0.0173765	0.840967	0.999213	0.0555823	0.0483587	0.0831235	0.308455	-0.00963423	0.12301	0.218171	0.941278	-0.016831	0.0451728	0.497106	0.840562	-0.100808	0.101043	0.318437	0.999416	0.00092526	0.101641	0.992737	0.999224	protein-coding
Adhfe1	Adhfe1|6330565B14Rik|AI043035|Adh8|HOT|-|1|1 A2|protein-coding	57	67	38	60	37	19	20	19	19	14	80	58	25	39	31	0.0100261	0.0822355	0.551405	0.903433	-0.00631013	0.0626079	0.417471	NA	-0.0227975	0.0741178	0.146986	NA	0.00151589	0.151551	0.741862	NA	0.014234	0.0792428	0.376526	0.77662	-0.557323	0.515206	0.279364	0.999416	-0.669115	0.469811	0.154383	0.64618	protein-coding
Adi1	Adi1|AL024210|Fe-ARD|MTCBP-1|Ni-ARD|-|12|12 A2|protein-coding	4879	5852	3169	3570	2484	1583	1534	1669	1817	1592	5482	5398	3201	3342	3239	-0.0732131	0.0595349	0.0102366	0.124851	-0.00061114	0.0140709	0.838391	0.999213	-0.0354447	0.0407225	0.24909	0.550973	0.0144983	0.140031	0.116162	NA	0.067302	0.0516014	0.0277984	0.225951	0.144081	0.0812765	0.0762742	0.795973	0.0959658	0.0799488	0.230007	0.728497	protein-coding
Adipor1	Adipor1|2810031L11Rik|ACDCR1|CGI-45|Paqr1|-|1|1 E4|protein-coding	23928	27454	15939	17530	12897	6561	5693	6701	7635	5502	23129	23916	15533	15316	15611	-0.00641098	0.0293021	0.745936	0.958187	-2.61315e-05	0.00897602	0.988628	0.999842	0.0570231	0.0326911	0.0390783	0.208589	-0.00254482	0.0521084	0.532157	0.989566	-0.0133174	0.0317223	0.541662	0.859397	0.0133762	0.0563412	0.812335	0.999416	0.0920304	0.0566914	0.104513	0.562964	protein-coding
Adipor2	Adipor2|1110001I14Rik|ADCR2|AI115388|AW554121|D6Ucla1e|Paqr2|-|6 F1|6 56.78 cM|protein-coding	7470	8433	5084	5869	3905	2521	2344	2724	2900	2229	8584	8575	5328	5518	5675	-0.000268912	0.0309418	0.989125	0.998254	-0.00153285	0.0128236	0.546975	0.998689	0.0252715	0.0347442	0.377486	0.676131	0.00867222	0.0933006	0.175345	0.9293	0.196983	0.0552513	1.67435e-06	0.000124898	-0.0300835	0.0646489	0.64169	0.999416	0.0376867	0.0632937	0.551559	0.908058	protein-coding
Adk	Adk|2310026J05Rik|5033405D03Rik|AI255373|AI987814|Ak|-|14|14 A3|protein-coding	4742	5394	2983	3413	2461	1425	1325	1347	1635	1263	3857	4086	2644	2654	2739	-0.0342793	0.0369399	0.109526	0.520508	-0.00317457	0.0179307	0.364597	0.975251	0.0758376	0.038927	0.0127223	0.112991	-0.00144041	0.05629	0.732133	NA	-0.242589	0.0571821	1.88769e-07	1.92878e-05	0.0318059	0.0720861	0.659053	0.999416	0.200105	0.0693314	0.00389914	0.0796691	protein-coding
Adm	Adm|AM|-|7 E3|7 57.7 cM|protein-coding	1308	1306	2402	2723	2199	310	289	658	924	652	1159	1241	1065	998	1085	1.6355	0.084032	3.20857e-86	1.2001e-83	1.23924	0.100559	8.27075e-38	6.01542e-35	0.424537	0.0770934	5.43288e-11	3.02897e-08	-0.0347294	0.257403	0.044322	NA	-0.0304231	0.0516149	0.24376	0.665005	-0.374915	0.120481	0.00185947	0.0652024	-1.14921	0.111777	8.55992e-25	1.74635e-22	protein-coding
Adnp	Adnp|AA589558|mKIAA0784|-|2|2 H3|protein-coding	7706	8394	5095	5622	4013	2763	3029	2623	3353	2666	7630	8070	4554	4199	4467	-0.00848879	0.0339852	0.663857	0.939464	-0.00761957	0.0275569	0.15793	0.84524	-0.091743	0.0435061	0.00418179	0.0588282	-0.00119431	0.059061	0.783885	0.990475	0.00655732	0.0373468	0.780917	0.945045	-0.0581047	0.0757998	0.443346	0.999416	-0.121119	0.0766009	0.11384	0.580409	protein-coding
Adnp2	Adnp2|8430420L05Rik|BC024969|Kiaa0863|Zfp508|mKIAA0863|-|18|18 E3|protein-coding	4888	5784	3783	4358	3243	1598	1461	1760	1982	1469	4817	5082	3347	3208	3325	0.205174	0.0675066	2.09128e-05	0.000635646	0.00864249	0.0297416	0.141285	0.827447	0.0590797	0.0399277	0.0542667	0.247345	-0.00358348	0.0691502	0.462419	NA	-0.00878748	0.0369398	0.708805	0.922638	-0.152213	0.0763976	0.0463291	0.645847	-0.145724	0.0745194	0.0505219	0.402713	protein-coding
Ado	Ado|Gm237|-|10|10 B5.1|protein-coding	7568	8342	4960	5646	3682	2308	2294	2247	2758	2192	7241	7529	4692	4713	4822	-0.0308383	0.0341924	0.141482	0.581342	-0.00221311	0.014544	0.434092	0.984749	0.0295415	0.0351497	0.305367	0.607625	0.00111977	0.0518358	0.779015	0.990475	-0.0132612	0.0341385	0.560674	0.871543	0.0313903	0.0651691	0.630037	0.999416	0.115434	0.0639295	0.0709727	0.475709	protein-coding
Adpgk	Adpgk|2610017G09Rik|Adp-gk|C77577|-|9|9 B|protein-coding	2473	2810	1577	1783	1251	758	644	800	934	727	2596	2687	1541	1587	1627	-0.0339294	0.042041	0.116078	0.532173	0.0116336	0.0371596	0.119517	0.788929	-0.0319939	0.041411	0.300226	0.602898	0.00171392	0.0658519	0.716482	NA	0.0437194	0.0465325	0.111902	0.465168	0.212278	0.0888311	0.0168632	0.350406	0.0432073	0.082821	0.601883	0.922311	protein-coding
Adprh	Adprh|Arh1|-|16|16 B4|protein-coding	2954	3617	2167	2301	1657	684	577	736	828	623	2766	3036	1914	1933	1940	0.000942014	0.0353971	0.96058	0.993973	0.00538013	0.0259889	0.295108	0.946705	0.0496014	0.0431729	0.114158	0.370556	0.000326773	0.064284	0.944029	NA	-0.0245141	0.0428537	0.332727	0.746563	0.0772809	0.0938528	0.410266	0.999416	0.0870669	0.085932	0.310961	0.794755	protein-coding
Adprhl2	Adprhl2|AI836109|Arh3|-|4|4 D2.2|protein-coding	1632	2039	1164	1353	966	449	400	461	529	397	1784	1836	1112	1199	1231	0.00423693	0.0384142	0.818147	0.96992	-0.000431627	0.0200997	0.920595	0.999842	0.0277954	0.046686	0.374577	0.67401	0.00274332	0.0823497	0.624136	NA	0.0328683	0.0496714	0.214341	0.632107	-0.0275495	0.113352	0.807971	0.999416	0.0425894	0.103626	0.68108	0.943104	protein-coding
Adprm	Adprm|2310004I24Rik|MDS006|-|11|11 B3|protein-coding	882	1002	591	674	466	278	266	305	350	262	861	819	573	574	554	-0.00106377	0.0411864	0.952032	0.99357	0.00291042	0.0263434	0.590399	0.998689	0.0424032	0.0525495	0.173763	0.458328	0.000112718	0.087276	0.984642	NA	-0.0180707	0.0497731	0.462655	0.823791	0.0652405	0.135399	0.62992	0.999416	0.119299	0.125376	0.341337	0.81644	protein-coding
Adra1b	Adra1b|[a]1b|-|11 B1.1|11 25.81 cM|protein-coding	1802	1994	1767	1874	1186	450	419	358	524	385	1708	1825	990	1065	1044	0.35932	0.0868803	7.6308e-07	2.87008e-05	-0.0155104	0.0478614	0.10504	0.746522	-0.0412871	0.0480357	0.191202	0.48201	0.00164079	0.0782884	0.761499	NA	-0.00854952	0.0443186	0.724623	0.927501	-0.545133	0.113811	1.66927e-06	0.000114095	-0.484876	0.104664	3.60938e-06	0.000184092	protein-coding
Adra1d	Adra1d|Adra-1|Adra1|Adra1a|Gpcr8|Spr8|[a]1d|alpha1D-AR|-|2 F1|2 63.5 cM|protein-coding	18	32	14	8	5	6	11	8	7	10	20	34	18	21	15	-0.0536222	0.205452	0.0662963	0.408923	-0.00343677	0.0672463	0.600377	NA	0.00140496	0.0711853	0.893333	NA	0.00313176	0.161334	0.3164	NA	0.00799655	0.0846508	0.509984	NA	0.782517	0.813891	0.336325	0.999416	1.18828	0.764447	0.12008	0.589414	protein-coding
Adrb2	Adrb2|Adrb-2|Badm|Gpcr7|-|18 E1|18 35.1 cM|protein-coding	209	251	240	273	207	40	32	30	28	16	199	186	117	129	102	0.745546	0.211524	7.54775e-06	0.000245484	-0.0600807	0.164167	0.0137102	0.267693	-0.00740195	0.0625223	0.743215	NA	-0.00287759	0.135064	0.658658	NA	-0.0101281	0.0636865	0.615552	0.889952	-1.58477	0.338874	2.91683e-06	0.000188823	-0.920464	0.255533	0.000315618	0.0103401	protein-coding
Adrm1	Adrm1|1110063P18Rik|2510006J17Rik|AA408205|ARM-1|AU043535|Arm1|Gp110|Rpn13|-|2|2 H4|protein-coding	4460	4994	3282	3451	2296	1266	1111	1061	1578	1240	5022	5072	2974	3256	3230	-0.0142736	0.035688	0.467312	0.865541	6.56753e-05	0.0144738	0.983175	0.999842	0.000996911	0.0405634	0.974008	0.994132	0.00702846	0.0954536	0.266507	NA	0.0958308	0.0594	0.00574471	0.0847533	0.0465914	0.0840745	0.579464	0.999416	0.0469252	0.0810785	0.562749	0.909932	protein-coding
Adsl	Adsl|Adl|Asl|-|15 E1|15 37.95 cM|protein-coding	5845	6732	4015	4551	3217	2025	1736	2014	2521	1772	6212	6402	4133	4183	4244	0.012242	0.0326136	0.537406	0.898345	0.00453314	0.0206393	0.252904	0.927785	0.0604395	0.037554	0.0430703	0.218835	-0.00166303	0.0561084	0.692154	0.989566	0.0456161	0.0422263	0.0905089	0.42084	0.0311921	0.0701395	0.656525	0.999416	0.0596909	0.0684896	0.383464	0.836168	protein-coding
Adss	Adss|AI314886|AS|Adss2|-|1|1 H4|protein-coding	14569	16645	9514	10825	7423	5108	5002	4757	6154	5105	15372	16352	9774	9683	10050	-0.0502715	0.0341967	0.0231165	0.221225	-0.000403772	0.00867901	0.816559	0.99869	-0.0034606	0.0306495	0.896109	0.967926	0.00149742	0.0466032	0.694876	0.989566	0.0557974	0.0369896	0.0337255	0.252613	0.0827667	0.0531684	0.119544	0.903831	0.0877894	0.0532578	0.0992731	0.553057	protein-coding
Adssl1	Adssl1|AI528595|Adss|Adss1|-|12|12 F1|protein-coding	1624	1864	1174	1198	884	292	263	409	365	236	1564	1654	855	1023	949	0.00221093	0.038713	0.903758	0.985567	0.00204491	0.0238565	0.682093	0.998689	-0.0481826	0.0487975	0.129816	0.395268	0.0102465	0.131603	0.213783	NA	0.0282967	0.0488006	0.274731	0.695928	0.0327121	0.124248	0.792334	0.999416	-0.117112	0.106603	0.271949	0.765914	protein-coding
Aebp1	Aebp1|ACLP|-|11|11 A1|protein-coding	18772	21340	12651	12985	9577	4590	4247	3795	5685	3983	24513	24755	13368	14145	13773	-0.0413279	0.0437043	0.0676176	0.412185	-0.00652762	0.0257336	0.192632	0.875172	-0.0963807	0.045331	0.00311522	0.0480342	-0.00138916	0.0609101	0.75505	0.989566	0.326031	0.0614706	2.77976e-09	4.27837e-07	0.0313963	0.0782776	0.688354	0.999416	-0.0455097	0.0792921	0.566002	0.911847	protein-coding
Aebp2	Aebp2|AU023766|B230313N05Rik|-|6|6 G2|protein-coding	14732	16459	10111	11103	7844	5525	5511	5739	6983	5302	16079	16696	9675	9712	9900	-0.00255454	0.0286708	0.896945	0.984253	0.000702518	0.00926944	0.701906	0.998689	-0.0485709	0.0315669	0.0722821	0.287079	0.00381221	0.0569535	0.383619	0.972028	0.118772	0.0427315	0.00016275	0.0059071	0.0215427	0.0541424	0.690712	0.999416	-0.05992	0.0545601	0.2721	0.765914	protein-coding
Aen	Aen|2700083B06Rik|Isg20l1|-|7|7 D2|protein-coding	4937	5618	4436	5422	4025	2514	2205	2506	3413	2339	5832	5755	3985	4161	4278	0.525206	0.069828	7.00658e-15	4.99173e-13	0.0315533	0.0611114	0.0304073	0.438803	0.119848	0.0565412	0.000843101	0.0211634	-0.00246993	0.0719594	0.624091	0.989566	0.0997399	0.0676429	0.00625988	0.0887108	-0.38895	0.0895793	1.41218e-05	0.000816094	-0.33673	0.0909361	0.00021312	0.00735812	protein-coding
Aes	Aes|AL024115|Esp1|Grg|Grg-5|Grg5|Tle5|-|10 C1|10 39.72 cM|protein-coding	24125	28013	17142	18194	12043	4950	4388	4960	5573	4098	25271	25734	14649	15851	15599	-0.0321138	0.0320567	0.123585	0.550155	-0.0185579	0.0393868	0.0388459	0.500609	-0.0411012	0.0326903	0.136946	0.407378	0.00780956	0.0827592	0.182654	0.9293	0.0669363	0.0401008	0.017249	0.168729	-0.0264676	0.0578431	0.647257	0.999416	0.010601	0.0573971	0.853468	0.980725	protein-coding
AF357399	AF357399|MBI-142|-|7|7 A3|snoRNA	19	25	22	27	16	19	10	12	18	16	33	38	17	19	9	0.0356926	0.147221	0.135315	0.570629	0.00118119	0.0591618	0.863898	NA	-0.0158946	0.0740536	0.193511	NA	-0.00100147	0.155288	0.786928	NA	0.0214014	0.0982425	0.155721	NA	-0.638071	0.641496	0.319901	0.999416	-1.26904	0.633646	0.0452029	0.382804	snoRNA
Afap1	Afap1|2600003E23Rik|9630044L16Rik|AI848729|Afap|mKIAA3018|-|5|5 B3|protein-coding	2844	3080	1776	2054	1280	913	934	851	1077	854	2760	2897	1563	1526	1553	-0.0411964	0.0468703	0.0707493	0.420963	-0.0052989	0.0249939	0.281661	0.943459	-0.110204	0.0518583	0.00141094	0.0294885	-0.00120676	0.0663636	0.799834	NA	-0.00172599	0.039557	0.942411	0.984217	0.0425721	0.0897256	0.635165	0.999416	-0.0649278	0.0868774	0.454852	0.876507	protein-coding
Afap1l1	Afap1l1|AI173486|-|18|18 E1|protein-coding	151	148	93	127	87	60	50	66	57	60	158	137	83	81	107	0.0067955	0.0626935	0.673654	0.94134	8.8484e-05	0.0428651	0.990138	0.999842	-0.00362426	0.0643413	0.859079	NA	0.00393847	0.14502	0.528324	NA	0.00909968	0.0667119	0.630378	0.894999	-0.0944473	0.318236	0.766631	0.999416	-0.133567	0.303216	0.659574	0.935584	protein-coding
Afap1l2	Afap1l2|AU041783|C86904|mKIAA1914|-|19|19 D2|protein-coding	1512	1720	1139	1152	856	273	218	381	323	209	1504	1627	973	994	1035	0.0288936	0.0466665	0.165804	0.619282	0.0048011	0.029342	0.412478	0.978079	0.010499	0.0463218	0.735694	0.895883	0.00255264	0.0826226	0.649471	NA	0.0565656	0.0583267	0.0590883	0.342606	-0.02434	0.126044	0.846875	0.999416	-0.0882153	0.104383	0.398046	0.842587	protein-coding
Afdn	Afdn|5033403D15Rik|AF6|Af-6|Afadin|Gm314|I-afadin|Mllt4|S-afadin|-|17|17 A1|protein-coding	24681	25860	16361	19073	12549	7164	6829	7247	8945	6901	23721	25423	14271	14363	14879	0.01328	0.0299102	0.505323	0.881384	0.00340225	0.0161598	0.256842	0.930728	-0.054551	0.0331564	0.0503954	0.238002	-0.00291343	0.0544397	0.486645	0.986508	0.0138172	0.0322392	0.530952	0.855646	0.0208967	0.0570194	0.714004	0.999416	-0.104886	0.0578292	0.0697216	0.471522	protein-coding
Aff1	Aff1|9630032B01Rik|AW319193|Af4|Mllt2h|Rob|-|5 E5|5 50.45 cM|protein-coding	5886	6378	4327	4989	3480	2054	2114	1982	2967	2267	5424	5936	3354	3345	3390	0.103692	0.0593428	0.00124724	0.0245277	0.0802027	0.0745794	0.00405	0.114951	-0.0421375	0.0366499	0.152799	0.431104	-0.00911135	0.0987776	0.173058	0.9293	-0.0480881	0.0420287	0.0760998	0.391412	-0.010777	0.0673522	0.872874	0.999416	-0.22811	0.0669042	0.000650836	0.0190232	protein-coding
Aff3	Aff3|3222402O04Rik|A730046J16|LAF-4|Laf4|-|1 B|1 16.58 cM|protein-coding	223	202	149	122	78	15	22	15	16	24	130	144	95	88	78	-0.0343376	0.104544	0.134922	0.569865	-0.00308343	0.0539482	0.676317	0.998689	0.00251924	0.0654788	0.894694	NA	0.00110446	0.142578	0.845368	NA	-0.066675	0.13214	0.0226614	0.200702	0.225671	0.424989	0.595415	0.999416	0.411917	0.335711	0.219824	0.717381	protein-coding
Aff4	Aff4|AF5Q31|Alf4|Laf4l|MCEF|-|11|11 B1.3|protein-coding	25753	27804	16899	19431	12956	7764	7440	8075	9757	7725	22982	24882	15529	14766	15366	-0.00294908	0.0285345	0.881088	0.980694	0.0162356	0.0354873	0.040791	0.515962	0.0244444	0.0312245	0.362294	0.662714	-0.00508599	0.0635647	0.286243	0.959478	-0.0642634	0.0381354	0.018609	0.176771	0.0911222	0.0534281	0.0880992	0.820132	0.0391584	0.0542013	0.47001	0.882136	protein-coding
Afg1l	Afg1l|CG8520|Lace1|-|10 B2|10 22.88 cM|protein-coding	468	557	322	360	290	135	142	202	185	140	480	494	332	335	297	0.0124956	0.050612	0.476027	0.868156	0.0132736	0.0534046	0.169365	0.855208	0.0193036	0.0570082	0.488441	0.755635	-0.00092467	0.108407	0.887704	NA	0.00878263	0.0546988	0.69803	0.919736	0.116065	0.187552	0.536023	0.999416	-0.0148484	0.17221	0.931289	0.988424	protein-coding
Afg3l1	Afg3l1|1700047G05Rik|3110061K15Rik|-|8|8 E1|protein-coding	4661	5674	3279	3645	2487	1466	1265	1555	1709	1322	4935	5028	2797	2965	2844	-0.0153059	0.0344181	0.440803	0.852544	0.00122949	0.0143815	0.681342	0.998689	-0.0744663	0.0409444	0.0167026	0.130413	0.00650414	0.0882585	0.273703	NA	0.0324894	0.0415323	0.20689	0.622566	0.0694799	0.0773983	0.369349	0.999416	-0.075255	0.0748682	0.314817	0.796995	protein-coding
Afg3l2	Afg3l2|2310036I02Rik|AW260507|Emv66|par|-|18|18 E1|protein-coding	4815	5572	3449	3743	2445	1775	1606	1630	2202	1583	5199	5225	3027	3223	3202	-0.0127914	0.034881	0.514783	0.886842	-0.00112616	0.0143791	0.708253	0.998689	-0.0269034	0.0401321	0.378687	0.677216	0.00580369	0.085631	0.314777	NA	0.0443728	0.0455875	0.105881	0.454544	0.0156696	0.0793847	0.843523	0.999416	-0.00691888	0.0785278	0.929791	0.988369	protein-coding
Afmid	Afmid|9030621K19Rik|Ammd|FKF|KFA|Kf|formylase|-|11|11 E2|protein-coding	314	377	187	202	159	132	98	106	134	92	320	354	201	200	228	-0.0288495	0.0713731	0.165281	0.618895	-0.00760349	0.0445098	0.340222	0.96971	-0.000673534	0.0586522	0.979157	0.994882	0.00123569	0.119384	0.852396	NA	0.00908411	0.0580391	0.676468	0.909848	0.0493748	0.21771	0.820586	0.999416	0.213887	0.202894	0.291801	0.782688	protein-coding
Afp	Afp|-|-|5 E1|5 44.77 cM|protein-coding	75	70	61	40	45	19	16	25	17	25	107	110	84	76	101	-0.00560284	0.0725914	0.72769	0.954653	0.00133768	0.0533381	0.852705	0.999842	0.0247164	0.0717413	0.181431	NA	0.00850768	0.174545	0.149008	NA	0.0963114	0.190241	0.00782027	0.100652	0.182392	0.469153	0.697448	0.999416	0.445802	0.396672	0.261074	0.756657	protein-coding
Aftph	Aftph|-|-|11|11 A3.1|protein-coding	7698	8326	5196	6008	4182	2761	2600	2999	3312	2611	7147	7494	4996	4750	5080	0.0271623	0.033667	0.189343	0.654725	0.00337642	0.0172635	0.304583	0.950759	0.0795504	0.0370643	0.00741249	0.0826531	-0.000153757	0.0506967	0.968791	0.999837	-0.0209704	0.0359488	0.375068	0.775383	-0.0122736	0.0651256	0.850515	0.999416	0.050954	0.064784	0.431562	0.866516	protein-coding
Aga	Aga|AW060726|-|8|8 B1.3|protein-coding	2275	2597	1522	1599	1137	714	621	699	814	595	2134	2177	1420	1481	1478	-0.0360554	0.0436684	0.100098	0.49951	-0.00376642	0.0220064	0.393165	0.975251	0.0645365	0.0438077	0.0420454	0.216944	0.00609565	0.0924118	0.319784	NA	-0.0224953	0.0419252	0.369185	0.770884	0.0435643	0.0912652	0.633122	0.999416	0.221599	0.0848709	0.00902735	0.144363	protein-coding
Agap1	Agap1|Centg2|Ggap1|R75364|mKIAA1099|-|1|1 D|protein-coding	4980	5529	3293	3839	2542	954	826	915	1181	885	4830	4994	2864	2934	2867	-0.00289336	0.0328064	0.882397	0.981115	0.00545798	0.024213	0.24825	0.922366	-0.0511948	0.0384893	0.0898719	0.322357	-0.0159287	0.142566	0.0964966	NA	-0.0127347	0.0365358	0.588369	0.882949	0.0831025	0.0789235	0.292364	0.999416	-0.0728332	0.0718396	0.310663	0.794755	protein-coding
Agap3	Agap3|AGAP-3|AV028425|Centg3|Crag|Crag.|MRIP-1|cnt-g3|-|5|5 A3|protein-coding	4757	5223	3429	3637	2567	1201	1041	1148	1397	1055	5002	4883	2969	3154	3199	0.00483364	0.0328407	0.805066	0.967419	-0.00198238	0.0159137	0.539848	0.998689	0.0042693	0.0376066	0.885939	0.963855	0.00650675	0.0864035	0.266391	NA	0.0502924	0.0442486	0.0700853	0.37557	-0.0515771	0.0764952	0.50015	0.999416	-0.00672467	0.0715813	0.925153	0.988369	protein-coding
Agbl3	Agbl3|2900053G10Rik|4930431N21Rik|6530406M24Rik|CCP3|-|6|6 B1|protein-coding	158	174	107	127	71	67	57	60	78	47	122	162	76	81	79	0.00407864	0.0594162	0.797704	0.966264	-0.00243327	0.042738	0.737062	0.998689	-0.0174403	0.0656478	0.412372	NA	-0.00268835	0.139435	0.666228	NA	-0.0151398	0.06805	0.446821	0.81698	-0.137096	0.299918	0.647592	0.999416	-0.215736	0.288773	0.455015	0.876507	protein-coding
Agbl5	Agbl5|9430057O19Rik|CCP5|-|5|5 B1|protein-coding	2652	2953	1776	1824	1572	658	610	620	800	576	2468	2497	1809	1645	1691	0.00720172	0.0393211	0.695592	0.946554	-0.000116297	0.0195508	0.978027	0.999842	0.069563	0.0522552	0.0342793	0.194702	-0.00939921	0.125439	0.233877	NA	-0.0387023	0.053093	0.155605	0.550024	-0.0347664	0.112803	0.757926	0.999416	0.119979	0.108037	0.26677	0.76221	protein-coding
Ager	Ager|RAGE|-|17|17 B1|protein-coding	124	145	92	106	80	37	36	41	58	39	131	148	82	75	81	0.0166526	0.0717261	0.351918	0.805934	0.00933844	0.0583976	0.288848	0.946051	-0.0129446	0.0649543	0.536882	NA	-0.00404233	0.145022	0.520271	NA	0.00696194	0.0654639	0.714067	0.925294	0.0798276	0.330173	0.808954	0.999416	-0.33232	0.296349	0.262126	0.757409	protein-coding
Agfg1	Agfg1|AU045498|C130049H11Rik|C85612|D730048C23Rik|Hrb|RAB|Rip|-|1|1 C5|protein-coding	16456	18166	10928	12707	9131	5503	5231	5659	7198	5778	15755	16821	11032	10470	11090	0.0173462	0.0294841	0.386093	0.824597	0.109226	0.0590087	0.000818288	0.0321703	0.0770957	0.032615	0.00516693	0.0665854	-0.00624678	0.0714474	0.230621	0.952826	-0.0198076	0.0324778	0.373643	0.774749	0.106875	0.0549285	0.0516899	0.673349	0.0667035	0.0553394	0.228067	0.726519	protein-coding
Agfg2	Agfg2|A630095P14Rik|Hrbl|RAB-R|RABR|-|5|5 G2|protein-coding	2424	2709	2727	2910	2078	667	583	571	759	610	2661	2686	1704	1734	1839	0.628463	0.0605332	5.9588e-26	6.74246e-24	-0.00396009	0.0223212	0.374313	0.975251	0.0442868	0.0410459	0.151729	0.429865	0.00392327	0.0750109	0.449142	NA	0.0736553	0.0532011	0.0192651	0.180744	-0.704431	0.0886213	1.88362e-15	2.88215e-13	-0.56284	0.0795906	1.53063e-12	1.61015e-10	protein-coding
Aggf1	Aggf1|2010009L17Rik|2310029P06Rik|AW112072|Peg3|VG5Q|-|13|13 D1|protein-coding	3471	3838	2399	2782	1630	1212	1166	1242	1486	1098	3565	3580	2097	2110	2182	-0.00328657	0.0361794	0.862088	0.977255	-0.000657983	0.0159176	0.847346	0.999842	-0.0343526	0.0437968	0.272206	0.574169	0.00254485	0.0729246	0.617202	NA	0.0235097	0.0438016	0.352905	0.759466	-0.00194179	0.0916042	0.983088	0.999416	-0.0541123	0.0903521	0.549237	0.907674	protein-coding
Agk	Agk|2610037M15Rik|6720408I04Rik|AI465370|Mulk|-|6|6 B1|protein-coding	961	995	606	629	510	312	333	346	399	270	884	965	635	582	573	0.00302336	0.0423723	0.862781	0.977255	-0.000413048	0.0239076	0.934992	0.999842	0.0186631	0.0519566	0.535481	0.786927	-0.00635368	0.117225	0.380674	NA	-0.00335159	0.0487676	0.887069	0.973039	-0.0268314	0.140217	0.848247	0.999416	0.0372587	0.133524	0.780213	0.964885	protein-coding
Agl	Agl|1110061O17Rik|9430004C13Rik|9630046L06Rik|AI850929|C77197|-|3|3 G1|protein-coding	5146	5985	3455	3878	2628	1396	1272	1607	1766	1358	4597	5076	2981	2860	3000	-0.0145952	0.0332557	0.463605	0.863886	0.0315073	0.0568102	0.0256507	0.392759	-0.0207467	0.0374925	0.485452	0.754238	-0.00146636	0.0569493	0.72957	NA	-0.0545573	0.0445038	0.0529722	0.323705	0.171111	0.0734908	0.0198941	0.388838	0.00652636	0.0704706	0.926212	0.988369	protein-coding
Ago1	Ago1|Eif2c1|-|4|4 D2.2|protein-coding	5218	5925	3491	4020	2723	1550	1451	1431	1775	1456	4713	5140	2964	2992	3045	-0.0127744	0.0323193	0.520751	0.889723	-0.00209218	0.0150903	0.485582	0.994845	-0.020026	0.0363777	0.494651	0.759507	-0.000850139	0.0535529	0.834524	NA	-0.0604442	0.0440647	0.0346252	0.256087	-0.00630189	0.0700091	0.928275	0.999416	0.0022327	0.067318	0.973542	0.996297	protein-coding
Ago2	Ago2|1110029L17Rik|2310051F07Rik|AI225898|AL022874|AW546247|Eif2c2|Gerp95|Gm10365|mKIAA4215|-|15|15 D3|protein-coding	6685	7392	4133	5067	3592	2279	2464	2026	2936	2468	6752	7194	4160	3966	4064	-0.0114186	0.0329619	0.563837	0.908873	0.00133053	0.0132885	0.623026	0.998689	-0.0548125	0.0382294	0.068678	0.279702	-0.0207719	0.164178	0.0675445	0.84216	-0.00402385	0.0352667	0.861209	0.968946	0.0583807	0.0707007	0.408949	0.999416	-0.0545669	0.070562	0.439334	0.870956	protein-coding
Ago3	Ago3|AW048688|C130014L07Rik|Eif2c3|-|4|4 D2.2|protein-coding	1930	1873	1164	1332	934	625	658	571	792	606	1741	1984	1078	1006	994	-0.000193785	0.0378868	0.991625	0.998254	0.000281659	0.0182539	0.943126	0.999842	-0.0813898	0.0525179	0.0151502	0.124408	-0.0251111	0.210459	0.0679696	NA	-0.00782687	0.0434263	0.746905	0.935171	0.00681812	0.105168	0.948309	0.999416	-0.164311	0.101999	0.107201	0.56732	protein-coding
Agpat1	Agpat1|1-AGP|1-AGPAT|AW047140|-|17 B1|17 18.18 cM|protein-coding	7522	8445	5195	5693	3866	1767	1500	1698	1975	1486	8356	8222	4811	4960	4956	-0.00967381	0.0316575	0.625551	0.925609	-0.00331863	0.0178361	0.335874	0.96914	-0.0526639	0.0359474	0.0713306	0.285474	0.00135006	0.0534246	0.739953	0.989566	0.113161	0.0505995	0.000859879	0.0210341	-0.0289537	0.0688136	0.673933	0.999416	-0.0535222	0.0651374	0.411258	0.85157	protein-coding
Agpat2	Agpat2|2510002J07Rik|AV000834|BSCL|BSCL1|LPAAB|LPAAT-beta|-|2|2 A3|protein-coding	3778	4337	2519	2656	2095	1140	983	1063	1270	922	3351	3396	2422	2338	2403	-0.00973453	0.0357068	0.614222	0.921504	-0.004975	0.0240339	0.293155	0.946705	0.111012	0.0509073	0.00121709	0.0271029	-0.000998617	0.0640544	0.829362	NA	-0.0934485	0.061124	0.00717372	0.0957066	-0.0412709	0.0878505	0.638509	0.999416	0.215442	0.0847361	0.0110061	0.164481	protein-coding
Agpat3	Agpat3|AW061257|AW493985|D10Jhu12e|lpaat3|-|10 C1|10 39.72 cM|protein-coding	7942	9166	5634	6108	4152	1950	1711	1914	2353	1826	8045	8350	4913	5287	5206	-0.0172937	0.0317317	0.389681	0.826195	0.0010365	0.0121727	0.676679	0.998689	0.00242105	0.034595	0.932434	0.979985	0.00428725	0.0662137	0.368871	0.966156	0.021438	0.0354336	0.361349	0.76571	0.0635341	0.065895	0.33496	0.999416	0.0450179	0.0630175	0.474997	0.884136	protein-coding
Agpat4	Agpat4|1500003P24Rik|-|17|17 A1|protein-coding	1835	1979	1385	1484	1039	459	409	501	575	413	1764	1760	1056	1099	1139	0.0397888	0.0488982	0.0795217	0.44685	0.00286085	0.0220962	0.529964	0.998689	-0.00293635	0.0441062	0.924739	0.976807	0.00313331	0.0791462	0.563091	NA	0.00195575	0.0412742	0.935202	0.983546	-0.0714933	0.104106	0.492249	0.999416	-0.131483	0.093766	0.160843	0.652531	protein-coding
Agpat5	Agpat5|1110013A05Rik|D8Ertd319e|-|8 A1.3|8 10.3 cM|protein-coding	4300	4840	2924	3344	2314	1603	1504	1403	1800	1439	4136	4312	2788	2716	2869	0.000870938	0.0316892	0.964692	0.994609	-0.0107557	0.0321525	0.0981412	0.733035	0.0578688	0.0368848	0.0506147	0.238499	0.000264864	0.0524606	0.947394	NA	-0.0234824	0.0369803	0.329343	0.744145	-0.0934821	0.0690081	0.175527	0.991441	0.08474	0.0668138	0.204691	0.70285	protein-coding
Agps	Agps|5832437L22|9930035G10Rik|AW123847|Adaps|Adas|Adhaps|Adps|Aldhpsy|bs2|-|2|2 C3|protein-coding	12835	14158	8556	9740	6620	5264	5083	4986	6051	4824	12215	12964	8061	7890	8224	-0.00863894	0.0285794	0.662064	0.939296	-0.00565159	0.0204652	0.142077	0.829477	0.0299362	0.0310895	0.263192	0.564713	0.00234638	0.0497117	0.555555	0.989566	-0.0136275	0.0305738	0.522105	0.852128	-0.0432403	0.0534098	0.418173	0.999416	0.0581485	0.0538464	0.280188	0.773081	protein-coding
Agrn	Agrn|Agrin|nmf380|-|4 E2|4 88.55 cM|protein-coding	3860	4232	2617	2899	2012	819	727	875	1006	750	3841	4211	2432	2356	2388	0.0102325	0.033369	0.603282	0.918041	0.00708193	0.0278432	0.194374	0.876103	-0.0421464	0.0383351	0.161369	0.441018	-0.00979491	0.108347	0.173156	NA	0.0368588	0.0416384	0.157973	0.553224	0.0575236	0.0807084	0.476011	0.999416	-0.0960461	0.0724432	0.184901	0.679688	protein-coding
Agtpbp1	Agtpbp1|1700020N17Rik|2310001G17Rik|2900054O13Rik|4930445M19Rik|5730402G09Rik|CCP1|Nna1|nmf243|pcd|-|13 B2|13 31.87 cM|protein-coding	3978	4298	2581	2861	1925	1085	1096	1193	1293	1002	3557	3922	2202	2195	2306	-0.0217187	0.036657	0.282694	0.750783	-0.00144559	0.0156618	0.658343	0.998689	-0.036553	0.040596	0.234237	0.534989	0.00146119	0.0622656	0.746801	NA	-0.0170835	0.0393698	0.482704	0.83418	0.0356366	0.0824767	0.665683	0.999416	0.00212309	0.0791387	0.978597	0.996432	protein-coding
Agtrap	Agtrap|3300002E14Rik|AT1R|Atrap|D4Wsu124e|-|4 E2|4 78.67 cM|protein-coding	3192	3613	2218	2522	1721	860	774	926	994	755	2886	2986	1847	1855	2010	0.0096146	0.0344583	0.622198	0.923399	-0.000319008	0.014859	0.920491	0.999842	0.0308057	0.0402473	0.314211	0.615921	0.00223904	0.0651889	0.631767	NA	-0.0432875	0.0450929	0.112387	0.466705	-0.0363074	0.0842163	0.666381	0.999416	0.0232241	0.0783709	0.766973	0.961472	protein-coding
Ahctf1	Ahctf1|6230412P20Rik|AV011447|Elys|-|1 H4|1 83.62 cM|protein-coding	23039	24451	15347	18028	12356	9454	8923	9194	12167	9306	23805	26248	15682	14957	15908	0.0371757	0.0310475	0.0757093	0.435652	0.0290905	0.0456585	0.0171374	0.313566	0.000168116	0.0304553	0.994917	0.998032	-0.00848004	0.081996	0.154203	0.9293	0.080773	0.0380058	0.00438358	0.0702436	0.0239255	0.0516747	0.643363	0.999416	-0.0711375	0.0527074	0.177123	0.670985	protein-coding
Ahcy	Ahcy|AA987153|AL024110|CuBP|SAHH|-|2 H1|2 76.94 cM|protein-coding	2953	3514	2113	2304	1477	959	814	912	1133	788	3226	3294	1812	2073	1946	-0.0164776	0.0388847	0.396653	0.830627	-0.00288005	0.0206697	0.495944	0.994846	-0.0352381	0.0447781	0.261612	0.563377	0.00795551	0.109129	0.258957	NA	0.0561149	0.0545597	0.0585402	0.341095	0.00821135	0.0974545	0.932851	0.999416	-0.00908593	0.0941718	0.923137	0.988369	protein-coding
Ahcyl1	Ahcyl1|1110034F20Rik|AA409031|AA414901|Ahcy-rs3|DCAL|Irbit|-|3 F2.3|3 46.83 cM|protein-coding	23310	27410	15956	16626	11752	8221	7798	7387	9344	7487	24409	23746	12684	13320	12562	-0.0813239	0.0508201	0.00351425	0.0552152	-0.0337231	0.0532528	0.0179621	0.322517	-0.186169	0.0479266	1.09708e-07	2.03885e-05	0.0227066	0.165088	0.0544946	0.760476	0.0109519	0.0338759	0.628797	0.894406	0.0275362	0.0623195	0.658593	0.999416	-0.0844588	0.0637306	0.185089	0.679756	protein-coding
Ahcyl2	Ahcyl2|4631427C17Rik|AI227036|Adohcyase3|mKIAA0828|-|6|6 A3.3|protein-coding	4614	4965	3010	3425	2392	1351	1341	1405	1734	1358	4046	4270	2538	2492	2651	-0.00634696	0.0325166	0.746812	0.958187	0.00459323	0.0212488	0.263503	0.935122	-0.00964449	0.0373695	0.745248	0.901498	-0.00134644	0.0564843	0.749564	NA	-0.0782701	0.0483324	0.0115785	0.129754	0.0825633	0.072751	0.256427	0.999416	0.00198476	0.0702357	0.977456	0.996297	protein-coding
Ahdc1	Ahdc1|D030015G18Rik|-|4|4 D2.3|protein-coding	2509	2563	1656	1825	1188	574	596	438	553	431	2765	2651	1398	1290	1510	-0.0121016	0.0401088	0.518468	0.889099	-0.345171	0.100027	8.35037e-06	0.000599835	-0.167848	0.0781055	0.00011514	0.00569941	0.000456858	0.0767816	0.93184	NA	0.0689388	0.0644626	0.0319153	0.244369	-0.357586	0.113532	0.00163469	0.0586963	-0.219268	0.10641	0.0393418	0.354028	protein-coding
Ahi1	Ahi1|1700015F03Rik|Ahi-1|D10Bwg0629e|-|10 A3|10 9.75 cM|protein-coding	2067	2382	1353	1505	1029	543	523	688	702	514	1785	1792	989	1053	1076	-0.029586	0.0427232	0.158885	0.609686	0.00608783	0.02808	0.272064	0.941616	-0.0568025	0.0457244	0.0750095	0.292055	0.00695077	0.101995	0.295373	NA	-0.0837362	0.0615636	0.0131192	0.140733	0.186394	0.0983409	0.0580406	0.707947	-0.0117452	0.0915526	0.89792	0.986133	protein-coding
Ahnak	Ahnak|DY6|-|19|19 A|protein-coding	319087	313676	207238	244797	151279	129904	123964	146877	227291	156617	289187	347767	174378	165359	166912	0.0152982	0.0464591	0.405736	0.83523	0.38393	0.111259	6.13782e-06	0.000457858	-0.0787029	0.0647127	0.0192645	0.141029	-0.0182126	0.189802	0.10965	0.876667	0.000101323	0.0497954	0.99654	0.998727	0.371011	0.132372	0.00506628	0.146704	-0.301954	0.137448	0.028031	0.289002	protein-coding
Ahr	Ahr|Ah|Ahh|Ahre|In|bHLHe76|-|12 A3|12 15.78 cM|protein-coding	1277	1288	536	594	421	232	259	176	227	195	1422	1427	818	783	803	-0.618591	0.0959379	1.62823e-11	9.32939e-10	-0.179228	0.158798	0.00151206	0.0528404	-0.0586338	0.0532558	0.0684378	0.279503	-0.00515305	0.106691	0.446479	NA	0.0690629	0.070354	0.0334934	0.251387	0.272298	0.141258	0.0538975	0.686514	0.502082	0.122305	4.04041e-05	0.00163376	protein-coding
Ahsa1	Ahsa1|BC023857|p38|-|12|12 D2|protein-coding	10027	11258	6754	7560	6234	3894	3360	3546	4711	3248	10272	10165	7185	7108	7227	0.0321486	0.0444479	0.132711	0.566718	0.000413591	0.0152987	0.90002	0.999842	0.0966337	0.0519879	0.00459802	0.061968	-0.00578607	0.092934	0.346316	0.966156	-5.61156e-05	0.0414743	0.998139	0.999559	-0.0975896	0.0910125	0.283601	0.999416	0.0693224	0.0929231	0.455656	0.877224	protein-coding
Ahsa2	Ahsa2|-|-|11|11 A3.2|protein-coding	7025	7656	4626	5178	3935	2245	2241	2152	2574	2092	6484	7006	4434	4086	4355	0.00978065	0.033795	0.618058	0.922396	-0.00324393	0.0183132	0.365717	0.975251	0.0207135	0.0390189	0.493295	0.758484	-0.00398804	0.071765	0.426604	0.975275	-0.0283653	0.0408345	0.262257	0.683756	-0.0821732	0.0754248	0.275946	0.999416	0.00579822	0.0751217	0.938477	0.988537	protein-coding
AI115009	AI115009|-|-|3 H3|3|ncRNA	13	11	8	8	6	1	3	2	1	0	23	17	6	4	8	0.00268051	0.116653	0.863932	0.977255	-0.00592455	0.0947977	0.242627	NA	-0.0122289	0.0771065	0.11924	NA	0.000306309	0.159486	0.885845	NA	0.0146566	0.105211	0.172694	NA	-1.77784	1.62766	0.274715	0.999416	-1.2339	1.09425	0.259481	0.756298	ncRNA
AI314180	AI314180|AW558785|BB181316|Ecpas|mKIAA0368|-|4|4 B3|protein-coding	29357	31965	20092	22412	15393	9369	9284	9236	11644	9276	27753	30095	17432	16946	17132	0.00849478	0.0281913	0.666723	0.940242	0.00127634	0.0101233	0.505565	0.996029	-0.0500668	0.0307776	0.0595264	0.259919	-0.00224015	0.0483306	0.568993	0.989566	-0.012302	0.0299455	0.557529	0.869178	0.00943329	0.0516582	0.855104	0.999416	-0.0834451	0.0525914	0.112588	0.577742	protein-coding
AI413582	AI413582|AI854251|Smim29|-|17|17 A3.3|protein-coding	759	842	523	556	463	246	203	232	295	230	792	845	613	554	527	0.0186371	0.0492097	0.321902	0.783517	0.00693224	0.0364529	0.323744	0.962314	0.0515049	0.0570832	0.098068	0.33888	-0.00963398	0.141159	0.251155	NA	0.0155353	0.0519824	0.51724	0.850685	0.0155239	0.152965	0.919164	0.999416	0.046561	0.141024	0.741276	0.956163	protein-coding
AI429214	AI429214|-|-|8|8 A4|protein-coding	133	141	104	88	62	32	45	43	52	39	151	149	89	84	96	-0.00858304	0.0646168	0.599918	0.917611	0.000768447	0.0449421	0.915351	0.999842	-0.00739708	0.0644485	0.719898	NA	0.00573752	0.153323	0.371434	NA	0.0247893	0.0763846	0.232272	0.653547	0.153421	0.337593	0.6495	0.999416	0.0521285	0.304463	0.864055	0.980946	protein-coding
AI450353	AI450353|-|-|11 C|11|ncRNA	521	561	327	361	245	294	273	208	296	250	593	556	354	349	347	-0.0285147	0.0587921	0.167635	0.620674	-0.0399279	0.0872425	0.0311177	0.443207	-0.00887718	0.0536991	0.760425	0.90824	0.00436457	0.112424	0.526523	NA	0.0312806	0.0591039	0.222736	0.641309	-0.100384	0.152864	0.511381	0.999416	0.129819	0.150113	0.387144	0.837758	ncRNA
AI463170	AI463170|-|-|12|12 C3|ncRNA	17	21	10	8	4	5	3	4	11	6	15	15	5	8	6	-0.0253665	0.148205	0.212225	0.684048	0.00472024	0.0748562	0.443749	NA	-0.00763789	0.073564	0.363459	NA	0.000652405	0.15872	0.797805	NA	-0.00402072	0.0852804	0.706984	NA	1.50845	0.984321	0.125404	0.92322	0.31247	0.930485	0.737011	0.95475	ncRNA
AI464131	AI464131|AA408153|AI604836|Gm762|Kiaa1161|Myorg|NET37|-|4|4 A5|protein-coding	2309	2590	1601	1790	1103	466	406	489	561	363	2001	2136	1301	1144	1317	0.00654606	0.0388378	0.72291	0.953211	4.06661e-05	0.0203819	0.992613	0.999842	-0.0176981	0.0469672	0.569659	0.809931	-0.00908769	0.122934	0.24151	NA	-0.0525853	0.0574238	0.07323	0.38266	-0.0276779	0.115428	0.810497	0.999416	-0.0685942	0.105587	0.515919	0.896715	protein-coding
AI467606	AI467606|-|-|7|7 F3|protein-coding	527	673	303	366	232	155	129	145	165	125	556	572	407	374	387	-0.0656671	0.0975206	0.0315978	0.270554	-0.00250065	0.0318688	0.691024	0.998689	0.0414955	0.0586674	0.1608	0.440941	-0.0037573	0.114523	0.584422	NA	-0.000470167	0.0525291	0.983511	0.993869	0.210527	0.182369	0.248336	0.999416	0.4189	0.162273	0.00983842	0.153362	protein-coding
AI506816	AI506816|-|-|5|5 A3|ncRNA	2296	2461	1465	1824	1114	1080	927	1007	1399	1028	2423	2576	1476	1419	1378	0.0110739	0.0369264	0.563931	0.908873	0.0323926	0.0627072	0.0301022	0.435154	-0.0636217	0.0455325	0.0470282	0.230419	-0.0171598	0.161844	0.103396	NA	0.0369924	0.0470867	0.168372	0.570318	0.115443	0.0909191	0.204178	0.999416	-0.158746	0.0901538	0.0782662	0.496656	ncRNA
AI597479	AI597479|-|-|1|1 B|protein-coding	4196	4255	2637	3105	2071	1285	1264	1372	1521	1146	3806	4126	2738	2499	2668	0.01424	0.0353787	0.469192	0.866384	0.00018684	0.0140539	0.9506	0.999842	0.0565424	0.0415979	0.0694246	0.281533	-0.0107394	0.11826	0.16569	NA	-0.00971678	0.0385187	0.684164	0.912945	-0.0401494	0.0822359	0.625392	0.999416	0.0523388	0.079931	0.512597	0.894636	protein-coding
AI661453	AI661453|-|-|17|17 C|protein-coding	51	52	37	46	30	22	27	27	47	34	56	58	21	40	27	0.00670215	0.0774873	0.680909	0.943896	0.0109658	0.07028	0.226145	NA	-0.0137237	0.0702582	0.373131	NA	0.00155138	0.15058	0.745039	NA	0.00894761	0.074992	0.569983	0.874569	0.301526	0.462109	0.514079	0.999416	-0.418505	0.459209	0.362106	0.82638	protein-coding
AI837181	AI837181|Bles03|N28173|-|19|19 A|protein-coding	2184	2597	1447	1679	1342	751	696	634	783	522	2126	2307	1584	1447	1637	0.0193493	0.0427169	0.319399	0.781379	-0.0779037	0.102766	0.0083052	0.192916	0.0838784	0.0552736	0.0133533	0.116422	-0.00981001	0.128067	0.222953	NA	-0.0134911	0.0457293	0.582	0.880494	-0.31678	0.111706	0.00457064	0.134964	0.0952648	0.107928	0.377413	0.833752	protein-coding
AI839979	AI839979|-|-|5 B1|5|ncRNA	77	82	51	53	40	37	37	40	56	57	69	82	48	35	45	-0.00443275	0.0679774	0.780673	0.963713	0.0144417	0.072864	0.159371	0.848397	-0.00916981	0.0672381	0.604986	NA	-0.000333645	0.144365	0.950852	NA	-0.00485205	0.069279	0.777575	0.944039	0.496565	0.373683	0.1839	0.999416	-0.0511881	0.373954	0.891123	0.98568	ncRNA
AI987944	AI987944|-|-|7|7 B3|protein-coding	2548	2744	1756	1867	1305	846	850	870	914	770	2378	2429	1581	1569	1548	-0.00608559	0.0361563	0.749066	0.958187	-0.0143403	0.0419208	0.094784	0.726264	0.0316516	0.0433769	0.310453	0.613299	0.00775218	0.105256	0.25769	NA	-0.0100664	0.0408637	0.677737	0.910611	-0.102037	0.0925406	0.270191	0.999416	0.0820315	0.0891123	0.357291	0.826101	protein-coding
Aida	Aida|2610208M17Rik|BC004835|-|1|1 H5|protein-coding	6446	7355	4551	4962	3589	2564	2449	2641	3005	2490	6901	7239	4632	4679	4693	0.00302763	0.0309465	0.878115	0.979548	-0.000107764	0.0105161	0.960792	0.999842	0.055946	0.0353513	0.0532554	0.245276	0.0119482	0.112397	0.119833	0.889048	0.0845813	0.0451207	0.005891	0.0861687	-0.00990664	0.0639951	0.876977	0.999416	0.0738478	0.0633017	0.243371	0.742578	protein-coding
Aif1l	Aif1l|2810003C17Rik|AI043124|C87647|Iba2|-|2|2 B|protein-coding	1333	1366	901	954	722	559	442	401	580	445	1466	1452	950	916	974	0.00456632	0.0402081	0.800092	0.966492	-0.0149205	0.0473151	0.112401	0.766262	0.0250463	0.049032	0.419448	0.709326	1.7133e-05	0.0813362	0.997548	NA	0.0549861	0.0619686	0.0655784	0.3631	-0.175022	0.120298	0.145696	0.959968	0.0391097	0.115624	0.735176	0.954137	protein-coding
Aifm1	Aifm1|AIF|AIFsh2|Hq|Pdcd8|-|X A5|X 25.68 cM|protein-coding	5754	6598	3956	4300	3080	1889	1792	1838	2302	1670	5626	5825	3678	3735	3778	-0.00885627	0.0314053	0.654916	0.937035	-0.00178547	0.0137788	0.513394	0.997314	0.0430782	0.0355704	0.137754	0.408474	0.00128756	0.0527686	0.749713	0.989566	-0.00948226	0.0336898	0.674338	0.909848	-0.0126351	0.0665048	0.849319	0.999416	0.0857372	0.0644793	0.183622	0.677947	protein-coding
Aifm2	Aifm2|5430437E11Rik|Amid|D730001I10Rik|PRG3|-|10|10 B4|protein-coding	1337	1598	978	1043	789	402	325	334	427	277	1383	1411	981	945	953	0.0183805	0.0434331	0.33875	0.799138	-0.0175747	0.0527001	0.0942515	0.726264	0.0612482	0.0520234	0.05857	0.257547	-0.00372911	0.092415	0.540856	NA	0.00497941	0.0454712	0.836086	0.960209	-0.25262	0.123994	0.041615	0.611064	0.058326	0.112795	0.605089	0.922827	protein-coding
Aig1	Aig1|1500031O19Rik|AV064870|AW413422|CGI-103|-|10|10 A2|protein-coding	53	53	31	51	19	4	2	6	5	2	34	44	27	30	35	0.00919047	0.0912205	0.585446	0.916727	0.00206426	0.0704674	0.724315	NA	0.0114893	0.0715188	0.374909	NA	-0.00288323	0.157894	0.461388	NA	-0.0083684	0.0799739	0.544201	NA	0.0473534	0.933022	0.959523	0.999416	0.0944673	0.584471	0.871598	0.981409	protein-coding
Aim2	Aim2|Gm1313|Ifi210|-|1|1 H3|protein-coding	4503	4936	3466	3818	2857	1654	1597	1701	2014	1613	4587	4838	3094	2872	2861	0.193858	0.0696029	4.05384e-05	0.00115402	0.00325554	0.018486	0.369591	0.975251	0.00390321	0.0388211	0.896994	0.968195	-0.00307771	0.0664923	0.515709	NA	0.0261332	0.0401957	0.296339	0.716025	-0.180273	0.0760396	0.0177507	0.361046	-0.227773	0.0748846	0.00235281	0.0533394	protein-coding
Aimp1	Aimp1|9830137A06Rik|AIMP1/p43|EMAPII|Emap2|Scye1|p43|-|3|3 G3|protein-coding	7376	8379	4768	5418	3510	2363	2076	2329	2788	1964	6870	7158	4296	4551	4353	-0.035199	0.0373277	0.102037	0.503087	-0.00115579	0.0129293	0.662826	0.998689	0.00543645	0.0369802	0.853986	0.950638	-2.32591e-05	0.0534397	0.995433	0.999837	-0.0330198	0.0399969	0.194541	0.609087	0.0623732	0.0702889	0.374872	0.999416	0.0950799	0.0693978	0.170665	0.665769	protein-coding
Aimp2	Aimp2|AA407136|AA407225|Aimp2(p38)|Jtv1|-|5|5 G2|protein-coding	4125	4820	2788	3128	2281	1390	1166	1357	1644	1228	4405	4678	2795	2919	2953	-0.00620998	0.0338746	0.74972	0.958187	0.00164471	0.015424	0.604696	0.998689	0.0172465	0.0392323	0.569069	0.809799	0.00111185	0.0593273	0.799165	NA	0.058355	0.0478559	0.045193	0.301279	0.0513556	0.0791749	0.516574	0.999416	0.0475207	0.0763839	0.533857	0.902836	protein-coding
Aip	Aip|AA408703|AW476050|Ara9|D19Bwg1412e|Fkbp16|Xap2|-|19 A|19 3.82 cM|protein-coding	3845	4556	2505	2783	1949	1036	924	1059	1241	838	3632	3611	2058	2344	2083	-0.0309928	0.043197	0.143831	0.584334	-0.00217609	0.0187301	0.575297	0.998689	-0.0345551	0.0439274	0.269648	0.571161	0.00125645	0.0682981	0.796273	NA	-0.0362884	0.0472492	0.175574	0.580583	0.0590898	0.0937666	0.528577	0.999416	0.0342821	0.0906462	0.705284	0.948138	protein-coding
Aipl1	Aipl1|A930007I01Rik|-|11|11 B4|protein-coding	25	31	19	17	17	10	14	12	12	13	37	47	22	27	20	-0.00249021	0.0875849	0.877359	0.97924	-0.00148832	0.060015	0.828164	NA	-0.00646399	0.070364	0.614278	NA	0.00180866	0.155837	0.637384	NA	0.0257013	0.1032	0.115014	NA	-0.0399217	0.645903	0.950716	0.999416	-0.119854	0.597634	0.841053	0.979697	protein-coding
Ajuba	Ajuba|Jub|-|14|14 C2|protein-coding	8803	9829	4193	4981	3512	4557	4149	3679	4611	3233	8226	8358	5650	5392	5898	-0.39825	0.053756	4.20764e-15	3.07912e-13	-0.237695	0.0528333	4.98771e-07	4.87748e-05	0.0882375	0.039095	0.00384809	0.055689	-0.00145344	0.0549332	0.725589	0.989566	-0.0538085	0.0435482	0.0540484	0.327905	0.149344	0.0670277	0.0258739	0.462671	0.540635	0.0682392	2.32507e-15	3.1307e-13	protein-coding
Ak1	Ak1|Ak-1|B430205N08Rik|-|2 B|2 22.09 cM|protein-coding	7070	8121	4702	5325	3585	2550	2122	2535	2966	2100	6421	6727	4169	4263	4140	-0.010201	0.0321402	0.606553	0.919216	0.000474481	0.0115268	0.843812	0.999213	0.0210749	0.0364411	0.472723	0.747648	-0.000730828	0.0529309	0.856395	0.993377	-0.0624336	0.0445728	0.0306797	0.239125	0.0370379	0.0680772	0.586402	0.999416	0.0588312	0.0674637	0.383185	0.836107	protein-coding
Ak2	Ak2|Ak-2|D4Ertd220e|-|4 D2.2|4 62.62 cM|protein-coding	7539	8652	5074	5816	3952	2826	2444	2645	3479	2516	8000	8352	4943	5198	5328	-0.0096828	0.0327313	0.623729	0.924641	0.00139123	0.0132959	0.605864	0.998689	0.0114164	0.0371738	0.699873	0.881121	0.000943221	0.0546622	0.819142	0.992733	0.0482867	0.0433883	0.0782407	0.395056	0.054632	0.0701927	0.436384	0.999416	0.0442147	0.0700351	0.52783	0.900647	protein-coding
Ak3	Ak3|AA407498|AI506714|AK-3|Ak3l|Ak3l1|Akl3l|-|19|19 C1|protein-coding	8273	9464	5731	6305	4459	2610	2463	2679	2964	2410	8019	8478	5363	5310	5526	-0.00612734	0.0303407	0.756948	0.958583	-0.00207724	0.0137554	0.433988	0.984749	0.0479877	0.0341428	0.0907738	0.324415	0.0049992	0.0685934	0.311225	0.959478	-0.000205687	0.0317092	0.992454	0.997353	-0.0240668	0.061902	0.697433	0.999416	0.0826287	0.0606185	0.172853	0.666546	protein-coding
Ak5	Ak5|-|-|3|3 H3|protein-coding	508	638	319	350	242	69	73	80	73	53	593	609	329	311	297	-0.024785	0.0611417	0.210379	0.681114	-0.00858145	0.0486154	0.307106	0.954539	-0.07734	0.0741774	0.0183908	0.137678	-0.00411268	0.121342	0.556951	NA	0.0437572	0.0714312	0.108938	0.460208	-0.0284215	0.225468	0.899688	0.999416	-0.0975696	0.174186	0.57538	0.91628	protein-coding
Ak6	Ak6|2810046E22Rik|4921516M08Rik|AK/ATPase|-|13 D1|13|protein-coding	1627	1893	1005	1255	907	678	589	668	825	542	1692	1736	1098	1207	1156	0.00206457	0.0390012	0.909741	0.986813	0.000476739	0.0192772	0.908738	0.999842	0.050431	0.0495693	0.113685	0.369593	-0.00333855	0.0874299	0.568377	NA	0.012362	0.0455832	0.612921	0.889217	0.000706743	0.111895	0.99496	0.999416	0.104745	0.108877	0.336028	0.81305	protein-coding
Akap1	Akap1|AKAP121|AKAP84|Akap|C76494|C81186|DAKAP1|S-AKAP84|-|11|11 C|protein-coding	5891	6301	4517	4983	3623	2415	2100	2324	3032	2236	5925	6026	4030	3928	4117	0.185658	0.0632785	2.53259e-05	0.000756127	0.00776564	0.0269264	0.140398	0.827333	0.0756229	0.0385625	0.0125754	0.1127	-0.000546794	0.0532487	0.892701	0.99843	0.016744	0.0364217	0.478553	0.832217	-0.140643	0.0691394	0.0419318	0.613708	-0.106246	0.0687731	0.122376	0.592517	protein-coding
Akap10	Akap10|1500031L16Rik|B130049N18Rik|D-AKAP-2|D-AKAP2|PRKA10|-|11|11 B2|protein-coding	3150	3379	2077	2388	1539	1100	966	1029	1376	976	3028	3097	1999	1954	2059	-0.00151398	0.0348659	0.937079	0.991206	0.00235478	0.0178644	0.518413	0.998689	0.0414141	0.0418698	0.182346	0.471684	-0.0030562	0.0715591	0.541449	NA	-0.0110296	0.0394315	0.646963	0.901104	0.0490832	0.0855849	0.566304	0.999416	0.078565	0.0829072	0.34332	0.816495	protein-coding
Akap11	Akap11|6330501D17Rik|AKAP220|Gm80|PRKA11|mKIAA0629|-|14|14 D3|protein-coding	7011	7731	4487	5274	3758	2224	2273	2213	2845	2296	6121	7008	4439	4001	4221	0.00537782	0.0327898	0.783834	0.963713	0.00810477	0.027993	0.140536	0.827333	0.0344666	0.0381218	0.250513	0.552045	-0.0357641	0.227504	0.0350668	0.662568	-0.0820993	0.0502566	0.00963652	0.115703	0.0685524	0.0720178	0.341157	0.999416	0.0400522	0.0717044	0.576453	0.916365	protein-coding
Akap12	Akap12|AI317366|SSeCKS|Srcs5|Tsga12|-|10|10 A1|protein-coding	110	128	68	81	45	23	13	20	29	18	80	76	47	37	42	-0.00634293	0.070194	0.694056	0.946399	0.00531303	0.0580314	0.490508	0.994846	-0.0132974	0.0686347	0.438076	NA	-0.00395982	0.153527	0.460121	NA	-0.0454679	0.111707	0.0517661	0.320925	0.378412	0.449751	0.400135	0.999416	-0.0920185	0.390112	0.813528	0.972883	protein-coding
Akap13	Akap13|1700026G02Rik|5730522G15Rik|5830460E08Rik|AKAP-13|AKAP-Lbc|BRX|Ht31|LBC|PROTO-LB|PROTO-LBC|-|7|7 D1|protein-coding	8169	8728	5723	6115	4161	2185	2131	2045	2928	2225	7161	8232	4375	4187	4386	0.00490223	0.033318	0.801697	0.966732	0.00730018	0.0269454	0.165462	0.853526	-0.0924927	0.0426371	0.00360315	0.0536061	-0.00667024	0.0885287	0.263635	0.959478	-0.0460743	0.0446036	0.0932311	0.427772	0.0677186	0.0748732	0.365761	0.999416	-0.159115	0.0744323	0.03254	0.316583	protein-coding
Akap14	Akap14|-|-|X|X A3.3|protein-coding	36	36	24	27	16	18	18	20	21	17	32	39	25	18	22	0.00306363	0.0823269	0.849017	0.976347	0.00087786	0.0558648	0.901189	NA	-0.000826577	0.0695237	0.950513	NA	-0.000896775	0.153217	0.828858	NA	0.000914568	0.0755398	0.94837	NA	-0.0246688	0.556017	0.964612	0.999416	-0.101767	0.545419	0.851986	0.980086	protein-coding
Akap17b	Akap17b|AA407619|AKAP-17B|B230333C21Rik|C230056F04Rik|PRKA17B|Sfrs17b|Srsf17b|Talia|-|X|X A3.3|protein-coding	1334	1396	960	1024	720	411	414	409	493	344	1105	1104	792	754	745	0.0292091	0.0484129	0.161958	0.613696	-0.00511764	0.0284238	0.366565	0.975251	0.0656212	0.0529331	0.0444079	0.222549	-0.00209058	0.0836137	0.712548	NA	-0.102562	0.0804462	0.00773066	0.0999969	-0.204931	0.118189	0.0829304	0.810935	0.0323738	0.111488	0.771526	0.962053	protein-coding
Akap2	Akap2|AA959716|AI649048|Akap-2|Akap-kl|B230340M18Rik|Prka2|-|4|4 B3|protein-coding	29277	33044	26331	30217	21520	9455	9026	10836	14686	10816	26700	30552	18808	18574	19287	0.445279	0.0459761	2.24268e-23	2.30517e-21	0.308906	0.0453743	6.24176e-13	1.39683e-10	0.0645672	0.0342673	0.0231826	0.157621	-0.0138313	0.118184	0.0934514	0.876667	-0.0438992	0.0387679	0.090308	0.420535	-0.127573	0.0583221	0.0287139	0.493334	-0.361418	0.0596929	1.40745e-09	1.08293e-07	protein-coding
Akap3	Akap3|Prka3|-|6|6 F3|protein-coding	54	55	31	40	36	8	10	13	9	9	42	34	27	24	25	0.00723411	0.0841804	0.660816	0.939296	0.00111877	0.0607467	0.868654	NA	0.00337968	0.0696842	0.79906	NA	-0.00127994	0.1536	0.758089	NA	-0.0155461	0.0844077	0.306949	NA	-0.0877114	0.637443	0.890558	0.999416	-0.0844608	0.537527	0.875144	0.981823	protein-coding
Akap5	Akap5|3526401B18Rik|AKAP 150|AKAP-5|AKAP150|BB098886|Gm258|P150|-|12|12 C3|protein-coding	172	146	134	135	103	88	92	87	109	72	193	246	104	107	73	0.0790421	0.152421	0.0305009	0.264623	-0.00105638	0.0394356	0.880069	0.999842	-0.0860683	0.106424	0.00491874	NA	-0.00512355	0.146298	0.441693	NA	0.0750165	0.124039	0.0203181	0.187158	-0.490376	0.280085	0.0799789	0.80247	-0.973478	0.276727	0.000435104	0.0136566	protein-coding
Akap6	Akap6|AI482140|Akapalpha|Akapbeta|PRKA|-|12|12 C1|protein-coding	254	302	205	229	136	36	40	27	38	30	267	293	147	139	152	0.00831762	0.0564236	0.613884	0.921305	-0.0133618	0.0670981	0.181126	0.865968	-0.0423595	0.0693528	0.101745	NA	-0.00226249	0.130522	0.730279	NA	0.00822273	0.0612677	0.690676	0.916204	-0.447252	0.304579	0.141988	0.954138	-0.345954	0.235845	0.142412	0.626639	protein-coding
Akap7	Akap7|6430401D08|AI662165|AKAP15|Akap18|BB170514|-|10|10 A4|protein-coding	1029	1254	765	795	576	263	254	332	329	255	959	1045	634	624	688	-0.00196018	0.0405899	0.91249	0.987308	0.00364445	0.0276815	0.516017	0.998689	0.017426	0.0498655	0.569989	0.809931	0.00725427	0.118173	0.325474	NA	-0.0100661	0.0472998	0.676684	0.909857	0.0819168	0.133775	0.540308	0.999416	0.0558166	0.120574	0.643419	0.932591	protein-coding
Akap8	Akap8|1200016A02Rik|AA673585|AKAP-8|AKAP95|AU015639|-|17|17 B1|protein-coding	10520	11405	7225	8188	5798	4222	4008	3784	5312	3743	11213	11800	7262	6988	7361	0.0369862	0.0350599	0.0851097	0.463218	-0.000350648	0.0101559	0.867023	0.999842	0.0090479	0.0343849	0.750554	0.903346	-0.00725122	0.0833818	0.21136	0.939267	0.0680436	0.042833	0.0186896	0.177122	-0.0900177	0.0619175	0.145993	0.960159	-0.0687392	0.0623518	0.27027	0.76484	protein-coding
Akap8l	Akap8l|HAP95|Nakap95|-|17|17 B1|protein-coding	2911	3002	1973	2095	1378	735	651	864	887	608	2812	3027	1583	1518	1564	0.00715124	0.0361684	0.707733	0.950113	0.00239993	0.0195099	0.55172	0.998689	-0.150673	0.0622295	9.6286e-05	0.00495125	-0.00137213	0.0680194	0.777178	NA	0.042867	0.0482597	0.120255	0.481197	0.0202897	0.0947278	0.830399	0.999416	-0.255308	0.0885881	0.00395199	0.0805047	protein-coding
Akap9	Akap9|5730481H23Rik|AKAP-9|AKAP450|AW545847|C79026|G1-448-15|PRKA9|mKIAA0803|mei2-5|repro12|-|5|5 A1|protein-coding	8243	8540	5338	6176	4248	2494	2486	2716	3403	2473	7600	8557	4364	4047	4148	0.0289777	0.0344435	0.164693	0.618829	0.075433	0.0728877	0.00455365	0.12381	-0.223232	0.0501908	5.76292e-09	1.60649e-06	-0.0729734	0.332371	0.013672	0.452228	-0.00650016	0.0339456	0.773835	0.943236	0.0788771	0.0665265	0.235761	0.999416	-0.327502	0.0661448	7.37227e-07	4.13615e-05	protein-coding
Akip1	Akip1|BCA3|C11orf17|D7H11orf17|D930014E17Rik|ICRFP703B1614Q5.6|ORF27|-|7|7 E3|protein-coding	1638	1907	1208	1290	993	488	408	534	584	441	1635	1714	1116	1067	1156	0.0253836	0.0437763	0.211902	0.683482	0.00578032	0.0288162	0.3114	0.957952	0.0422454	0.0469667	0.181602	0.47023	0.00109027	0.0746581	0.834596	NA	0.00959018	0.0435644	0.693447	0.917877	-0.00616934	0.109579	0.955102	0.999416	-0.00683929	0.101143	0.946088	0.990662	protein-coding
Akirin1	Akirin1|6330407G11Rik|-|4|4 D2.2|protein-coding	4389	5055	3062	3396	2384	1439	1343	1371	1710	1304	4360	4634	3025	3129	3078	0.000212054	0.0318762	0.991392	0.998254	-0.00155016	0.0139814	0.584646	0.998689	0.0923217	0.0390712	0.0024875	0.0432678	0.00104336	0.0540482	0.798874	NA	0.00567616	0.0342827	0.802763	0.951146	-0.031602	0.0707284	0.655014	0.999416	0.134959	0.0674915	0.0455385	0.384319	protein-coding
Akirin2	Akirin2|2700059D21Rik|AA114675|AA522011|AU019887|Akirin-2|-|4|4 A5|protein-coding	5480	6123	3496	3878	2284	1357	1282	1509	1698	1274	4968	5045	2785	3204	2989	-0.116735	0.0842184	0.00263384	0.0443364	0.000933587	0.0165474	0.791914	0.998689	-0.0350632	0.0444402	0.263534	0.565249	0.010879	0.126471	0.180368	NA	-0.0284178	0.0456831	0.272037	0.691844	0.231692	0.0936459	0.0133563	0.297261	0.143162	0.0924775	0.121603	0.59141	protein-coding
Akna	Akna|AI597013|-|4|4 B3-C1|protein-coding	161	167	116	143	92	44	32	54	58	42	170	157	101	91	103	0.0244999	0.0793391	0.216646	0.688818	0.0123938	0.0645701	0.201318	0.884053	-0.00619358	0.0633141	0.775332	NA	-0.00249133	0.137217	0.693328	NA	0.00854442	0.0645461	0.662755	0.907073	0.0762041	0.315861	0.809355	0.999416	-0.313192	0.276261	0.256928	0.754736	protein-coding
Akr1a1	Akr1a1|2610201A18Rik|Akr1a4|-|4|4 D1|protein-coding	31223	36804	21324	23369	16568	7773	6801	7769	9004	6434	29511	30550	19597	20085	20158	-0.0169935	0.0292464	0.395093	0.829701	-0.00202383	0.0124197	0.382587	0.975251	0.0666504	0.0319972	0.0144529	0.121604	-0.000630252	0.0454588	0.866113	0.994509	-0.0413897	0.0362774	0.0965864	0.435606	-0.00147569	0.0542107	0.978283	0.999416	0.124599	0.0546421	0.022591	0.258858	protein-coding
Akr1b10	Akr1b10|2310005E10Rik|Akr1b16|-|6|6 B1|protein-coding	478	464	315	366	250	141	119	128	143	115	384	432	240	286	273	0.00914577	0.049871	0.591428	0.916727	-0.00606929	0.0396403	0.409511	0.978079	0.0144759	0.0576245	0.593489	0.82526	0.00162441	0.112986	0.806894	NA	-0.0184206	0.0586725	0.426183	0.805784	-0.20746	0.196997	0.292289	0.999416	-0.00931203	0.180634	0.958886	0.992114	protein-coding
Akr1b3	Akr1b3|ALR2|AR|Ahr-1|Ahr1|Akr1b1|Aldor1|Aldr1|-|6 14.87 cM|6 B1|protein-coding	3660	4339	2459	2654	2231	1239	974	1079	1448	997	3839	3912	2845	2751	2782	0.00748777	0.0395271	0.683808	0.945132	0.000661486	0.0188879	0.870891	0.999842	0.106468	0.0624004	0.00323675	0.0495614	-0.00698451	0.109456	0.31818	NA	0.00473789	0.0449852	0.844106	0.962623	-0.0199055	0.109857	0.856215	0.999416	0.17963	0.109041	0.0994826	0.553057	protein-coding
Akr1b7	Akr1b7|AR|Avdp|MVDP|-|6 B1|6 14.95 cM|protein-coding	16	21	7	19	5	1	0	2	0	1	8	7	1	5	4	-0.00212977	0.120772	0.890056	0.984094	0.00068589	0.0853605	0.858101	NA	-0.00384017	0.0739461	0.526788	NA	0.00036485	0.160002	0.844868	NA	-0.00830364	0.0967424	0.358621	NA	0.468151	2.08404	0.822263	0.999416	-0.434942	1.27482	0.732968	0.953867	protein-coding
Akr1b8	Akr1b8|FR-1|Fgfrp|Fgrp|-|6 B1|6 14.91 cM|protein-coding	2300	2680	1594	1657	1232	804	674	752	882	631	2223	2310	1443	1475	1445	-0.0121479	0.0368631	0.528882	0.894925	-0.00751873	0.0302121	0.205972	0.89071	0.0204672	0.0429655	0.509922	0.770485	0.0031882	0.0761697	0.544026	NA	-0.00857162	0.0405392	0.722509	0.92698	-0.0526459	0.0936029	0.573817	0.999416	0.081703	0.0887836	0.357443	0.826101	protein-coding
Akr1c12	Akr1c12|AI266976|Akra|-|13|13 A1|protein-coding	336	386	209	243	195	193	190	194	224	176	445	464	361	288	335	0.00206482	0.0479437	0.900715	0.984986	8.3025e-05	0.0291363	0.988803	0.999842	0.0579988	0.0658146	0.0564356	0.2531	-0.00353497	0.117258	0.607454	NA	0.131151	0.127705	0.00473308	0.0747181	-0.0152586	0.183651	0.933784	0.999416	0.200374	0.177161	0.258042	0.755128	protein-coding
Akr1c13	Akr1c13|mKIAA4014|-|13|13 A1|protein-coding	1399	1649	901	1083	822	586	515	575	647	535	1235	1306	920	903	870	0.00501638	0.0394887	0.783061	0.963713	0.000779322	0.0199412	0.855689	0.999842	0.0843729	0.0571392	0.0132662	0.115869	-0.00245707	0.0845596	0.667368	NA	-0.0782336	0.0706301	0.0212695	0.192565	-0.00680184	0.114211	0.95251	0.999416	0.161523	0.111501	0.147442	0.637488	protein-coding
Akr1c14	Akr1c14|9030611N15Rik|AW557061|-|13|13 A1|protein-coding	12	18	10	5	12	5	3	6	4	1	16	14	9	5	16	0.000567719	0.110378	0.97135	0.995878	-0.004157	0.077307	0.464236	NA	0.000639028	0.0724026	0.937109	NA	0.00137512	0.159655	0.571551	NA	0.00572718	0.088361	0.573187	NA	-0.728805	1.16754	0.532481	0.999416	0.0233929	0.988854	0.981127	0.99658	protein-coding
Akr1e1	Akr1e1|1810061I10Rik|Akr1e2|-|13|13 A1|protein-coding	1138	1299	800	863	630	360	354	448	429	330	1025	963	716	633	640	0.011184	0.0427798	0.538888	0.898922	0.0020381	0.0241939	0.686954	0.998689	0.0342978	0.0518658	0.266028	0.567923	0.000410035	0.0867139	0.943932	NA	-0.0543429	0.0648044	0.0681446	0.370614	-0.0157612	0.131434	0.904549	0.999416	0.0350157	0.125242	0.779795	0.964885	protein-coding
Akr7a5	Akr7a5|0610025K21Rik|Afar|Afar1|Akr7a2|-|4 D3|4 70.64 cM|protein-coding	1998	2340	1460	1530	1032	395	364	440	494	344	1956	1949	1178	1218	1183	-0.00389394	0.0369296	0.835598	0.973045	0.000714137	0.0197747	0.866669	0.999842	-0.0174979	0.0443329	0.574408	0.813355	0.00179717	0.0736523	0.727201	NA	-0.00601302	0.0416297	0.80335	0.951146	0.0301954	0.108178	0.780147	0.999416	-0.0202316	0.0944653	0.830415	0.977966	protein-coding
Akt1	Akt1|Akt|LTR-akt|PKB|PKB/Akt|PKBalpha|Rac|-|12 F1|12 61.2 cM|protein-coding	24070	27908	16300	18509	12823	7494	6707	7330	9256	6678	25709	26750	16456	16903	17565	-0.00866265	0.0297622	0.662288	0.939296	0.00103756	0.0104345	0.613268	0.998689	0.0390229	0.0329748	0.160159	0.439637	-0.000364247	0.0469142	0.92316	0.999687	0.0622592	0.0401284	0.0249216	0.211903	0.0418639	0.0573528	0.465429	0.999416	0.0737576	0.0581027	0.204286	0.702787	protein-coding
Akt1s1	Akt1s1|1110012J22Rik|AI227026|Lobe|Lobel|PRAS40|-|7|7 B3|protein-coding	5054	5839	3452	3787	2461	1209	1030	1015	1409	1000	5163	5256	2943	3226	3384	-0.0379494	0.0456183	0.0883607	0.473011	-0.00881381	0.032266	0.16682	0.854346	-0.017187	0.0426163	0.579244	0.816338	0.0030396	0.0741302	0.554742	NA	0.0126057	0.0410816	0.604758	0.887547	0.0138105	0.0909767	0.879342	0.999416	0.0820275	0.0877609	0.349959	0.82034	protein-coding
Akt2	Akt2|2410016A19Rik|AW554154|PKB|PKBbeta|-|7 A3|7 15.94 cM|protein-coding	12788	14670	8993	9609	7013	2941	2593	3168	3505	2520	11907	12254	7685	7810	7965	0.00590113	0.0292382	0.765428	0.961146	0.00049844	0.00991579	0.805274	0.998689	0.0364983	0.0322506	0.18285	0.4722	0.000703186	0.0468729	0.852516	0.992733	-0.0359045	0.0360204	0.141769	0.525088	-0.00138005	0.0583411	0.981128	0.999416	0.0372817	0.056448	0.508958	0.894365	protein-coding
Akt3	Akt3|AI851531|D930002M15Rik|Nmf350|-|1|1 H4|protein-coding	9673	10478	6342	7226	4631	2369	2329	2591	2782	2177	9277	9266	5458	5461	5540	-0.0191492	0.0337344	0.34214	0.801202	-0.00126343	0.0132389	0.640749	0.998689	-0.0504407	0.0378339	0.0921353	0.327256	0.00124171	0.0554364	0.765587	0.989566	-0.00450828	0.0351237	0.84445	0.962654	0.0244928	0.0708643	0.729621	0.999416	-0.0278486	0.0698534	0.690135	0.944486	protein-coding
Aktip	Aktip|AL023020|Fif|Ft|Ft1|Fts|-|8 C4|8 44.25 cM|protein-coding	2593	2823	1702	1875	1433	645	603	760	696	578	2280	2380	1590	1570	1592	0.00383847	0.0372372	0.837273	0.973229	-0.000932999	0.018493	0.814201	0.998689	0.060062	0.047349	0.0618235	0.265307	0.00133918	0.0724147	0.792635	NA	-0.0319237	0.0476533	0.225261	0.644034	-0.034739	0.102939	0.735761	0.999416	0.10521	0.0967251	0.276716	0.769177	protein-coding
Alad	Alad|ALADH|Lv|-|4 B3|4 33.17 cM|protein-coding	6414	7362	4452	4763	3322	1785	1531	1706	2070	1416	6864	6926	4308	4621	4531	-0.0136246	0.0333999	0.49248	0.87495	-0.00560962	0.0235193	0.217881	0.898033	0.0365098	0.0378215	0.222016	0.51951	0.00274116	0.0626424	0.545653	0.989566	0.0637836	0.0466668	0.0302131	0.237007	-0.0351038	0.0738523	0.634555	0.999416	0.0951161	0.0711932	0.18154	0.675818	protein-coding
Alas1	Alas1|ALAS|ALAS-N|Alas-1|Alas-h|-|9|9 F1|protein-coding	2376	2763	1674	1898	1286	652	600	721	831	673	2310	2370	1666	1562	1592	0.00905521	0.035905	0.637801	0.930265	0.0255334	0.0570636	0.0447556	0.542171	0.0798871	0.0458723	0.0138291	0.119196	-0.00248345	0.0708245	0.617777	NA	-0.0205585	0.041916	0.409244	0.798466	0.120945	0.0928022	0.192488	0.999416	0.109743	0.0859736	0.201787	0.699583	protein-coding
Alas2	Alas2|ALAS|ALAS-E|ALASE|Alas-2|-|X F3|X 68.46 cM|protein-coding	164	133	82	97	72	59	50	55	65	68	120	167	89	65	65	-0.00113361	0.0614614	0.942571	0.991992	0.0092112	0.0568067	0.293526	0.946705	-0.0264371	0.0696088	0.202969	NA	-0.00925494	0.172872	0.180189	NA	-0.00989914	0.0676178	0.59744	0.885539	0.290262	0.324416	0.370936	0.999416	-0.252213	0.316399	0.425373	0.864039	protein-coding
Aldh16a1	Aldh16a1|2410004H02Rik|AI452234|mFLJ00209|-|7|7 B3|protein-coding	3218	3905	2194	2524	1747	943	847	973	1050	813	3295	3332	2124	2167	2206	-0.011001	0.0350726	0.572562	0.91167	-0.00283285	0.0190524	0.461949	0.99369	0.0371138	0.040887	0.228257	0.526551	0.0025807	0.0678707	0.591763	NA	0.00551296	0.0381463	0.816209	0.953345	-0.0160798	0.0854699	0.850772	0.999416	0.0990298	0.0803596	0.217824	0.715562	protein-coding
Aldh18a1	Aldh18a1|2810433K04Rik|AI429789|Pycs|-|19|19 C3|protein-coding	20769	24139	13543	15109	11044	4519	3991	5054	5257	4035	21243	21762	13667	13134	13824	-0.0213139	0.0320251	0.293686	0.760917	0.00266709	0.0152046	0.357204	0.973484	0.00800942	0.0344546	0.778629	0.917346	-0.00201949	0.0534944	0.621429	0.989566	0.0265396	0.0364804	0.270103	0.691725	0.09526	0.0626512	0.12839	0.926383	0.0617767	0.0624947	0.322903	0.802877	protein-coding
Aldh1a1	Aldh1a1|ALDH-E1|ALHDII|Ahd-2|Ahd2|Aldh1|Aldh1a2|E1|Raldh1|-|19 B|19 13.91 cM|protein-coding	18031	20358	19882	21305	15563	5094	4483	4447	5796	4517	12592	13475	8857	8530	8482	0.665221	0.0457556	1.2555e-48	2.68339e-46	-0.00234746	0.014076	0.379929	0.975251	0.0633374	0.0347922	0.0272756	0.17252	-0.00498608	0.0678819	0.309613	0.959478	-0.480737	0.0484759	1.53878e-26	2.0789e-23	-0.712733	0.0600284	1.63e-32	6.65088e-30	-0.58129	0.060573	8.26912e-22	1.52526e-19	protein-coding
Aldh1a3	Aldh1a3|ALDH6|RALDH3|V1|-|7|7 C|protein-coding	22	16	12	20	11	5	9	11	7	9	18	22	10	11	5	0.0131736	0.11174	0.453171	0.857995	0.00383764	0.0686706	0.556565	NA	-0.0089101	0.0731836	0.35054	NA	-0.00153942	0.158413	0.606593	NA	0.00130192	0.0822333	0.90913	NA	-0.0558072	0.833568	0.946622	0.999416	-0.961281	0.804692	0.232245	0.731644	protein-coding
Aldh1a7	Aldh1a7|AI987940|Ahd2-like|Aldh-pb|Aldh1a4|Aldhpb|-|19 B|19 13.95 cM|protein-coding	6056	6890	7184	7799	5765	1199	1102	1276	1369	1065	4665	5037	3283	2968	3077	0.815969	0.056664	3.51005e-48	7.27121e-46	0.000370416	0.0139362	0.901129	0.999842	0.0248726	0.0393189	0.41225	0.705391	-0.0125884	0.125681	0.130712	0.907742	-0.293805	0.0587436	1.32613e-08	1.85682e-06	-0.817468	0.0793292	6.70675e-25	1.77071e-22	-0.783961	0.0749683	1.35769e-25	2.85646e-23	protein-coding
Aldh1l2	Aldh1l2|D330038I09Rik|mtFDH|-|10|10 C1|protein-coding	21083	24022	13084	15185	10590	3054	2829	4476	3613	2818	18508	19474	12017	11315	11401	-0.0138895	0.0358396	0.478257	0.868156	0.0361316	0.0629474	0.0229425	0.368759	-0.0212094	0.041314	0.491071	0.757413	-0.00713563	0.0961896	0.262504	0.959478	-0.042751	0.0468264	0.119198	0.480071	0.191029	0.082404	0.0204385	0.395977	0.00666863	0.0825764	0.935635	0.988515	protein-coding
Aldh2	Aldh2|AHD-M1|ALDH-E2|ALDHI|Ahd-5|Ahd5|-|5|5 F|protein-coding	13481	15816	9387	10239	6964	3073	2636	3593	3651	2663	12055	12220	7052	7406	7430	-0.0176338	0.0295598	0.378609	0.819873	0.00292817	0.0152625	0.305225	0.952253	-0.0447104	0.0320249	0.101207	0.34617	0.00606215	0.0710999	0.24099	0.952826	-0.0844427	0.0399248	0.00382181	0.0639193	0.0840853	0.0572584	0.141963	0.954138	-0.0235935	0.0555322	0.670937	0.940149	protein-coding
Aldh3a1	Aldh3a1|Ahd-4|Ahd4|Aldh|Aldh3|-|11 B2|11 37.96 cM|protein-coding	2074	2355	1613	1925	1305	1954	1492	2365	2318	1592	1116	1204	797	739	747	0.298701	0.0756846	1.57204e-06	5.69019e-05	0.0629839	0.0808047	0.00936337	0.207566	0.034798	0.0464463	0.268459	0.569883	0.00168676	0.0705601	0.734985	NA	-0.808996	0.0713442	1.06121e-30	3.22581e-27	-0.157745	0.0868042	0.0691791	0.757463	-0.257371	0.0950232	0.0067587	0.118955	protein-coding
Aldh3a2	Aldh3a2|AI194803|Ahd-3|Ahd-3r|Ahd3|Ahd3-r|Aldh4|Aldh4-r|FALDH|-|11 B2|11 37.96 cM|protein-coding	5931	6725	4141	4543	3389	1476	1332	1637	1625	1222	5340	5484	3684	3516	3620	0.0288765	0.0364862	0.167256	0.620578	-0.00204171	0.0157839	0.521987	0.998689	0.0587283	0.0390476	0.0534513	0.245644	-0.00135817	0.0575441	0.750586	NA	-0.0541273	0.0453355	0.0559033	0.334183	-0.114949	0.0756172	0.128475	0.926383	0.0170022	0.0722568	0.813974	0.972992	protein-coding
Aldh3b1	Aldh3b1|1700001N19Rik|ALDH4|ALDH7|-|19|19 A|protein-coding	612	702	415	472	367	144	128	197	183	119	584	600	348	348	357	0.0194749	0.0518297	0.301313	0.766665	0.00679063	0.0390245	0.35562	0.973348	-0.0219783	0.0550269	0.449507	0.731882	-0.00245961	0.105519	0.707607	NA	-0.00166313	0.0513379	0.942471	0.984217	0.0139527	0.174876	0.936407	0.999416	-0.197723	0.152871	0.195872	0.691976	protein-coding
Aldh4a1	Aldh4a1|A930035F14Rik|Ahd-1|Ahd1|Aldh4|Aldh5a1|E330022C09|P5cd|P5cdh|P5cdhl|P5cdhs|Ssdh1|-|4 D3|4 70.79 cM|protein-coding	954	1125	710	748	537	174	137	214	189	129	863	833	510	548	552	0.0103056	0.0429175	0.568317	0.909841	-0.00143607	0.0278984	0.801811	0.998689	0.00229418	0.0506805	0.939536	0.982322	0.00547009	0.110344	0.429834	NA	-0.0254988	0.0523484	0.314169	0.73278	-0.0885036	0.154857	0.567649	0.999416	-0.0489815	0.127122	0.700007	0.946915	protein-coding
Aldh6a1	Aldh6a1|1110038I05Rik|Mmsdh|-|12 D1|12 39.21 cM|protein-coding	2481	2693	2067	2258	1577	597	584	755	690	573	2081	2220	1329	1354	1359	0.24993	0.0817229	2.17537e-05	0.000658233	0.00158622	0.0187222	0.68882	0.998689	0.000266505	0.0436977	0.993153	0.998032	0.00451892	0.0854028	0.430831	NA	-0.05375	0.0526488	0.0658334	0.363876	-0.261595	0.0981792	0.00771118	0.202795	-0.293217	0.0912733	0.00131579	0.0341371	protein-coding
Aldh7a1	Aldh7a1|Atq1|D18Wsu181e|-|18 D3|18 30.55 cM|protein-coding	2647	3133	1881	2032	1348	681	519	759	768	502	2534	2671	1527	1670	1609	-0.00274016	0.0362031	0.884729	0.982019	-0.000232199	0.017418	0.950876	0.999842	-0.0141928	0.0432879	0.647697	0.853932	0.00366019	0.0799267	0.501883	NA	0.00408813	0.0406075	0.864925	0.96922	0.00508722	0.0984437	0.958787	0.999416	-0.0174557	0.090433	0.84694	0.979993	protein-coding
Aldh9a1	Aldh9a1|AA139417|Abaldh|ESTM40|TMABA-DH|Tmabadh|-|1|1 H2.3|protein-coding	4639	5374	3051	3611	2355	1068	1008	1180	1191	999	4436	4508	2783	2714	2718	-0.0119384	0.0353766	0.540597	0.898922	-5.09508e-05	0.0148655	0.987311	0.999842	-0.0157451	0.0408901	0.607952	0.833021	-0.00126871	0.0629781	0.781241	NA	-0.0222856	0.0412051	0.371558	0.773061	0.0370041	0.0856921	0.665868	0.999416	0.0102365	0.0815321	0.900087	0.986301	protein-coding
Aldoa	Aldoa|Aldo-1|Aldo1|-|7|7 F3|protein-coding	91569	110583	63150	69788	53915	24631	19969	24284	27762	19263	90411	92912	60554	60665	60502	0.0136612	0.0350229	0.487509	0.873294	-0.000765712	0.0129909	0.778759	0.998689	0.0489903	0.0410285	0.11321	0.369337	-0.00448051	0.0763057	0.394125	0.975275	-0.0147652	0.0393229	0.542081	0.859679	-0.0581999	0.0764148	0.44628	0.999416	0.0418587	0.0789736	0.596089	0.92024	protein-coding
Aldoc	Aldoc|AI847350|AU040929|Aldo3|Scrg2|-|11 B5|11 46.74 cM|protein-coding	52	42	30	39	34	16	12	20	21	9	50	59	39	29	26	0.0496786	0.156476	0.0799454	0.44834	0.00465644	0.0610034	0.528997	NA	-0.00479765	0.068889	0.744244	NA	-0.00842243	0.178168	0.0939885	NA	0.0078864	0.075742	0.603451	0.887227	-0.368669	0.556792	0.507888	0.999416	-0.759472	0.489508	0.120782	0.590104	protein-coding
Alg1	Alg1|HMAT1|HMT1|-|16|16 A1|protein-coding	3431	4047	2417	2671	1767	827	709	831	962	726	3373	3561	2123	2181	2230	-0.011876	0.0346029	0.544904	0.900815	4.02346e-06	0.0149961	0.999007	0.999842	0.00454687	0.0395381	0.880914	0.96241	0.00140667	0.0615554	0.753936	NA	0.00162268	0.0371428	0.944894	0.984217	0.0360613	0.084828	0.670756	0.999416	0.0436892	0.0775529	0.573198	0.915537	protein-coding
Alg10b	Alg10b|AA469671|AU045404|AW123895|C85569|Deaf1|Gm917|nse5|-|15|15 E3|protein-coding	6182	6875	4051	4851	3059	2383	2455	2264	2677	2164	6071	6521	3685	3862	3809	-0.0125247	0.0347258	0.523655	0.89122	-0.0271311	0.0535789	0.0329005	0.451939	-0.0297535	0.04011	0.330389	0.630607	0.00267177	0.0660604	0.570814	0.989566	0.0109468	0.0382512	0.646578	0.901104	-0.0914827	0.0776787	0.238914	0.999416	-0.0127174	0.078115	0.870673	0.981409	protein-coding
Alg11	Alg11|AI849156|AW492253|B230397C21|Mmat-4(5)|-|8|8 A2|protein-coding	2222	2534	1588	1649	1095	748	680	774	917	740	2090	2261	1429	1308	1389	-0.0137653	0.0381017	0.474476	0.868156	0.00460726	0.0245063	0.345279	0.96971	0.0100651	0.044131	0.746248	0.902185	0.00254556	0.075406	0.626359	NA	-0.0130753	0.0423865	0.593238	0.883856	0.125014	0.0974598	0.199587	0.999416	0.0714504	0.0937671	0.446061	0.873376	protein-coding
Alg12	Alg12|ECM39|-|15|15 E3|protein-coding	1079	1201	754	889	621	399	367	348	479	348	1221	1194	740	736	804	0.0201699	0.0445207	0.299048	0.76599	-0.00258811	0.0237356	0.599447	0.998689	0.00679838	0.0482455	0.825636	0.937709	-0.000725133	0.0814642	0.8966	NA	0.0483394	0.0583144	0.0925044	0.425723	-0.142651	0.121573	0.240645	0.999416	-0.0743739	0.114006	0.514163	0.895861	protein-coding
Alg13	Alg13|2810046O15Rik|4833435D08Rik|Glt28d1|MDS031|-|X|X F2|protein-coding	1291	1361	849	917	659	518	508	480	667	508	1359	1459	756	825	774	-0.0112099	0.0400396	0.547818	0.901647	0.000722422	0.019422	0.862777	0.999842	-0.0736962	0.05265	0.0260444	0.168533	0.00187506	0.0805868	0.734206	NA	0.0537568	0.0580201	0.0688722	0.372517	0.0647582	0.110861	0.559129	0.999416	-0.108838	0.107245	0.310174	0.794755	protein-coding
Alg14	Alg14|5430428G01Rik|AI854024|-|3|3 G1|protein-coding	2820	3063	1858	2013	1437	906	852	1002	1078	851	2584	2588	1683	1703	1737	-0.0186698	0.0362025	0.349563	0.805262	0.000908963	0.0151698	0.778004	0.998689	0.0455668	0.04119	0.140826	0.413692	0.00668622	0.0930822	0.279934	NA	-0.0297866	0.0423149	0.245736	0.667753	0.0762771	0.0840389	0.364068	0.999416	0.135808	0.0800289	0.0896983	0.529035	protein-coding
Alg2	Alg2|1110018A23Rik|1300013N08Rik|ALPG2|CDGIi|MNCb-5081|-|4|4 B1|protein-coding	3216	3827	2332	2498	1831	772	759	791	886	753	3080	3262	2004	1945	2185	-0.00556217	0.0354813	0.771412	0.9634	-0.00275636	0.0198021	0.495617	0.994846	0.024107	0.0421307	0.436246	0.723074	0.00567588	0.0895808	0.341656	NA	-0.0154332	0.0408466	0.528298	0.854994	-0.0316456	0.0913181	0.728935	0.999416	0.0632598	0.08541	0.458899	0.878744	protein-coding
Alg3	Alg3|D16Ertd36e|not|-|16 B1|16 12.48 cM|protein-coding	1849	2119	1187	1316	906	557	526	508	642	516	1911	1886	1111	1070	1113	-0.0465647	0.0527396	0.0521446	0.36193	-0.00353096	0.0227491	0.444245	0.986176	-0.0554627	0.0457155	0.0818293	0.305325	0.000796047	0.0699148	0.872627	NA	0.00462473	0.0411108	0.847714	0.964448	0.0761605	0.100217	0.447281	0.999416	0.0311248	0.0931804	0.738359	0.955135	protein-coding
Alg5	Alg5|1500026A19Rik|2600005J22Rik|AV009521|AV170001|AW545564|-|3|3 C|protein-coding	1880	2207	1270	1464	910	664	569	621	727	600	1820	1892	1041	1116	1113	-0.0288226	0.0447489	0.167116	0.620578	-0.00276428	0.0213821	0.530667	0.998689	-0.0430473	0.0465694	0.173604	0.458292	0.00767297	0.110289	0.278546	NA	-0.0102365	0.0430555	0.674276	0.909848	0.0522327	0.103212	0.612808	0.999416	0.0144608	0.0989288	0.883784	0.984501	protein-coding
Alg6	Alg6|E230028F23Rik|-|4|4 C6|protein-coding	1613	1667	1004	1231	749	605	562	546	685	587	1351	1578	864	815	932	-0.0083846	0.0406097	0.64589	0.932879	-0.000442413	0.0202188	0.919065	0.999842	-0.0246146	0.0493195	0.426638	0.715185	-0.0020989	0.0853037	0.715481	NA	-0.0373652	0.0543001	0.167004	0.568503	0.0309136	0.117375	0.792263	0.999416	-0.0211168	0.115581	0.855032	0.980946	protein-coding
Alg8	Alg8|AI447372|Gm1089|-|7|7 E1|protein-coding	2055	2304	1366	1551	1080	808	740	813	997	762	2238	2432	1469	1371	1425	0.00215804	0.0351441	0.910169	0.986908	0.00494521	0.0240228	0.296118	0.946705	-0.0161621	0.0413427	0.599578	0.82987	-0.00328402	0.0738901	0.521929	NA	0.0851279	0.0576264	0.0106431	0.122789	0.0664698	0.088084	0.450478	0.999416	-0.0363344	0.0838791	0.664887	0.937726	protein-coding
Alg9	Alg9|8230402H15Rik|AI747665|B430313H07Rik|Dibd1|-|9|9 A5.3|protein-coding	3027	3511	1987	2345	1783	952	840	1027	1092	837	2968	3028	1996	1991	1905	0.0172539	0.0384023	0.378401	0.819873	0.00220441	0.0188868	0.573527	0.998689	0.0374284	0.0441565	0.232768	0.533106	-0.00400841	0.0817651	0.469759	NA	-0.0116301	0.0416937	0.633075	0.89606	-0.0188792	0.0945627	0.841757	0.999416	0.0111665	0.091244	0.902598	0.98704	protein-coding
Alkal2	Alkal2|6230419C23Rik|Fam150b|-|12 A2|12|protein-coding	52	46	34	35	36	19	21	14	32	13	40	52	32	20	30	0.0242958	0.109374	0.233736	0.708197	0.00128029	0.0553179	0.857345	NA	-0.00142237	0.0691534	0.9187	NA	-0.00648826	0.168912	0.168498	NA	-0.00889507	0.077324	0.550182	0.864298	-0.379533	0.528909	0.473018	0.999416	-0.491101	0.51001	0.335585	0.812707	protein-coding
Alkbh1	Alkbh1|2700073G19Rik|Abh|Alkbh|alkB|hABH|-|12|12 D2|protein-coding	1444	1510	990	1175	722	687	605	680	865	652	1492	1583	956	877	930	0.0272198	0.0448253	0.186391	0.651672	0.0112068	0.0383017	0.140967	0.827333	-0.0235986	0.0462374	0.450132	0.731888	-0.00375864	0.0862642	0.516081	NA	0.0375405	0.0505191	0.165609	0.566583	0.0178568	0.103694	0.863275	0.999416	-0.154015	0.101859	0.130525	0.606386	protein-coding
Alkbh2	Alkbh2|9530023G02|AU016977|Abh2|mABH2|-|5|5 F|protein-coding	178	211	138	142	79	49	41	54	63	34	209	224	113	160	124	-0.00367633	0.0587651	0.817122	0.969663	-0.00175673	0.0439636	0.808489	0.998689	-0.00563794	0.0630161	0.797399	NA	0.00499814	0.146321	0.449001	NA	0.0416929	0.0888284	0.0898397	0.420139	-0.013801	0.315782	0.96514	0.999416	0.00326122	0.275616	0.990559	0.998956	protein-coding
Alkbh3	Alkbh3|1700108H04Rik|1810020C19Rik|Abh3|mABH3|-|2|2 E1|protein-coding	2178	2607	1661	1715	1228	681	572	656	777	584	2277	2349	1473	1430	1434	0.0112852	0.0371626	0.556021	0.905628	-0.000933848	0.0176449	0.805094	0.998689	0.000823616	0.0433231	0.978822	0.994882	0.00234086	0.0731837	0.646972	NA	0.0211438	0.0433123	0.39921	0.794993	-0.0605803	0.0974939	0.534353	0.999416	-0.0394364	0.0910327	0.664861	0.937726	protein-coding
Alkbh3os1	Alkbh3os1|4921507L20Rik|-|2|2 E1|ncRNA	116	114	70	82	64	44	37	40	60	34	82	97	62	68	63	0.00797245	0.0661937	0.624366	0.925062	0.00293782	0.047085	0.692145	0.998689	0.0192379	0.068129	0.324762	NA	-0.00455777	0.150625	0.449646	NA	-0.0286388	0.0831165	0.167433	0.568924	-0.0106333	0.349998	0.975763	0.999416	0.0986498	0.333231	0.767199	0.961472	ncRNA
Alkbh4	Alkbh4|2010004B12Rik|Abj4|-|5|5 G2|protein-coding	485	581	379	421	291	142	118	144	189	129	508	512	335	327	289	0.0312034	0.0644776	0.142921	0.583764	0.0092673	0.0450389	0.261867	0.933532	-4.82096e-05	0.0554591	0.998628	0.999135	-0.00575644	0.125467	0.432657	NA	0.000383076	0.0529783	0.986497	0.995091	-0.0137441	0.18362	0.940333	0.999416	-0.184481	0.164784	0.262915	0.757821	protein-coding
Alkbh5	Alkbh5|AW050020|AW215868|Abh5|E130207K11|Ofoxd|-|11|11 B2|protein-coding	13628	15132	9149	10572	6396	4401	4358	4138	5186	4148	13296	14188	7975	8502	8906	-0.0324513	0.0394017	0.128356	0.559168	-0.00748165	0.027312	0.161407	0.848787	-0.0117682	0.0397292	0.698769	0.880642	0.00764449	0.0964066	0.233593	0.952826	0.00997333	0.0381316	0.675447	0.909848	0.00708726	0.0763194	0.926012	0.999416	0.069927	0.0776482	0.367822	0.830023	protein-coding
Alkbh6	Alkbh6|AI839550|Abh6|C130099A02|-|7|7 B1|protein-coding	810	851	518	631	469	167	168	198	201	145	734	792	514	516	477	0.034102	0.0601697	0.11967	0.539899	0.00149244	0.0282353	0.796007	0.998689	0.0273195	0.0533031	0.363468	0.663831	-0.0154929	0.177351	0.137115	NA	-0.0103919	0.0504066	0.661232	0.90642	-0.130708	0.160113	0.414302	0.999416	-0.0816624	0.138732	0.556106	0.909033	protein-coding
Alkbh7	Alkbh7|2310045B01Rik|2510008E23Rik|Abh7|Spata11|-|17|17 D|protein-coding	538	604	384	380	287	76	74	75	110	58	501	502	311	326	292	0.00119785	0.0475951	0.942365	0.991992	-6.92303e-05	0.0354797	0.991725	0.999842	-0.0031736	0.0567003	0.907286	0.97155	-0.00497857	0.126131	0.488231	NA	-0.0160834	0.0574735	0.484078	0.834823	-0.0118306	0.219965	0.957107	0.999416	-0.0236072	0.178084	0.894539	0.98568	protein-coding
Alkbh8	Alkbh8|4930562C03Rik|8030431D03Rik|9430088N01Rik|Abh8|-|9|9 A1|protein-coding	960	1068	649	772	530	435	425	435	467	388	953	1079	671	564	603	0.0237572	0.0483167	0.231722	0.707224	-0.00266683	0.0241985	0.5948	0.998689	-0.0153144	0.0501534	0.616291	0.838368	-0.00574914	0.108871	0.404249	NA	0.0143763	0.0484552	0.555083	0.867846	-0.165625	0.126242	0.189532	0.999416	-0.153274	0.122945	0.212511	0.710644	protein-coding
Alms1-ps2	Alms1-ps2|Gm6413|-|6 C3|6|pseudo	56	57	50	45	52	26	19	21	30	27	73	67	64	57	54	0.0357325	0.120915	0.132392	0.566384	0.00317015	0.0536346	0.668685	0.998689	0.0280743	0.074656	0.115866	NA	-0.000568061	0.147129	0.91131	NA	0.0175418	0.079815	0.307641	0.727004	-0.327249	0.453537	0.470572	0.999416	-0.0589395	0.4156	0.887224	0.984706	pseudo
Alms1	Alms1|bbb|-|6|6 C3|protein-coding	4147	4382	2552	3005	2083	1679	1733	1367	2079	1548	4012	4708	2732	2476	2639	-0.00419237	0.0339189	0.828953	0.971905	-0.00319029	0.0185039	0.381527	0.975251	-0.0231221	0.0396583	0.447233	0.730602	-0.0783675	0.366507	0.0138406	NA	0.00864419	0.03762	0.715082	0.925408	-0.0407503	0.0777973	0.600417	0.999416	-0.026298	0.0773507	0.733868	0.953867	protein-coding
Alox5	Alox5|5-LO|5-LOX|5LO|5LX|AI850497|F730011J02|-|6 E3|6 53.79 cM|protein-coding	18	10	9	16	10	7	6	9	6	2	13	18	10	11	6	0.036456	0.171235	0.124122	0.550503	-0.00251606	0.0694828	0.678718	NA	-0.00125058	0.0719703	0.889331	NA	-0.00312138	0.162209	0.26459	NA	0.0028823	0.0841959	0.790576	NA	-1.33573	0.971123	0.168994	0.986339	-1.09722	0.873328	0.208985	0.707625	protein-coding
Alox5ap	Alox5ap|Flap|-|5|5 G3|protein-coding	110	116	75	94	65	14	11	15	21	6	111	120	54	79	65	0.0175678	0.0834292	0.336723	0.798072	-0.000111794	0.0557816	0.987351	0.999842	-0.00934178	0.0669944	0.60486	NA	-0.00301746	0.149571	0.577652	NA	0.0107949	0.0718639	0.535261	0.85695	-0.28442	0.508439	0.57589	0.999416	-0.404302	0.37429	0.280061	0.773081	protein-coding
Alox8	Alox8|15-LOX-2|15-LOX-B|8-LOX|8S-LOX|Alox15b|-|11|11 B3|protein-coding	64	66	31	47	44	30	31	27	27	19	73	65	50	51	39	0.0108672	0.0796744	0.520532	0.889684	-0.00764197	0.0615451	0.353725	NA	0.00727327	0.068032	0.656328	NA	-0.00403431	0.155572	0.429199	NA	0.00561002	0.0723048	0.726497	0.927886	-0.546811	0.454281	0.228711	0.999416	-0.0871728	0.428417	0.838763	0.979367	protein-coding
Alpk1	Alpk1|8430410J10Rik|LAK|-|3|3 G2|protein-coding	1290	1386	831	903	544	297	295	355	413	280	1028	1126	646	575	600	-0.0163739	0.0449431	0.38211	0.821378	0.010315	0.0413946	0.195993	0.87802	-0.0533166	0.0546718	0.0921766	0.327256	-0.00668561	0.116769	0.357663	NA	-0.0877572	0.08166	0.015514	0.156613	0.226992	0.135492	0.0938722	0.835419	-0.059134	0.126424	0.639968	0.932156	protein-coding
Als2	Als2|3222402C23Rik|9430073A21Rik|Als2cr6|Alsin|mKIAA1563|-|1|1 C1.3|protein-coding	5601	6319	3980	4338	3104	1486	1351	1610	1752	1285	5680	6038	3611	3584	3590	0.0288206	0.0335873	0.165873	0.619282	0.000313723	0.0116288	0.897896	0.999842	-0.016568	0.0347065	0.562543	0.806035	-0.00103039	0.0516735	0.79581	NA	0.0459626	0.0401339	0.08245	0.403424	-0.0601007	0.067548	0.373602	0.999416	-0.0914434	0.0632651	0.148345	0.638576	protein-coding
Als2cl	Als2cl|79H19D|79H19E|BC022645|D930044G19Rik|mRn.49018|-|9 F2|9 60.79 cM|protein-coding	682	704	440	507	352	380	337	336	436	336	585	649	343	391	383	-0.000777819	0.0428076	0.964221	0.994592	-0.00249347	0.0254524	0.6359	0.998689	-0.0139921	0.0529126	0.636508	0.849089	0.00399991	0.105596	0.547915	NA	-0.0232242	0.0537507	0.349668	0.759225	-0.0470014	0.13858	0.734486	0.999416	-0.039637	0.139384	0.776126	0.963616	protein-coding
Alx1	Alx1|AI314867|C130005I02|Cart1|-|10 D1|10 53.56 cM|protein-coding	16	15	11	5	5	3	1	1	0	2	23	17	25	18	13	-0.0151618	0.129608	0.388937	0.826195	-0.00484095	0.0864175	0.34549	NA	0.00914581	0.0737194	0.308511	NA	0.000590049	0.158857	0.811577	NA	0.00660574	0.0889839	0.520983	NA	-0.507193	1.40615	0.718327	0.999416	1.26799	0.963727	0.188268	0.685631	protein-coding
Alyref	Alyref|Aly|Ref1|Ref1-I|Refbp1|Tho4|Thoc4|-|11|11 E2|protein-coding	10383	11809	6868	7460	5435	3667	3045	3130	4218	2989	10781	10950	6687	6940	7042	-0.0227301	0.036061	0.263826	0.733214	-0.00427266	0.0205828	0.283784	0.94462	0.0151463	0.0392194	0.61692	0.838793	0.000422884	0.0570988	0.920828	0.999687	0.0209718	0.0395448	0.393498	0.789815	0.00189456	0.0753749	0.979947	0.999416	0.0901716	0.0760391	0.235678	0.73494	protein-coding
Alyref2	Alyref2|C130042O11Rik|REF2|Refbp2|-|1|1 H3|protein-coding	511	655	396	423	304	103	106	128	110	83	520	533	315	352	311	0.00730988	0.0476827	0.66752	0.940774	-0.00834749	0.0450842	0.304372	0.950759	-0.00560126	0.0557932	0.840797	0.944692	0.00471687	0.121436	0.506718	NA	0.00683217	0.0538314	0.763247	0.940269	-0.227798	0.199293	0.253026	0.999416	-0.0777691	0.167938	0.643305	0.932591	protein-coding
Amacr	Amacr|Macr1|-|15|15 A1|protein-coding	645	775	439	465	354	150	137	165	154	131	625	666	435	405	446	-0.0103072	0.04649	0.557457	0.906606	-0.0037082	0.0329543	0.56523	0.998689	0.0252921	0.054776	0.389514	0.685013	0.00203777	0.103193	0.752869	NA	-0.000490694	0.0510822	0.983046	0.993791	-0.0154741	0.173489	0.928928	0.999416	0.153353	0.150334	0.307691	0.792728	protein-coding
Ambra1	Ambra1|2310079H06Rik|A130023A14|AA474864|AV021921|D030051N19Rik|mKIAA1736|-|2|2 E1|protein-coding	2991	3164	2122	2319	1597	936	858	977	1202	910	2949	3190	1906	1813	1860	0.0331399	0.0398949	0.122065	0.545504	0.0145746	0.040554	0.0834045	0.693766	-0.0220004	0.0398953	0.47043	0.746775	-0.00326267	0.070155	0.507862	NA	0.0275091	0.0412547	0.277202	0.698678	0.0228848	0.0824342	0.781309	0.999416	-0.129796	0.0780895	0.0964834	0.547105	protein-coding
Amd1	Amd1|AdoMetDC|Amd-1|SAMDC|SAMDC 1|adoMetDC1|-|10 B1|10 21.85 cM|protein-coding	6377	7218	4724	5200	4500	3051	3008	3055	3837	2896	6902	7046	5198	4707	5061	0.141353	0.0959973	0.00160695	0.0302548	0.00228747	0.0190325	0.56131	0.998689	0.109301	0.0587639	0.00228128	0.0411799	-0.00282847	0.0787062	0.600545	0.989566	0.0297305	0.0481779	0.254334	0.67814	-0.19656	0.0976913	0.044214	0.629622	-0.036772	0.0999981	0.713077	0.949186	protein-coding
Amd2	Amd2|AdoMetDC|Amd1|Amd3|-|10|10 B1|protein-coding	6383	7224	4725	5204	4501	3054	3011	3057	3839	2899	6909	7052	5201	4710	5065	0.140315	0.0957262	0.00164978	0.0307678	0.00226462	0.0189748	0.564236	0.998689	0.109116	0.0586626	0.00230359	0.0414271	-0.00282356	0.0786322	0.600915	0.989566	0.0297808	0.0481695	0.253638	0.677612	-0.196123	0.0976031	0.0444956	0.631997	-0.0363504	0.0999067	0.715975	0.949186	protein-coding
Amdhd1	Amdhd1|1300019J08Rik|-|10|10 C2|protein-coding	21	18	14	9	11	2	2	3	6	2	19	19	18	9	17	0.000939841	0.102857	0.95322	0.993608	0.00477069	0.0799096	0.399432	NA	0.00527515	0.0722873	0.571889	NA	-0.00141266	0.158797	0.613045	NA	-0.000463302	0.0835655	0.965926	NA	0.800685	1.13875	0.481975	0.999416	0.274872	0.852196	0.747039	0.958124	protein-coding
Amdhd2	Amdhd2|5730457F11Rik|-|17|17 A3.3|protein-coding	642	758	444	495	298	103	98	110	143	91	549	608	316	373	367	-0.0157953	0.051506	0.382904	0.822468	0.00157356	0.0331946	0.807196	0.998689	-0.0105923	0.0557128	0.706104	0.882586	0.000901693	0.106807	0.889962	NA	-0.0301964	0.0617079	0.229297	0.650039	0.150703	0.195867	0.441649	0.999416	0.0686507	0.164942	0.677255	0.941207	protein-coding
Amer1	Amer1|2810002O09Rik|AW492303|Fam123b|Wtx|-|X|X C3|protein-coding	3927	4406	2473	2676	1868	1101	1080	1105	1263	1025	3410	3817	2228	2063	2046	-0.0480562	0.0485741	0.0440853	0.328505	-0.00162497	0.0164609	0.635906	0.998689	-0.0502578	0.0423566	0.10776	0.358664	-0.0035885	0.074727	0.487599	NA	-0.0641802	0.052036	0.0343286	0.255045	0.0947968	0.0856835	0.268571	0.999416	0.0382031	0.0829229	0.64501	0.932737	protein-coding
Amfr	Amfr|gp78|-|8 C5|8 45.96 cM|protein-coding	19174	21731	12940	14615	10070	5375	4725	5231	6438	4471	18199	19014	11589	12048	12157	0.000178657	0.0298358	0.992786	0.998423	-0.000725462	0.01014	0.722426	0.998689	0.0290732	0.033293	0.298108	0.600614	-0.00230337	0.0526155	0.571543	0.989566	-0.0225947	0.0344527	0.329446	0.744145	-0.0167578	0.0588962	0.776003	0.999416	0.04063	0.0591071	0.491833	0.88869	protein-coding
Amh	Amh|MIS|-|10 C1|10 39.72 cM|protein-coding	59	65	37	52	31	16	23	24	36	25	65	89	50	44	32	0.013211	0.0823391	0.447113	0.854688	0.0196054	0.0941146	0.0889673	NA	-0.00971873	0.0683017	0.556901	NA	-0.00838394	0.175325	0.134688	NA	0.0107266	0.0743192	0.515826	0.850403	0.391446	0.46242	0.397265	0.999416	-0.410903	0.424337	0.332874	0.811289	protein-coding
Amhr2	Amhr2|Misiir|Misrii|Mrii|-|15 F3|15 57.58 cM|protein-coding	489	473	284	328	190	122	108	102	145	101	345	368	240	223	272	-0.0208233	0.0603847	0.269868	0.737615	-0.00250302	0.0350539	0.70765	0.998689	0.0300519	0.0611597	0.263897	0.565651	-0.00318365	0.121922	0.64222	NA	-0.106472	0.121984	0.00921096	0.112221	0.0976243	0.210458	0.642743	0.999416	0.308076	0.194043	0.112363	0.577742	protein-coding
Amigo1	Amigo1|Amigo|ali2|-|3|3 F2.3|protein-coding	924	1091	626	687	474	321	307	296	412	328	916	977	586	549	545	-0.0154839	0.0437165	0.40806	0.837404	0.00359996	0.0266308	0.506388	0.996029	-0.0263466	0.0503158	0.392734	0.687869	-0.00265318	0.0914056	0.660761	NA	-0.0127908	0.047688	0.598668	0.885539	0.145892	0.128428	0.255964	0.999416	0.0076007	0.12097	0.949901	0.991453	protein-coding
Amigo3	Amigo3|E430002N15Rik|ali3|mKIAA1851|-|9|9 F1|protein-coding	309	309	193	237	158	87	75	72	93	69	295	327	161	178	166	0.00674352	0.0525071	0.682648	0.944498	-0.00436312	0.040493	0.548956	0.998689	-0.0373618	0.0646588	0.160593	0.440579	-0.00426015	0.131249	0.541332	NA	0.00787347	0.0585664	0.713804	0.925233	-0.183111	0.235727	0.437283	0.999416	-0.261644	0.210281	0.213403	0.711925	protein-coding
Ammecr1	Ammecr1|6230420G18Rik|-|X|X F2|protein-coding	2024	2304	1402	1564	952	763	703	672	875	701	1974	2122	1197	1204	1196	-0.0194436	0.0402228	0.322977	0.784368	-0.00383888	0.0230405	0.408177	0.978079	-0.0435037	0.045938	0.168852	0.451679	0.00238221	0.0763682	0.652211	NA	-0.00210553	0.041902	0.930347	0.981781	0.00709516	0.0994695	0.943135	0.999416	-0.0157129	0.0965641	0.870739	0.981409	protein-coding
Ammecr1l	Ammecr1l|5430429D03Rik|AU022236|AU040755|AW111353|E230022H04Rik|-|18|18 B1|protein-coding	3886	4227	2591	2914	2210	1378	1383	1379	1763	1293	3526	3773	2432	2249	2335	0.0271574	0.0376738	0.190448	0.656317	0.00204983	0.016185	0.533023	0.998689	0.0274916	0.040007	0.367892	0.667766	-0.0109546	0.118081	0.158474	NA	-0.0513941	0.0468575	0.0694331	0.373887	-0.0383983	0.0790958	0.627346	0.999416	-0.0306914	0.0777724	0.693116	0.944656	protein-coding
Amn	Amn|-|-|12 F1|12 60.94 cM|protein-coding	9	17	6	18	7	2	1	1	3	1	11	10	5	6	6	0.0111946	0.125478	0.502096	0.879696	0.0010235	0.0776044	0.829434	NA	-0.00158347	0.0729666	0.823427	NA	-0.00182221	0.160838	0.401781	NA	-0.00479613	0.0899289	0.608539	NA	-0.289542	1.44031	0.840677	0.999416	-0.727792	1.11517	0.513994	0.895861	protein-coding
Amn1	Amn1|5830467E07Rik|A230083D09|C730024G19Rik|-|6|6 G3|protein-coding	941	968	611	688	420	254	248	292	304	227	934	937	579	591	617	-0.00985753	0.0432599	0.58293	0.915756	-0.000752712	0.0247141	0.884962	0.999842	0.0087718	0.0508842	0.771736	0.914532	0.00319888	0.0979532	0.613613	NA	0.0251809	0.0526859	0.31872	0.735785	0.0378695	0.141928	0.789606	0.999416	0.0794511	0.129338	0.539025	0.90487	protein-coding
Amot	Amot|CAG-2|D0Kist1|Sii6|-|X|X F2|protein-coding	2189	2391	1738	1937	1267	561	580	662	716	553	2045	2229	1241	1189	1215	0.142291	0.0892958	0.00116637	0.0232669	0.0037303	0.023063	0.423477	0.980913	-0.0691779	0.0472674	0.032892	0.189632	-0.00143441	0.0706141	0.773857	NA	-0.00158734	0.0410436	0.947349	0.984774	-0.163838	0.0993895	0.0992618	0.853053	-0.361288	0.092671	9.67492e-05	0.0036491	protein-coding
Amotl1	Amotl1|2310010G08Rik|2310067L22Rik|4932416D09Rik|JEAP|mFLJ00155|-|9|9 A2|protein-coding	18072	20041	12734	14718	9848	4396	4093	4627	5301	4022	17270	17839	10927	10951	11130	0.0456491	0.0321094	0.0336046	0.280004	0.00126735	0.0103431	0.521055	0.998689	0.00587977	0.0299051	0.821499	0.937674	-0.00338735	0.0527897	0.419663	0.975275	-0.0140723	0.029758	0.500416	0.84227	-0.0567797	0.0522848	0.277493	0.999416	-0.0755767	0.0514296	0.141692	0.625536	protein-coding
Amotl2	Amotl2|AW549739|C79691|Lccp|MASCOT|mKIAA0989|-|9|9 F1|protein-coding	19308	20212	9323	10849	7736	7589	7209	5601	7648	6001	18803	20057	11933	11747	12743	-0.391447	0.0479978	1.07189e-17	9.193e-16	-0.25657	0.0471145	3.71266e-09	5.1098e-07	0.00672227	0.0339352	0.811905	0.933983	-0.00209839	0.0530134	0.606473	0.989566	0.00833361	0.0325875	0.706561	0.922238	0.126639	0.0601193	0.0351641	0.554432	0.410507	0.0612576	2.06539e-11	1.87909e-09	protein-coding
Ampd2	Ampd2|1200014F01Rik|AI552571|Ampd-2|m4521Dajl|-|3 F2.3|3 46.83 cM|protein-coding	4363	4769	2890	3346	2389	1539	1322	1433	1948	1334	4758	4967	3105	2950	3079	0.0264393	0.0365316	0.201068	0.670642	0.00617135	0.0249969	0.204069	0.888376	0.00824099	0.0384364	0.783806	0.91911	-0.0218201	0.172884	0.0667118	NA	0.0753294	0.0502419	0.0155209	0.156613	0.00446177	0.0764373	0.953453	0.999416	-0.05915	0.0741712	0.425173	0.863883	protein-coding
Ampd3	Ampd3|-|-|7 E3|7 57.85 cM|protein-coding	2717	3006	7405	8429	6546	1359	1205	1788	2683	2077	2340	2535	1620	1526	1624	2.08824	0.0620535	8.91498e-251	1.00033e-247	0.711295	0.0654081	5.13677e-29	3.32092e-26	0.0415605	0.0429847	0.183714	0.47281	-0.00693073	0.0946075	0.269597	NA	-0.142526	0.0722201	0.000682196	0.018111	-1.3661	0.0820898	3.48472e-62	2.93261e-59	-2.01614	0.0835277	1.0139e-128	1.36522e-125	protein-coding
[truncated: 12,458 more rows]
