# Supplementary material for: Genome-wide binding potential and regulatory activity of the glucocorticoid receptor’s monomeric and dimeric forms
Source: Nat Commun. 2021 Mar 31;12:1987. doi: 10.1038/s41467-021-22234-9 (PMC8012360; doi:10.1038/s41467-021-22234-9)
Supplement: Supplementary file 4 — Supplementary Data 2 [file 41467_2021_22234_MOESM4_ESM.xlsx]

## Sheet: INFO
Supplementary Data 2. HOMER enriched motifs
Sheet	Figure
Denovo,all wt	-
Denovo, all dim	-
Denovo, all mon	-
Denovo;C1	2a
Denovo;C2	2b
Denovo;C3	2c
Denovo;C4	2d
Pre-def;C1	3a-c
Pre-def;C2	3a-c
Pre-def;C3	3a-c
Pre-def;C4	3a-c
Denovo;C1.2	4c
Denovo;C2.2	4c
Pre-def;C1.2	4e-f
Pre-def;C2.2	4e-f

## Sheet: wt
Homer de novo Motif Results (GRwt_abGFP_Dex_final//)
Total target sequences = 5662
Total background sequences = 45532
Rank	P-value	log P-pvalue	% of Targets	% of Background	Best Match/Details
1	1e-1152	-2653	0.4301	0.0307	GRE(NR),IR3/RAW264.7-GRE-ChIP-Seq(Unpublished)/Homer(0.912)
2	1e-625	-1440	0.3499	0.0474	Fra1(bZIP)/BT549-Fra1-ChIP-Seq(GSE46166)/Homer(0.993)
3	1e-235	-541.4	0.4772	0.2144	AR-halfsite(NR)/LNCaP-AR-ChIP-Seq(GSE27824)/Homer(0.671)
4	1e-126	-290.4	0.1959	0.0672	RUNX(Runt)/HPC7-Runx1-ChIP-Seq(GSE22178)/Homer(0.941)
5	1e-109	-252.6	0.1842	0.0662	TEAD(TEA)/Fibroblast-PU.1-ChIP-Seq(Unpublished)/Homer(0.946)
6	1e-81	-187.6	0.1996	0.0888	EBF1(EBF)/Near-E2A-ChIP-Seq(GSE21512)/Homer(0.923)
7	1e-69	-160.6	0.1107	0.0375	MA0102.3_CEBPA/Jaspar(0.965)
8	1e-52	-120.6	0.204	0.1103	NF1-halfsite(CTF)/LNCaP-NF1-ChIP-Seq(Unpublished)/Homer(0.971)
9	1e-37	-86.13	0.1421	0.0752	PB0026.1_Gm397_1/Jaspar(0.692)
10	1e-26	-60.28	0.0255	0.0059	MA0052.2_MEF2A/Jaspar(0.955)
11	1e-24	-57.46	0.226	0.1554	AP-2gamma(AP2)/MCF7-TFAP2C-ChIP-Seq(GSE21234)/Homer(0.840)
12	1e-22	-50.68	0.0604	0.0276	Tlx?(NR)/NPC-H3K4me1-ChIP-Seq(GSE16256)/Homer(0.868)
13	1e-15	-36.82	0.0028	0	PB0200.1_Zfp187_2/Jaspar(0.604)
14	1e-15	-36.54	0.0418	0.0189	GATA3(Zf)/iTreg-Gata3-ChIP-Seq(GSE20898)/Homer(0.828)
15	1e-15	-34.69	0.0654	0.0361	c-Jun-CRE(bZIP)/K562-cJun-ChIP-Seq(GSE31477)/Homer(0.944)
16	1e-12	-28.54	0.0261	0.0106	PB0106.1_Arid5a_2/Jaspar(0.698)

## Sheet: dim
Homer de novo Motif Results (GRdim_abGFP_Dex_final//)
Total target sequences = 4689
Total background sequences = 44517
Rank	P-value	log P-pvalue	% of Targets	% of Background	Best Match/Details
1	1e-1192	-2746	0.3447	0.0342	Fra1(bZIP)/BT549-Fra1-ChIP-Seq(GSE46166)/Homer(0.995)
2	1e-249	-575.3	0.2148	0.0678	RUNX2(Runt)/PCa-RUNX2-ChIP-Seq(GSE33889)/Homer(0.941)
3	1e-186	-428.8	0.0959	0.0184	EBF(EBF)/proBcell-EBF-ChIP-Seq(GSE21978)/Homer(0.986)
4	1e-164	-379.1	0.1806	0.0662	TEAD4(TEA)/Tropoblast-Tead4-ChIP-Seq(GSE37350)/Homer(0.958)
5	1e-116	-269	0.0789	0.0196	CEBP(bZIP)/ThioMac-CEBPb-ChIP-Seq(GSE21512)/Homer(0.921)
6	1e-101	-232.9	0.2848	0.1643	MA0161.1_NFIC/Jaspar(0.909)
7	1e-77	-177.9	0.2043	0.1131	Atf1(bZIP)/K562-ATF1-ChIP-Seq(GSE31477)/Homer(0.922)
8	1e-74	-171	0.175	0.0924	NF1(CTF)/LNCAP-NF1-ChIP-Seq(Unpublished)/Homer(0.885)
9	1e-65	-151.2	0.0382	0.0082	MA0052.2_MEF2A/Jaspar(0.971)
10	1e-47	-109.7	0.1072	0.0548	Usf2(bHLH)/C2C12-Usf2-ChIP-Seq(GSE36030)/Homer(0.928)
11	1e-45	-105.8	0.1315	0.0736	ELF1(ETS)/Jurkat-ELF1-ChIP-Seq(SRA014231)/Homer(0.969)
12	1e-44	-102.3	0.3042	0.2191	AR-halfsite(NR)/LNCaP-AR-ChIP-Seq(GSE27824)/Homer(0.726)
13	1e-39	-91.27	0.1286	0.0749	MA0461.1_Atoh1/Jaspar(0.894)
14	1e-29	-67.91	0.0091	0.0009	MA0503.1_Nkx2-5_(var.2)/Jaspar(0.639)
15	1e-26	-61.27	0.0726	0.0397	MA0039.2_Klf4/Jaspar(0.901)
16	1e-25	-58.93	0.0034	0.0001	PB0024.1_Gcm1_1/Jaspar(0.680)
17	1e-23	-53.48	0.0117	0.0022	MA0024.2_E2F1/Jaspar(0.638)
18	1e-22	-50.94	0.0026	0	AR-halfsite(NR)/LNCaP-AR-ChIP-Seq(GSE27824)/Homer(0.686)
19	1e-20	-46.16	0.0028	0.0001	MA0442.1_SOX10/Jaspar(0.680)
20	1e-17	-40.69	0.0075	0.0012	GFX(?)/Promoter/Homer(0.976)

## Sheet: mon
Homer de novo Motif Results (GRmon_abGFP_Dex_final//)
Total target sequences = 300
Total background sequences = 48257
Rank	P-value	log P-pvalue	% of Targets	% of Background	Best Match/Details
1	1e-139	-321.6	0.6567	0.0777	Fosl2(bZIP)/3T3L1-Fosl2-ChIP-Seq(GSE56872)/Homer(0.964)
2	1e-32	-73.79	0.33	0.0857	TEAD4(TEA)/Tropoblast-Tead4-ChIP-Seq(GSE37350)/Homer(0.891)
3	1e-28	-65.44	0.3733	0.1209	RUNX1(Runt)/Jurkat-RUNX1-ChIP-Seq(GSE29180)/Homer(0.981)
4	1e-23	-54.36	0.2133	0.0469	MA0154.2_EBF1/Jaspar(0.888)
5	1e-14	-34.19	0.15	0.0365	NF-E2(bZIP)/K562-NFE2-ChIP-Seq(GSE31477)/Homer(0.738)
6	1e-14	-34.12	0.0467	0.0019	MA0124.1_NKX3-1/Jaspar(0.689)
7	1e-14	-32.54	0.1067	0.019	CEBP(bZIP)/ThioMac-CEBPb-ChIP-Seq(GSE21512)/Homer(0.983)
8	1e-12	-29.74	0.1267	0.0299	PU.1-IRF(ETS:IRF)/Bcell-PU.1-ChIP-Seq(GSE21512)/Homer(0.733)
9	1e-12	-28.02	0.0833	0.0133	AP-1(bZIP)/ThioMac-PU.1-ChIP-Seq(GSE21512)/Homer(0.585)

## Sheet: Denovo;C1
Homer de novo Motif Results (C1)
Total target sequences = 1609
Total background sequences = 46379
Rank	P-value	log P-pvalue	% of Targets	% of Background	Best Match/Details
1	1e-1328	-3058	0.6607	0.0217	GRE(NR),IR3/RAW264.7-GRE-ChIP-Seq(Unpublished)/Homer(0.896)
2	1e-170	-392.7	0.4829	0.1783	AR-halfsite(NR)/LNCaP-AR-ChIP-Seq(GSE27824)/Homer(0.806)
3	1e-111	-256.5	0.253	0.0715	Fra1(bZIP)/BT549-Fra1-ChIP-Seq(GSE46166)/Homer(0.993)
4	1e-49	-113.4	0.0895	0.0196	TEAD3/MA0808.1/Jaspar(0.625)
5	1e-35	-82.57	0.3151	0.1842	RUNX2(Runt)/PCa-RUNX2-ChIP-Seq(GSE33889)/Homer(0.885)
6	1e-28	-66	0.1349	0.0588	POL009.1_DCE_S_II/Jaspar(0.683)
7	1e-26	-60.52	0.0305	0.004	FOXA1(Forkhead)/LNCAP-FOXA1-ChIP-Seq(GSE27824)/Homer(0.597)
8	1e-21	-49.14	0.064	0.0213	THRb(NR)/Liver-NR1A2-ChIP-Seq(GSE52613)/Homer(0.834)
9	1e-19	-44.84	0.0441	0.0119	EBF(EBF)/proBcell-EBF-ChIP-Seq(GSE21978)/Homer(0.870)
10	1e-19	-44.36	0.1952	0.1163	NFIA/MA0670.1/Jaspar(0.930)
11	1e-15	-34.59	0.128	0.0716	Pax2/MA0067.1/Jaspar(0.646)
12	1e-14	-32.85	0.2076	0.1369	MF0006.1_bZIP_cEBP-like_subclass/Jaspar(0.895)
13	1e-13	-30.56	0.0597	0.0254	Arid5a/MA0602.1/Jaspar(0.692)

## Sheet: Denovo;C2
Homer de novo Motif Results (C2)
Total target sequences = 4474
Total background sequences = 44632
Rank	P-value	log P-pvalue	% of Targets	% of Background	Best Match/Details
1	1e-844	-1944	0.3375	0.0456	Atf3(bZIP)/GBM-ATF3-ChIP-Seq(GSE33912)/Homer(0.994)
2	1e-805	-1854	0.371	0.0618	GRE(NR),IR3/RAW264.7-GRE-ChIP-Seq(Unpublished)/Homer(0.911)
3	1e-147	-339	0.179	0.0648	RUNX(Runt)/HPC7-Runx1-ChIP-Seq(GSE22178)/Homer(0.967)
4	1e-119	-275.3	0.1685	0.0664	TEAD(TEA)/Fibroblast-PU.1-ChIP-Seq(Unpublished)/Homer(0.937)
5	1e-103	-237.6	0.055	0.0095	EBF(EBF)/proBcell-EBF-ChIP-Seq(GSE21978)/Homer(0.942)
6	1e-91	-209.6	0.2523	0.1379	AR-halfsite(NR)/LNCaP-AR-ChIP-Seq(GSE27824)/Homer(0.675)
7	1e-73	-168.6	0.0961	0.0356	CEBPE/MA0837.1/Jaspar(0.951)
8	1e-70	-162.5	0.1755	0.0903	PB0180.1_Sp4_2/Jaspar(0.634)
9	1e-65	-150	0.1158	0.0507	PB0152.1_Nkx3-1_2/Jaspar(0.733)
10	1e-59	-136.9	0.101	0.0432	NFIA/MA0670.1/Jaspar(0.911)
11	1e-43	-99.22	0.0049	0	Hoxc9(Homeobox)/Ainv15-Hoxc9-ChIP-Seq(GSE21812)/Homer(0.666)
12	1e-41	-94.74	0.1283	0.071	NF1(CTF)/LNCAP-NF1-ChIP-Seq(Unpublished)/Homer(0.805)
13	1e-38	-88.47	0.0045	0	PB0030.1_Hnf4a_1/Jaspar(0.738)
14	1e-37	-85.48	0.0463	0.0165	MEF2D/MA0773.1/Jaspar(0.971)
15	1e-33	-77.16	0.0054	0.0001	PH0014.1_Cphx/Jaspar(0.691)
16	1e-27	-64.26	0.04	0.0155	EKLF(Zf)/Erythrocyte-Klf1-ChIP-Seq(GSE20478)/Homer(0.887)
17	1e-25	-58.34	0.004	0.0001	STAT5(Stat)/mCD4+-Stat5-ChIP-Seq(GSE12346)/Homer(0.643)
18	1e-21	-49.3	0.0056	0.0003	ELF3(ETS)/PDAC-ELF3-ChIP-Seq(GSE64557)/Homer(0.667)
19	1e-18	-43.64	0.0029	0.0001	PB0133.1_Hic1_2/Jaspar(0.595)
20	1e-14	-33.52	0.0054	0.0006	PB0014.1_Esrra_1/Jaspar(0.614)
21	1e-13	-31.57	0.0552	0.033	Foxq1/MA0040.1/Jaspar(0.933)
22	1e-13	-30.39	0.0065	0.0011	PB0062.1_Sox12_1/Jaspar(0.694)

## Sheet: Denovo;C3
Homer de novo Motif Results (C3)
Total target sequences = 144
Total background sequences = 48159
Rank	P-value	log P-pvalue	% of Targets	% of Background	Best Match/Details
1	1e-16	-38.56	0.1875	0.022	MITF(bHLH)/MastCells-MITF-ChIP-Seq(GSE48085)/Homer(0.934)
2	1e-15	-36.06	0.0833	0.002	Bach2(bZIP)/OCILy7-Bach2-ChIP-Seq(GSE44420)/Homer(0.876)
3	1e-12	-28.1	0.0556	0.0008	AP-2alpha(AP2)/Hela-AP2alpha-ChIP-Seq(GSE31477)/Homer(0.770)

## Sheet: Denovo;C4
Homer de novo Motif Results (C4)
Total target sequences = 300
Total background sequences = 48237
Rank	P-value	log P-pvalue	% of Targets	% of Background	Best Match/Details
1	1e-145	-335.3	0.5933	0.0513	Fra1(bZIP)/BT549-Fra1-ChIP-Seq(GSE46166)/Homer(0.973)
2	1e-35	-81.46	0.38	0.1047	RUNX(Runt)/HPC7-Runx1-ChIP-Seq(GSE22178)/Homer(0.950)
3	1e-34	-78.64	0.3067	0.0691	TEAD(TEA)/Fibroblast-PU.1-ChIP-Seq(Unpublished)/Homer(0.964)
4	1e-19	-44.57	0.14	0.0236	EBF(EBF)/proBcell-EBF-ChIP-Seq(GSE21978)/Homer(0.956)
5	1e-16	-37.12	0.02	0	MEF2A/MA0052.3/Jaspar(0.652)
6	1e-15	-35.94	0.11	0.018	CEBP(bZIP)/ThioMac-CEBPb-ChIP-Seq(GSE21512)/Homer(0.983)
7	1e-14	-32.96	0.02	0.0001	ATF4/MA0833.1/Jaspar(0.678)
8	1e-13	-30.23	0.0167	0	HIF-1b(HLH)/T47D-HIF1b-ChIP-Seq(GSE59937)/Homer(0.570)
9	1e-12	-27.82	0.07	0.0089	Tcf12/MA0521.1/Jaspar(0.667)

## Sheet: Pre-def;C1
Motif Name	P-value	Log P-value	q-value (Benjamini)	% of Target Sequences with Motif	% of Background Sequences with Motif
GRE(NR),IR3/RAW264.7-GRE-ChIP-Seq(Unpublished)/Homer	1e-1738	-4003	0	0.8191	0.0272
GRE(NR),IR3/A549-GR-ChIP-Seq(GSE32465)/Homer	1e-1732	-3988	0	0.7197	0.0141
PGR(NR)/EndoStromal-PGR-ChIP-Seq(GSE69539)/Homer	1e-1456	-3354	0	0.7446	0.0287
ARE(NR)/LNCAP-AR-ChIP-Seq(GSE27824)/Homer	1e-1277	-2942	0	0.7185	0.0349
PR(NR)/T47D-PR-ChIP-Seq(GSE31130)/Homer	1e-782	-1801	0	0.9764	0.2863
AR-halfsite(NR)/LNCaP-AR-ChIP-Seq(GSE27824)/Homer	1e-117	-270.5	0	0.7421	0.4585
Atf3(bZIP)/GBM-ATF3-ChIP-Seq(GSE33912)/Homer	1e-105	-242.8	0	0.2343	0.0646
Fra1(bZIP)/BT549-Fra1-ChIP-Seq(GSE46166)/Homer	1e-104	-240.7	0	0.2107	0.0529
JunB(bZIP)/DendriticCells-Junb-ChIP-Seq(GSE36099)/Homer	1e-97	-224.2	0	0.2039	0.0528
BATF(bZIP)/Th17-BATF-ChIP-Seq(GSE39756)/Homer	1e-94	-218.3	0	0.2281	0.0669
Fra2(bZIP)/Striatum-Fra2-ChIP-Seq(GSE43429)/Homer	1e-91	-211.6	0	0.1821	0.0445
AP-1(bZIP)/ThioMac-PU.1-ChIP-Seq(GSE21512)/Homer	1e-87	-201.8	0	0.2324	0.0735
Fosl2(bZIP)/3T3L1-Fosl2-ChIP-Seq(GSE56872)/Homer	1e-80	-185.4	0	0.1417	0.0305
Jun-AP1(bZIP)/K562-cJun-ChIP-Seq(GSE31477)/Homer	1e-75	-174.7	0	0.1187	0.0224
ZNF675(Zf)/HEK293-ZNF675.GFP-ChIP-Seq(GSE58341)/Homer	1e-68	-157.5	0	0.0845	0.0119
Bach2(bZIP)/OCILy7-Bach2-ChIP-Seq(GSE44420)/Homer	1e-41	-96.15	0	0.0764	0.0169
ERE(NR),IR3/MCF7-ERa-ChIP-Seq(Unpublished)/Homer	1e-26	-60.65	0	0.0858	0.0301
EBF1(EBF)/Near-E2A-ChIP-Seq(GSE21512)/Homer	1e-14	-34.3	0	0.1467	0.0861
Ets1-distal(ETS)/CD4+-PolII-ChIP-Seq(Barski_et_al.)/Homer	1e-14	-33.11	0	0.074	0.0336
NF1(CTF)/LNCAP-NF1-ChIP-Seq(Unpublished)/Homer	1e-14	-32.58	0	0.0665	0.0289
THRb(NR)/Liver-NR1A2-ChIP-Seq(GSE52613)/Homer	1e-13	-31.97	0	0.5575	0.4624
RUNX1(Runt)/Jurkat-RUNX1-ChIP-Seq(GSE29180)/Homer	1e-13	-30.49	0	0.1753	0.1125
CEBP(bZIP)/ThioMac-CEBPb-ChIP-Seq(GSE21512)/Homer	1e-12	-28.57	0	0.1075	0.0604
ZNF189(Zf)/HEK293-ZNF189.GFP-ChIP-Seq(GSE58341)/Homer	1e-11	-26.35	0	0.1436	0.0906
RUNX-AML(Runt)/CD4+-PolII-ChIP-Seq(Barski_et_al.)/Homer	1e-11	-26.16	0	0.1224	0.0739
Bach1(bZIP)/K562-Bach1-ChIP-Seq(GSE31477)/Homer	1e-11	-26.12	0	0.0211	0.0049
RUNX(Runt)/HPC7-Runx1-ChIP-Seq(GSE22178)/Homer	1e-10	-23.61	0	0.1255	0.0786
HLF(bZIP)/HSC-HLF.Flag-ChIP-Seq(GSE69817)/Homer	1e-09	-22.32	0	0.12	0.0754
EBF(EBF)/proBcell-EBF-ChIP-Seq(GSE21978)/Homer	1e-09	-21.47	0	0.0392	0.0163
Atf2(bZIP)/3T3L1-Atf2-ChIP-Seq(GSE56872)/Homer	1e-09	-20.76	0	0.0547	0.027
NF-E2(bZIP)/K562-NFE2-ChIP-Seq(GSE31477)/Homer	1e-08	-19.07	0	0.0199	0.0059
Mef2d(MADS)/Retina-Mef2d-ChIP-Seq(GSE61391)/Homer	1e-08	-18.9	0	0.0305	0.0119
Mef2b(MADS)/HEK293-Mef2b.V5-ChIP-Seq(GSE67450)/Homer	1e-08	-18.84	0	0.105	0.0667
NF1-halfsite(CTF)/LNCaP-NF1-ChIP-Seq(Unpublished)/Homer	1e-08	-18.78	0	0.215	0.1607
RUNX2(Runt)/PCa-RUNX2-ChIP-Seq(GSE33889)/Homer	1e-07	-18.23	0	0.1417	0.0977
Mef2c(MADS)/GM12878-Mef2c-ChIP-Seq(GSE32465)/Homer	1e-07	-17.77	0	0.0584	0.0315
c-Jun-CRE(bZIP)/K562-cJun-ChIP-Seq(GSE31477)/Homer	1e-07	-17.69	0	0.0491	0.0249
Atf7(bZIP)/3T3L1-Atf7-ChIP-Seq(GSE56872)/Homer	1e-07	-16.97	0	0.0709	0.0415
MafK(bZIP)/C2C12-MafK-ChIP-Seq(GSE36030)/Homer	1e-06	-16.11	0	0.0472	0.0245
Nrf2(bZIP)/Lymphoblast-Nrf2-ChIP-Seq(GSE37589)/Homer	1e-06	-15.48	0	0.0162	0.0048
Atf4(bZIP)/MEF-Atf4-ChIP-Seq(GSE35681)/Homer	1e-06	-14.9	0	0.041	0.0209
Olig2(bHLH)/Neuron-Olig2-ChIP-Seq(GSE30882)/Homer	1e-05	-13.38	0	0.2666	0.2172
ERG(ETS)/VCaP-ERG-ChIP-Seq(GSE14097)/Homer	1e-05	-12.84	0	0.207	0.1634
HRE(HSF)/HepG2-HSF1-ChIP-Seq(GSE31477)/Homer	1e-05	-12.22	0	0.0267	0.0125
JunD(bZIP)/K562-JunD-ChIP-Seq/Homer	1e-05	-11.96	0.0001	0.018	0.007
Fox:Ebox(Forkhead,bHLH)/Panc1-Foxa2-ChIP-Seq(GSE47459)/Homer	1e-05	-11.95	0.0001	0.1628	0.1252
ETS1(ETS)/Jurkat-ETS1-ChIP-Seq(GSE17954)/Homer	1e-05	-11.66	0.0001	0.1349	0.1009
TEAD(TEA)/Fibroblast-PU.1-ChIP-Seq(Unpublished)/Homer	0.0001	-10.94	0.0001	0.0988	0.0707
CEBP:AP1(bZIP)/ThioMac-CEBPb-ChIP-Seq(GSE21512)/Homer	0.0001	-10.61	0.0002	0.0963	0.0691
Sox9(HMG)/Limb-SOX9-ChIP-Seq(GSE73225)/Homer	0.0001	-10.54	0.0002	0.1218	0.0912
Tlx?(NR)/NPC-H3K4me1-ChIP-Seq(GSE16256)/Homer	0.0001	-9.968	0.0003	0.0584	0.0382
TEAD4(TEA)/Tropoblast-Tead4-ChIP-Seq(GSE37350)/Homer	0.0001	-9.939	0.0003	0.1156	0.0868
MafB(bZIP)/BMM-Mafb-ChIP-Seq(GSE75722)/Homer	0.0001	-9.843	0.0004	0.0677	0.046
Rbpj1(?)/Panc1-Rbpj1-ChIP-Seq(GSE47459)/Homer	0.0001	-9.734	0.0004	0.1858	0.1503
THRa(NR)/C17.2-THRa-ChIP-Seq(GSE38347)/Homer	0.0001	-9.704	0.0004	0.0566	0.0369
ETV1(ETS)/GIST48-ETV1-ChIP-Seq(GSE22441)/Homer	0.0001	-9.533	0.0005	0.1697	0.1359
Atf1(bZIP)/K562-ATF1-ChIP-Seq(GSE31477)/Homer	0.0001	-9.291	0.0006	0.0827	0.0592
Etv2(ETS)/ES-ER71-ChIP-Seq(GSE59402)/Homer(0.967)	0.0001	-9.22	0.0006	0.1212	0.0929
KLF3(Zf)/MEF-Klf3-ChIP-Seq(GSE44748)/Homer	0.001	-9.202	0.0006	0.0441	0.0275
Chop(bZIP)/MEF-Chop-ChIP-Seq(GSE35681)/Homer	0.001	-9.083	0.0007	0.0305	0.0171
KLF5(Zf)/LoVo-KLF5-ChIP-Seq(GSE49402)/Homer	0.001	-8.543	0.0012	0.1181	0.0914
EKLF(Zf)/Erythrocyte-Klf1-ChIP-Seq(GSE20478)/Homer	0.001	-8.163	0.0017	0.0305	0.0178
Gata1(Zf)/K562-GATA1-ChIP-Seq(GSE18829)/Homer	0.001	-8.011	0.0019	0.0715	0.0515
RXR(NR),DR1/3T3L1-RXR-ChIP-Seq(GSE13511)/Homer	0.001	-7.975	0.002	0.1299	0.103
KLF6(Zf)/PDAC-KLF6-ChIP-Seq(GSE64557)/Homer	0.001	-7.819	0.0023	0.0901	0.0679
HOXB13(Homeobox)/ProstateTumor-HOXB13-ChIP-Seq(GSE56288)/Homer	0.001	-7.668	0.0026	0.1311	0.1048
Mef2a(MADS)/HL1-Mef2a.biotin-ChIP-Seq(GSE21529)/Homer	0.001	-7.548	0.0029	0.046	0.0307
Stat3+il21(Stat)/CD4-Stat3-ChIP-Seq(GSE19198)/Homer	0.001	-7.511	0.0029	0.0901	0.0684
TEAD2(TEA)/Py2T-Tead2-ChIP-Seq(GSE55709)/Homer	0.001	-7.466	0.003	0.0758	0.056
HRE(HSF)/Striatum-HSF1-ChIP-Seq(GSE38000)/Homer	0.001	-7.171	0.004	0.0323	0.0201
Hoxc9(Homeobox)/Ainv15-Hoxc9-ChIP-Seq(GSE21812)/Homer	0.01	-6.724	0.0062	0.059	0.0427
GATA(Zf),IR4/iTreg-Gata3-ChIP-Seq(GSE20898)/Homer	0.01	-6.677	0.0064	0.0137	0.0065
CDX4(Homeobox)/ZebrafishEmbryos-Cdx4.Myc-ChIP-Seq(GSE48254)/Homer	0.01	-6.507	0.0074	0.1032	0.0819
Gata6(Zf)/HUG1N-GATA6-ChIP-Seq(GSE51936)/Homer	0.01	-6.495	0.0074	0.105	0.0836
Stat3(Stat)/mES-Stat3-ChIP-Seq(GSE11431)/Homer	0.01	-6.485	0.0074	0.0628	0.0463
MafA(bZIP)/Islet-MafA-ChIP-Seq(GSE30298)/Homer	0.01	-6.338	0.0085	0.1063	0.0851
Gata2(Zf)/K562-GATA2-ChIP-Seq(GSE18829)/Homer	0.01	-6.325	0.0085	0.0777	0.0596
IRF8(IRF)/BMDM-IRF8-ChIP-Seq(GSE77884)/Homer	0.01	-6.311	0.0085	0.0441	0.0307
PU.1:IRF8(ETS:IRF)/pDC-Irf8-ChIP-Seq(GSE66899)/Homer	0.01	-6.244	0.0089	0.0292	0.0185
STAT4(Stat)/CD4-Stat4-ChIP-Seq(GSE22104)/Homer	0.01	-6.222	0.009	0.1137	0.0921
Pdx1(Homeobox)/Islet-Pdx1-ChIP-Seq(SRA008281)/Homer	0.01	-6.194	0.0092	0.1144	0.0927
AP-2gamma(AP2)/MCF7-TFAP2C-ChIP-Seq(GSE21234)/Homer	0.01	-6.078	0.0102	0.0845	0.0661
HNF4a(NR),DR1/HepG2-HNF4a-ChIP-Seq(GSE25021)/Homer	0.01	-6.058	0.0103	0.0671	0.0507
PAX3:FKHR-fusion(Paired,Homeobox)/Rh4-PAX3:FKHR-ChIP-Seq(GSE19063)/Homer	0.01	-5.928	0.0115	0.0336	0.0224
Gata4(Zf)/Heart-Gata4-ChIP-Seq(GSE35151)/Homer	0.01	-5.778	0.0133	0.1131	0.0925
Klf4(Zf)/mES-Klf4-ChIP-Seq(GSE11431)/Homer	0.01	-5.718	0.0139	0.0392	0.0272
EWS:ERG-fusion(ETS)/CADO_ES1-EWS:ERG-ChIP-Seq(SRA014231)/Homer	0.01	-5.657	0.0146	0.0951	0.0764
RBPJ:Ebox(?,bHLH)/Panc1-Rbpj1-ChIP-Seq(GSE47459)/Homer	0.01	-5.32	0.0202	0.0423	0.0304
GATA3(Zf)/iTreg-Gata3-ChIP-Seq(GSE20898)/Homer	0.01	-5.306	0.0203	0.1666	0.1433
MITF(bHLH)/MastCells-MITF-ChIP-Seq(GSE48085)/Homer	0.01	-5.147	0.0235	0.1144	0.0952
Six1(Homeobox)/Myoblast-Six1-ChIP-Chip(GSE20150)/Homer	0.01	-4.929	0.0289	0.0323	0.0225
ZNF415(Zf)/HEK293-ZNF415.GFP-ChIP-Seq(GSE58341)/Homer	0.01	-4.923	0.0289	0.0516	0.039
PPARE(NR),DR1/3T3L1-Pparg-ChIP-Seq(GSE13511)/Homer	0.01	-4.921	0.0289	0.1069	0.0889
SPDEF(ETS)/VCaP-SPDEF-ChIP-Seq(SRA014231)/Homer	0.01	-4.881	0.0294	0.1255	0.1062
AP-2alpha(AP2)/Hela-AP2alpha-ChIP-Seq(GSE31477)/Homer	0.01	-4.699	0.0349	0.0622	0.0488
IRF1(IRF)/PBMC-IRF1-ChIP-Seq(GSE43036)/Homer	0.1	-4.445	0.0445	0.0205	0.0133
EWS:FLI1-fusion(ETS)/SK_N_MC-EWS:FLI1-ChIP-Seq(SRA014231)/Homer	0.1	-4.432	0.0446	0.0702	0.0565
HOXA9(Homeobox)/HSC-Hoxa9-ChIP-Seq(GSE33509)/Homer	0.1	-4.402	0.0455	0.0709	0.0572
NF1:FOXA1(CTF,Forkhead)/LNCAP-FOXA1-ChIP-Seq(GSE27824)/Homer	0.1	-4.275	0.0512	0.0081	0.004
Srebp1a(bHLH)/HepG2-Srebp1a-ChIP-Seq(GSE31477)/Homer	0.1	-4.095	0.0606	0.023	0.0158
Zic(Zf)/Cerebellum-ZIC1.2-ChIP-Seq(GSE60731)/Homer	0.1	-4.07	0.0615	0.0957	0.0807
Zic3(Zf)/mES-Zic3-ChIP-Seq(GSE37889)/Homer	0.1	-4.003	0.0651	0.0522	0.0412
Rfx1(HTH)/NPC-H3K4me1-ChIP-Seq(GSE16256)/Homer	0.1	-4.003	0.0651	0.0236	0.0164
HIF-1a(bHLH)/MCF7-HIF1a-ChIP-Seq(GSE28352)/Homer	0.1	-3.99	0.0651	0.0249	0.0174
Zfp809(Zf)/ES-Zfp809-ChIP-Seq(GSE70799)/Homer	0.1	-3.922	0.0686	0.0168	0.0109
EHF(ETS)/LoVo-EHF-ChIP-Seq(GSE49402)/Homer	0.1	-3.904	0.0693	0.1473	0.1296
Cdx2(Homeobox)/mES-Cdx2-ChIP-Seq(GSE14586)/Homer	0.1	-3.678	0.086	0.0764	0.064
Atoh1(bHLH)/Cerebellum-Atoh1-ChIP-Seq(GSE22111)/Homer	0.1	-3.606	0.0915	0.1193	0.1042
Pax7(Paired,Homeobox),long/Myoblast-Pax7-ChIP-Seq(GSE25064)/Homer	0.1	-3.405	0.1109	0.0037	0.0015
PU.1-IRF(ETS:IRF)/Bcell-PU.1-ChIP-Seq(GSE21512)/Homer	0.1	-3.396	0.1109	0.1566	0.1403
Rfx6(HTH)/Min6b1-Rfx6.HA-ChIP-Seq(GSE62844)/Homer	0.1	-3.301	0.1209	0.1162	0.1022
EBNA1(EBV-virus)/Raji-EBNA1-ChIP-Seq(GSE30709)/Homer	0.1	-3.287	0.1214	0.0037	0.0015
STAT1(Stat)/HelaS3-STAT1-ChIP-Seq(GSE12782)/Homer	0.1	-3.233	0.127	0.036	0.0283
Sp5(Zf)/mES-Sp5.Flag-ChIP-Seq(GSE72989)/Homer	0.1	-3.14	0.1382	0.069	0.0585
Myf5(bHLH)/GM-Myf5-ChIP-Seq(GSE24852)/Homer	0.1	-3.134	0.1382	0.0727	0.062
STAT5(Stat)/mCD4+-Stat5-ChIP-Seq(GSE12346)/Homer	0.1	-3.124	0.1382	0.0416	0.0335
AMYB(HTH)/Testes-AMYB-ChIP-Seq(GSE44588)/Homer	0.1	-3.087	0.1419	0.1827	0.1666
Zfp281(Zf)/ES-Zfp281-ChIP-Seq(GSE81042)/Homer	0.1	-3.044	0.1469	0.0218	0.0161
IRF3(IRF)/BMDM-Irf3-ChIP-Seq(GSE67343)/Homer	0.1	-3.009	0.1509	0.0392	0.0315
Hand2(bHLH)/Mesoderm-Hand2-ChIP-Seq(GSE61475)/Homer	0.1	-3.003	0.1509	0.0615	0.0519
NFkB-p65-Rel(RHD)/ThioMac-LPS-Expression(GSE23622)/Homer	0.1	-2.931	0.1605	0.0068	0.0039
Hoxb4(Homeobox)/ES-Hoxb4-ChIP-Seq(GSE34014)/Homer	0.1	-2.928	0.1605	0.0236	0.0179
IRF2(IRF)/Erythroblas-IRF2-ChIP-Seq(GSE36985)/Homer	0.1	-2.878	0.1664	0.0131	0.0089
GATA(Zf),IR3/iTreg-Gata3-ChIP-Seq(GSE20898)/Homer	0.1	-2.863	0.1676	0.0168	0.012
Tcf21(bHLH)/ArterySmoothMuscle-Tcf21-ChIP-Seq(GSE61369)/Homer	0.1	-2.848	0.1688	0.0988	0.0873
TR4(NR),DR1/Hela-TR4-ChIP-Seq(GSE24685)/Homer	0.1	-2.731	0.1882	0.0143	0.0101
Pax8(Paired,Homeobox)/Thyroid-Pax8-ChIP-Seq(GSE26938)/Homer	0.1	-2.725	0.1882	0.0354	0.0287
Foxa2(Forkhead)/Liver-Foxa2-ChIP-Seq(GSE25694)/Homer	0.1	-2.643	0.2024	0.0976	0.0869
GATA:SCL(Zf,bHLH)/Ter119-SCL-ChIP-Seq(GSE18720)/Homer	0.1	-2.636	0.2024	0.0137	0.0097
Unknown(Homeobox)/Limb-p300-ChIP-Seq/Homer	0.1	-2.605	0.207	0.0702	0.0612
DMRT1(DM)/Testis-DMRT1-ChIP-Seq(GSE64892)/Homer	0.1	-2.598	0.207	0.0336	0.0273
CArG(MADS)/PUER-Srf-ChIP-Seq(Sullivan_et_al.)/Homer	0.1	-2.596	0.207	0.0317	0.0256
GABPA(ETS)/Jurkat-GABPa-ChIP-Seq(GSE17954)/Homer	0.1	-2.591	0.207	0.0963	0.0859
ZNF467(Zf)/HEK293-ZNF467.GFP-ChIP-Seq(GSE58341)/Homer	0.1	-2.549	0.2122	0.0796	0.0701
SF1(NR)/H295R-Nr5a1-ChIP-Seq(GSE44220)/Homer	0.1	-2.541	0.2125	0.064	0.0556
IRF4(IRF)/GM12878-IRF4-ChIP-Seq(GSE32465)/Homer	0.1	-2.469	0.2267	0.0491	0.0419
HOXD13(Homeobox)/Chicken-Hoxd13-ChIP-Seq(GSE38910)/Homer	0.1	-2.455	0.2282	0.115	0.1042
HIF2a(bHLH)/785_O-HIF2a-ChIP-Seq(GSE34871)/Homer	0.1	-2.438	0.2305	0.0311	0.0254
DMRT6(DM)/Testis-DMRT6-ChIP-Seq(GSE60440)/Homer	0.1	-2.434	0.2305	0.0286	0.0231
Bcl6(Zf)/Liver-Bcl6-ChIP-Seq(GSE31578)/Homer	0.1	-2.418	0.2316	0.1635	0.1511
Elk1(ETS)/Hela-Elk1-ChIP-Seq(GSE31477)/Homer	0.1	-2.388	0.237	0.0466	0.0398
Erra(NR)/HepG2-Erra-ChIP-Seq(GSE31477)/Homer	0.1	-2.363	0.2412	0.2511	0.2368
Maz(Zf)/HepG2-Maz-ChIP-Seq(GSE31477)/Homer	0.1	-2.311	0.2524	0.0951	0.0858
ELF3(ETS)/PDAC-ELF3-ChIP-Seq(GSE64557)/Homer	1	-2.298	0.2539	0.0839	0.0751
BMYB(HTH)/Hela-BMYB-ChIP-Seq(GSE27030)/Homer	1	-2.295	0.2539	0.1697	0.1577
PAX6(Paired,Homeobox)/Forebrain-Pax6-ChIP-Seq(GSE66961)/Homer	1	-2.256	0.2613	0.0106	0.0075
Six2(Homeobox)/NephronProgenitor-Six2-ChIP-Seq(GSE39837)/Homer	1	-2.247	0.2618	0.1088	0.0991
Tbet(T-box)/CD8-Tbet-ChIP-Seq(GSE33802)/Homer	1	-2.173	0.2799	0.1224	0.1126
NeuroG2(bHLH)/Fibroblast-NeuroG2-ChIP-Seq(GSE75910)/Homer	1	-2.161	0.2813	0.1771	0.1657
GATA3(Zf),DR8/iTreg-Gata3-ChIP-Seq(GSE20898)/Homer	1	-2.155	0.2813	0.0124	0.0092
E2F6(E2F)/Hela-E2F6-ChIP-Seq(GSE31477)/Homer	1	-2.109	0.2926	0.0255	0.021
Srebp2(bHLH)/HepG2-Srebp2-ChIP-Seq(GSE31477)/Homer	1	-2.108	0.2926	0.0124	0.0093
Tcfcp2l1(CP2)/mES-Tcfcp2l1-ChIP-Seq(GSE11431)/Homer	1	-2.076	0.2985	0.0168	0.0132
Unknown-ESC-element(?)/mES-Nanog-ChIP-Seq(GSE11724)/Homer	1	-2.032	0.3098	0.0597	0.0531
Tcf12(bHLH)/GM12878-Tcf12-ChIP-Seq(GSE32465)/Homer	1	-1.995	0.3194	0.0895	0.0817
STAT6(Stat)/CD4-Stat6-ChIP-Seq(GSE22104)/Homer	1	-1.992	0.3194	0.0609	0.0544
ELF5(ETS)/T47D-ELF5-ChIP-Seq(GSE30407)/Homer	1	-1.946	0.3313	0.0802	0.0729
ETS:RUNX(ETS,Runt)/Jurkat-RUNX1-ChIP-Seq(GSE17954)/Homer	1	-1.928	0.335	0.0093	0.0069
Elk4(ETS)/Hela-Elk4-ChIP-Seq(GSE31477)/Homer	1	-1.924	0.335	0.0447	0.0393
RORgt(NR)/EL4-RORgt.Flag-ChIP-Seq(GSE56019)/Homer	1	-1.913	0.336	0.0137	0.0107
FXR(NR),IR1/Liver-FXR-ChIP-Seq(Chong_et_al.)/Homer	1	-1.822	0.3657	0.0385	0.0338
Ap4(bHLH)/AML-Tfap4-ChIP-Seq(GSE45738)/Homer	1	-1.742	0.3935	0.1255	0.1177
Sp1(Zf)/Promoter/Homer	1	-1.721	0.3996	0.0075	0.0055
Sox4(HMG)/proB-Sox4-ChIP-Seq(GSE50066)/Homer	1	-1.711	0.4009	0.0951	0.0883
Tbx20(T-box)/Heart-Tbx20-ChIP-Seq(GSE29636)/Homer	1	-1.658	0.4202	0.0236	0.0203
Usf2(bHLH)/C2C12-Usf2-ChIP-Seq(GSE36030)/Homer	1	-1.651	0.4207	0.0336	0.0296
ETS(ETS)/Promoter/Homer	1	-1.629	0.4274	0.0292	0.0256
Sox3(HMG)/NPC-Sox3-ChIP-Seq(GSE33059)/Homer	1	-1.624	0.4274	0.2051	0.1964
p73(p53)/Trachea-p73-ChIP-Seq(PRJNA310161)/Homer	1	-1.612	0.4296	0.0068	0.0051
ZNF416(Zf)/HEK293-ZNF416.GFP-ChIP-Seq(GSE58341)/Homer	1	-1.589	0.437	0.1461	0.1387
GATA3(Zf),DR4/iTreg-Gata3-ChIP-Seq(GSE20898)/Homer	1	-1.567	0.4444	0.0087	0.0068
CTCF-SatelliteElement(Zf?)/CD4+-CTCF-ChIP-Seq(Barski_et_al.)/Homer	1	-1.547	0.4506	0.0025	0.0015
FOXM1(Forkhead)/MCF7-FOXM1-ChIP-Seq(GSE72977)/Homer	1	-1.545	0.4506	0.1274	0.1207
Klf9(Zf)/GBM-Klf9-ChIP-Seq(GSE62211)/Homer	1	-1.495	0.469	0.028	0.0248
CRE(bZIP)/Promoter/Homer	1	-1.45	0.4878	0.018	0.0155
X-box(HTH)/NPC-H3K4me1-ChIP-Seq(GSE16256)/Homer	1	-1.43	0.4948	0.0106	0.0087
Isl1(Homeobox)/Neuron-Isl1-ChIP-Seq(GSE31456)/Homer	1	-1.41	0.5022	0.2026	0.1955
FOXA1(Forkhead)/LNCAP-FOXA1-ChIP-Seq(GSE27824)/Homer	1	-1.407	0.5022	0.1417	0.1355
STAT6(Stat)/Macrophage-Stat6-ChIP-Seq(GSE38377)/Homer	1	-1.363	0.5203	0.0603	0.0563
MyoG(bHLH)/C2C12-MyoG-ChIP-Seq(GSE36024)/Homer	1	-1.359	0.5203	0.0994	0.0944
MyoD(bHLH)/Myotube-MyoD-ChIP-Seq(GSE21614)/Homer	1	-1.339	0.5273	0.069	0.0648
ISRE(IRF)/ThioMac-LPS-Expression(GSE23622)/Homer	1	-1.333	0.5273	0.0075	0.006
KLF14(Zf)/HEK293-KLF14.GFP-ChIP-Seq(GSE58341)/Homer	1	-1.319	0.5317	0.1311	0.1257
Sox10(HMG)/SciaticNerve-Sox3-ChIP-Seq(GSE35132)/Homer	1	-1.315	0.5317	0.1883	0.1821
NFAT:AP1(RHD,bZIP)/Jurkat-NFATC1-ChIP-Seq(Jolma_et_al.)/Homer	1	-1.253	0.5622	0.0174	0.0154
Reverb(NR),DR2/RAW-Reverba.biotin-ChIP-Seq(GSE45914)/Homer	1	-1.232	0.571	0.0137	0.012
Phox2a(Homeobox)/Neuron-Phox2a-ChIP-Seq(GSE31456)/Homer	1	-1.198	0.5873	0.0292	0.0269
ZNF136(Zf)/HEK293-ZNF136.GFP-ChIP-Seq(GSE58341)/Homer	1	-1.198	0.5873	0.0112	0.0097
Sox2(HMG)/mES-Sox2-ChIP-Seq(GSE11431)/Homer	1	-1.122	0.6273	0.0982	0.0947
FOXK2(Forkhead)/U2OS-FOXK2-ChIP-Seq(E-MTAB-2204)/Homer	1	-1.12	0.6273	0.0671	0.0641
ZNF382(Zf)/HEK293-ZNF382.GFP-ChIP-Seq(GSE58341)/Homer	1	-1.112	0.6273	0.0037	0.0029
ELF1(ETS)/Jurkat-ELF1-ChIP-Seq(SRA014231)/Homer	1	-1.074	0.648	0.0416	0.0394
ZNF165(Zf)/WHIM12-ZNF165-ChIP-Seq(GSE65937)/Homer	1	-1.071	0.648	0.0075	0.0064
Mouse_Recombination_Hotspot(Zf)/Testis-DMC1-ChIP-Seq(GSE24438)/Homer	1	-1.071	0.648	0.0062	0.0053
FOXK1(Forkhead)/HEK293-FOXK1-ChIP-Seq(GSE51673)/Homer	1	-1.069	0.648	0.1137	0.1103
Foxo3(Forkhead)/U2OS-Foxo3-ChIP-Seq(E-MTAB-2701)/Homer	1	-0.9751	0.7005	0.0802	0.0779
ZBTB18(Zf)/HEK293-ZBTB18.GFP-ChIP-Seq(GSE58341)/Homer	1	-0.966	0.7033	0.0541	0.0522
TFE3(bHLH)/MEF-TFE3-ChIP-Seq(GSE75757)/Homer	1	-0.9434	0.7157	0.0081	0.0073
MafF(bZIP)/HepG2-MafF-ChIP-Seq(GSE31477)/Homer	1	-0.921	0.7283	0.0249	0.0237
ZNF519(Zf)/HEK293-ZNF519.GFP-ChIP-Seq(GSE58341)/Homer	1	-0.9168	0.7283	0.0112	0.0103
ZNF322(Zf)/HEK293-ZNF322.GFP-ChIP-Seq(GSE58341)/Homer	1	-0.8672	0.7608	0.0267	0.0257
Fli1(ETS)/CD8-FLI-ChIP-Seq(GSE20898)/Homer	1	-0.8541	0.767	0.1007	0.0991
NFkB-p65(RHD)/GM12787-p65-ChIP-Seq(GSE19485)/Homer	1	-0.8501	0.767	0.0423	0.0412
Tcf4(HMG)/Hct116-Tcf4-ChIP-Seq(SRA012054)/Homer	1	-0.8382	0.7717	0.0503	0.0492
ZFX(Zf)/mES-Zfx-ChIP-Seq(GSE11431)/Homer	1	-0.838	0.7717	0.1025	0.1011
p63(p53)/Keratinocyte-p63-ChIP-Seq(GSE17611)/Homer	1	-0.8113	0.7851	0.0392	0.0383
SCL(bHLH)/HPC7-Scl-ChIP-Seq(GSE13511)/Homer	1	-0.7909	0.7974	0.4686	0.4669
OCT:OCT-short(POU,Homeobox)/NPC-OCT6-ChIP-Seq(GSE43916)/Homer	1	-0.7745	0.8066	0.0615	0.0607
PBX1(Homeobox)/MCF7-PBX1-ChIP-Seq(GSE28007)/Homer	1	-0.7654	0.8101	0.0093	0.0089
Nkx3.1(Homeobox)/LNCaP-Nkx3.1-ChIP-Seq(GSE28264)/Homer	1	-0.7349	0.8313	0.2772	0.2764
Foxh1(Forkhead)/hESC-FOXH1-ChIP-Seq(GSE29422)/Homer	1	-0.722	0.838	0.0622	0.0617
CEBP:CEBP(bZIP)/MEF-Chop-ChIP-Seq(GSE35681)/Homer	1	-0.6926	0.8589	0.0112	0.011
Tgif2(Homeobox)/mES-Tgif2-ChIP-Seq(GSE55404)/Homer	1	-0.6781	0.8674	0.3828	0.3828
Tbr1(T-box)/Cortex-Tbr1-ChIP-Seq(GSE71384)/Homer	1	-0.6571	0.8817	0.1398	0.14
RFX(HTH)/K562-RFX3-ChIP-Seq(SRA012198)/Homer	1	-0.6539	0.8817	0.0062	0.0061
Gfi1b(Zf)/HPC7-Gfi1b-ChIP-Seq(GSE22178)/Homer	1	-0.6526	0.8817	0.064	0.0641
Foxa3(Forkhead)/Liver-Foxa3-ChIP-Seq(GSE77670)/Homer	1	-0.6441	0.8817	0.0336	0.0336
Foxo1(Forkhead)/RAW-Foxo1-ChIP-Seq(Fan_et_al.)/Homer	1	-0.6384	0.8818	0.2051	0.2056
ZNF692(Zf)/HEK293-ZNF692.GFP-ChIP-Seq(GSE58341)/Homer	1	-0.6322	0.8833	0.0081	0.0081
Sox6(HMG)/Myotubes-Sox6-ChIP-Seq(GSE32627)/Homer	1	-0.6056	0.903	0.1753	0.1761
NFAT(RHD)/Jurkat-NFATC1-ChIP-Seq(Jolma_et_al.)/Homer	1	-0.6019	0.903	0.0895	0.0901
T1ISRE(IRF)/ThioMac-Ifnb-Expression/Homer	1	-0.5997	0.903	0.0012	0.0012
ZBTB33(Zf)/GM12878-ZBTB33-ChIP-Seq(GSE32465)/Homer	1	-0.5978	0.903	0.0006	0.0005
ETS:E-box(ETS,bHLH)/HPC7-Scl-ChIP-Seq(GSE22178)/Homer	1	-0.59	0.903	0.0081	0.0082
TATA-Box(TBP)/Promoter/Homer	1	-0.5878	0.903	0.1224	0.1234
Pitx1:Ebox(Homeobox,bHLH)/Hindlimb-Pitx1-ChIP-Seq(GSE41591)/Homer	1	-0.5865	0.903	0.0162	0.0164
ZNF669(Zf)/HEK293-ZNF669.GFP-ChIP-Seq(GSE58341)/Homer	1	-0.5844	0.903	0.0044	0.0044
Rfx2(HTH)/LoVo-RFX2-ChIP-Seq(GSE49402)/Homer	1	-0.5772	0.903	0.0068	0.007
ZNF264(Zf)/HEK293-ZNF264.GFP-ChIP-Seq(GSE58341)/Homer	1	-0.5575	0.9102	0.0597	0.0605
PAX5(Paired,Homeobox)/GM12878-PAX5-ChIP-Seq(GSE32465)/Homer	1	-0.5514	0.9118	0.0298	0.0305
FOXA1:AR(Forkhead,NR)/LNCAP-AR-ChIP-Seq(GSE27824)/Homer	1	-0.5508	0.9118	0.0106	0.0109
ZBTB12(Zf)/HEK293-ZBTB12.GFP-ChIP-Seq(GSE58341)/Homer	1	-0.5502	0.9118	0.0454	0.0462
ZSCAN22(Zf)/HEK293-ZSCAN22.GFP-ChIP-Seq(GSE58341)/Homer	1	-0.5472	0.9118	0.005	0.0051
CLOCK(bHLH)/Liver-Clock-ChIP-Seq(GSE39860)/Homer	1	-0.5463	0.9118	0.0553	0.0563
Smad3(MAD)/NPC-Smad3-ChIP-Seq(GSE36673)/Homer	1	-0.5463	0.9118	0.3362	0.3383
SpiB(ETS)/OCILY3-SPIB-ChIP-Seq(GSE56857)/Homer	1	-0.5412	0.9118	0.0224	0.0229
Pit1+1bp(Homeobox)/GCrat-Pit1-ChIP-Seq(GSE58009)/Homer	1	-0.5397	0.9118	0.0286	0.0293
HOXA2(Homeobox)/mES-Hoxa2-ChIP-Seq(Donaldson_et_al.)/Homer	1	-0.5233	0.9118	0.0087	0.009
E2F1(E2F)/Hela-E2F1-ChIP-Seq(GSE22478)/Homer	1	-0.5158	0.9118	0.0056	0.0058
ZNF711(Zf)/SHSY5Y-ZNF711-ChIP-Seq(GSE20673)/Homer	1	-0.4798	0.9387	0.133	0.1353
LXRE(NR),DR4/RAW-LXRb.biotin-ChIP-Seq(GSE21512)/Homer	1	-0.4783	0.9387	0.0037	0.004
E-box(bHLH)/Promoter/Homer	1	-0.4749	0.9387	0.0044	0.0047
Pbx3(Homeobox)/GM12878-PBX3-ChIP-Seq(GSE32465)/Homer	1	-0.4687	0.9387	0.0249	0.0259
ZNF41(Zf)/HEK293-ZNF41.GFP-ChIP-Seq(GSE58341)/Homer	1	-0.4522	0.9491	0.0025	0.0027
NeuroD1(bHLH)/Islet-NeuroD1-ChIP-Seq(GSE30298)/Homer	1	-0.4459	0.9512	0.0777	0.0799
Tgif1(Homeobox)/mES-Tgif1-ChIP-Seq(GSE55404)/Homer	1	-0.4419	0.9512	0.3692	0.3733
E2F4(E2F)/K562-E2F4-ChIP-Seq(GSE31477)/Homer	1	-0.4341	0.9547	0.0124	0.0133
RAR:RXR(NR),DR5/ES-RAR-ChIP-Seq(GSE56893)/Homer	1	-0.4245	0.96	0.0019	0.0021
FOXA1(Forkhead)/MCF7-FOXA1-ChIP-Seq(GSE26831)/Homer	1	-0.4083	0.9718	0.1069	0.11
FOXP1(Forkhead)/H9-FOXP1-ChIP-Seq(GSE31006)/Homer	1	-0.4069	0.9718	0.0423	0.0442
FoxL2(Forkhead)/Ovary-FoxL2-ChIP-Seq(GSE60858)/Homer	1	-0.4024	0.9718	0.0858	0.0886
PRDM14(Zf)/H1-PRDM14-ChIP-Seq(GSE22767)/Homer	1	-0.3993	0.9718	0.0286	0.0303
TCFL2(HMG)/K562-TCF7L2-ChIP-Seq(GSE29196)/Homer	1	-0.3756	0.9882	0.0075	0.0083
CRX(Homeobox)/Retina-Crx-ChIP-Seq(GSE20012)/Homer	1	-0.3664	0.9934	0.2293	0.2344
Prop1(Homeobox)/GHFT1-PROP1.biotin-ChIP-Seq(GSE77302)/Homer	1	-0.3609	0.995	0.0441	0.0466
GFY(?)/Promoter/Homer	1	-0.3481	1	0.0044	0.0051
PU.1(ETS)/ThioMac-PU.1-ChIP-Seq(GSE21512)/Homer	1	-0.3421	1	0.0534	0.0564
Twist(bHLH)/HMLE-TWIST1-ChIP-Seq(Chang_et_al)/Homer	1	-0.3412	1	0.0106	0.0118
Nanog(Homeobox)/mES-Nanog-ChIP-Seq(GSE11724)/Homer	1	-0.3344	1	0.4307	0.4375
USF1(bHLH)/GM12878-Usf1-ChIP-Seq(GSE32465)/Homer	1	-0.3308	1	0.0367	0.0392
bHLHE40(bHLH)/HepG2-BHLHE40-ChIP-Seq(GSE31477)/Homer	1	-0.3282	1	0.0236	0.0257
VDR(NR),DR3/GM10855-VDR+vitD-ChIP-Seq(GSE22484)/Homer	1	-0.3273	1	0.0174	0.0192
Brn2(POU,Homeobox)/NPC-Brn2-ChIP-Seq(GSE35496)/Homer	1	-0.3223	1	0.0062	0.0072
E2F7(E2F)/Hela-E2F7-ChIP-Seq(GSE32673)/Homer	1	-0.3212	1	0.0025	0.0031
HIF-1b(HLH)/T47D-HIF1b-ChIP-Seq(GSE59937)/Homer	1	-0.2663	1	0.0932	0.0984
Sox17(HMG)/Endoderm-Sox17-ChIP-Seq(GSE61475)/Homer	1	-0.256	1	0.0721	0.0768
c-Myc(bHLH)/LNCAP-cMyc-ChIP-Seq(Unpublished)/Homer	1	-0.2515	1	0.0298	0.033
IRF:BATF(IRF:bZIP)/pDC-Irf8-ChIP-Seq(GSE66899)/Homer	1	-0.251	1	0.0093	0.011
Tbox:Smad(T-box,MAD)/ESCd5-Smad2_3-ChIP-Seq(GSE29422)/Homer	1	-0.2333	1	0.0186	0.0213
HNF1b(Homeobox)/PDAC-HNF1B-ChIP-Seq(GSE64557)/Homer	1	-0.2305	1	0.0081	0.0098
Ronin(THAP)/ES-Thap11-ChIP-Seq(GSE51522)/Homer	1	-0.2175	1	0.0006	0.001
Foxf1(Forkhead)/Lung-Foxf1-ChIP-Seq(GSE77951)/Homer	1	-0.2127	1	0.0926	0.0988
Tcf3(HMG)/mES-Tcf3-ChIP-Seq(GSE11724)/Homer	1	-0.2075	1	0.0242	0.0276
Nkx6.1(Homeobox)/Islet-Nkx6.1-ChIP-Seq(GSE40975)/Homer	1	-0.2047	1	0.2623	0.2719
Hnf1(Homeobox)/Liver-Foxa2-Chip-Seq(GSE25694)/Homer	1	-0.2032	1	0.0075	0.0093
Egr2(Zf)/Thymocytes-Egr2-ChIP-Seq(GSE34254)/Homer	1	-0.2027	1	0.0087	0.0107
Arnt:Ahr(bHLH)/MCF7-Arnt-ChIP-Seq(Lo_et_al.)/Homer	1	-0.1973	1	0.0454	0.0501
Pknox1(Homeobox)/ES-Prep1-ChIP-Seq(GSE63282)/Homer	1	-0.1946	1	0.0205	0.0237
p53(p53)/mES-cMyc-ChIP-Seq(GSE11431)/Homer	1	-0.1938	1	0.0006	0.0011
Ascl1(bHLH)/NeuralTubes-Ascl1-ChIP-Seq(GSE55840)/Homer	1	-0.1914	1	0.1349	0.1427
Smad2(MAD)/ES-SMAD2-ChIP-Seq(GSE29422)/Homer	1	-0.1876	1	0.1672	0.1759
Nkx2.2(Homeobox)/NPC-Nkx2.2-ChIP-Seq(GSE61673)/Homer	1	-0.1817	1	0.1945	0.204
bZIP:IRF(bZIP,IRF)/Th17-BatF-ChIP-Seq(GSE39756)/Homer	1	-0.177	1	0.0472	0.0524
Nur77(NR)/K562-NR4A1-ChIP-Seq(GSE31363)/Homer	1	-0.1764	1	0.0124	0.0151
Lhx2(Homeobox)/HFSC-Lhx2-ChIP-Seq(GSE48068)/Homer	1	-0.1675	1	0.0963	0.1038
Barx1(Homeobox)/Stomach-Barx1.3xFlag-ChIP-Seq(GSE69483)/Homer	1	-0.1657	1	0.0398	0.0447
Lhx1(Homeobox)/EmbryoCarcinoma-Lhx1-ChIP-Seq(GSE70957)/Homer	1	-0.1647	1	0.0982	0.1058
E2F3(E2F)/MEF-E2F3-ChIP-Seq(GSE71376)/Homer	1	-0.1562	1	0.0205	0.0243
CHR(?)/Hela-CellCycle-Expression/Homer	1	-0.1482	1	0.0491	0.055
PAX5(Paired,Homeobox),condensed/GM12878-PAX5-ChIP-Seq(GSE32465)/Homer	1	-0.1417	1	0.0062	0.0084
NFkB-p50,p52(RHD)/Monocyte-p50-ChIP-Chip(Schreiber_et_al.)/Homer	1	-0.1388	1	0.0044	0.0062
Nkx2.5(Homeobox)/HL1-Nkx2.5.biotin-ChIP-Seq(GSE21529)/Homer	1	-0.1342	1	0.2324	0.2444
E2F(E2F)/Hela-CellCycle-Expression/Homer	1	-0.1065	1	0.0006	0.0014
Esrrb(NR)/mES-Esrrb-ChIP-Seq(GSE11431)/Homer	1	-0.09686	1	0.0597	0.0676
NRF1(NRF)/MCF7-NRF1-ChIP-Seq(Unpublished)/Homer	1	-0.09321	1	0.0019	0.0034
Meis1(Homeobox)/MastCells-Meis1-ChIP-Seq(GSE48085)/Homer	1	-0.08942	1	0.1889	0.2023
Pax7(Paired,Homeobox),longest/Myoblast-Pax7-ChIP-Seq(GSE25064)/Homer	1	-0.07676	1	0.0006	0.0016
Nkx2.1(Homeobox)/LungAC-Nkx2.1-ChIP-Seq(GSE43252)/Homer	1	-0.07451	1	0.3126	0.3294
Nr5a2(NR)/Pancreas-LRH1-ChIP-Seq(GSE34295)/Homer	1	-0.07305	1	0.0721	0.0817
GRHL2(CP2)/HBE-GRHL2-ChIP-Seq(GSE46194)/Homer	1	-0.06837	1	0.0329	0.0399
MYB(HTH)/ERMYB-Myb-ChIPSeq(GSE22095)/Homer	1	-0.06091	1	0.1715	0.1863
n-Myc(bHLH)/mES-nMyc-ChIP-Seq(GSE11431)/Homer	1	-0.0567	1	0.0628	0.0727
c-Myc(bHLH)/mES-cMyc-ChIP-Seq(GSE11431)/Homer	1	-0.0557	1	0.0479	0.0567
Nr5a2(NR)/mES-Nr5a2-ChIP-Seq(GSE19019)/Homer	1	-0.04762	1	0.0516	0.0611
DUX4(Homeobox)/Myoblasts-DUX4.V5-ChIP-Seq(GSE75791)/Homer	1	-0.0476	1	0.0019	0.004
Brachyury(T-box)/Mesoendoderm-Brachyury-ChIP-exo(GSE54963)/Homer	1	-0.04686	1	0.0218	0.0282
p53(p53)/Saos-p53-ChIP-Seq/Homer	1	-0.04539	1	0.0087	0.013
p53(p53)/Saos-p53-ChIP-Seq(GSE15780)/Homer	1	-0.04539	1	0.0087	0.013
COUP-TFII(NR)/Artia-Nr2f2-ChIP-Seq(GSE46497)/Homer	1	-0.0446	1	0.1572	0.1729
Rfx5(HTH)/GM12878-Rfx5-ChIP-Seq(GSE31477)/Homer	1	-0.04456	1	0.0311	0.0388
Oct4:Sox17(POU,Homeobox,HMG)/F9-Sox17-ChIP-Seq(GSE44553)/Homer	1	-0.03944	1	0.0087	0.0132
Bapx1(Homeobox)/VertebralCol-Bapx1-ChIP-Seq(GSE36672)/Homer	1	-0.03877	1	0.2144	0.2327
PRDM1(Zf)/Hela-PRDM1-ChIP-Seq(GSE31477)/Homer	1	-0.02999	1	0.0479	0.0583
Max(bHLH)/K562-Max-ChIP-Seq(GSE31477)/Homer	1	-0.02828	1	0.0671	0.0795
CTCF(Zf)/CD4+-CTCF-ChIP-Seq(Barski_et_al.)/Homer	1	-0.02335	1	0.0068	0.0115
YY1(Zf)/Promoter/Homer	1	-0.02262	1	0.0019	0.0046
GFY-Staf(?,Zf)/Promoter/Homer	1	-0.02229	1	0.0031	0.0065
Sox15(HMG)/CPA-Sox15-ChIP-Seq(GSE62909)/Homer	1	-0.02168	1	0.0994	0.115
Znf263(Zf)/K562-Znf263-ChIP-Seq(GSE31477)/Homer	1	-0.0202	1	0.1448	0.1632
OCT4-SOX2-TCF-NANOG(POU,Homeobox,HMG)/mES-Oct4-ChIP-Seq(GSE11431)/Homer	1	-0.02018	1	0.0106	0.0164
Brn1(POU,Homeobox)/NPC-Brn1-ChIP-Seq(GSE35496)/Homer	1	-0.0192	1	0.0211	0.0292
ZNF143|STAF(Zf)/CUTLL-ZNF143-ChIP-Seq(GSE29600)/Homer	1	-0.01893	1	0.0298	0.0393
Pax7(Paired,Homeobox)/Myoblast-Pax7-ChIP-Seq(GSE25064)/Homer	1	-0.01265	1	0.0031	0.007
ZNF317(Zf)/HEK293-ZNF317.GFP-ChIP-Seq(GSE58341)/Homer	1	-0.01157	1	0.005	0.0098
Oct2(POU,Homeobox)/Bcell-Oct2-ChIP-Seq(GSE21512)/Homer	1	-0.00906	1	0.018	0.0268
Egr1(Zf)/K562-Egr1-ChIP-Seq(GSE32465)/Homer	1	-0.008695	1	0.0379	0.0501
RAR:RXR(NR),DR5/ES-RAR-ChIP-Seq(GSE56893)/Homer	1	-0.006524	1	0.0137	0.0219
GLI3(Zf)/Limb-GLI3-ChIP-Chip(GSE11077)/Homer	1	-0.006258	1	0.0044	0.0095
Lhx3(Homeobox)/Neuron-Lhx3-ChIP-Seq(GSE31456)/Homer	1	-0.00539	1	0.1436	0.1666
Otx2(Homeobox)/EpiLC-Otx2-ChIP-Seq(GSE56098)/Homer	1	-0.005115	1	0.0659	0.0827
NFY(CCAAT)/Promoter/Homer	1	-0.004811	1	0.059	0.0752
GSC(Homeobox)/FrogEmbryos-GSC-ChIP-Seq(DRA000576)/Homer	1	-0.004391	1	0.1019	0.1226
Smad4(MAD)/ESC-SMAD4-ChIP-Seq(GSE29422)/Homer	1	-0.004004	1	0.1672	0.1925
Oct4(POU,Homeobox)/mES-Oct4-ChIP-Seq(GSE11431)/Homer	1	-0.003067	1	0.0305	0.0434
Eomes(T-box)/H9-Eomes-ChIP-Seq(GSE26097)/Homer	1	-0.00285	1	0.1896	0.2173
BMAL1(bHLH)/Liver-Bmal1-ChIP-Seq(GSE39860)/Homer	1	-0.001386	1	0.2039	0.2347
PRDM9(Zf)/Testis-DMC1-ChIP-Seq(GSE35498)/Homer	1	-0.001385	1	0.023	0.0357
Tbx5(T-box)/HL1-Tbx5.biotin-ChIP-Seq(GSE21529)/Homer	1	-0.001255	1	0.3027	0.3377
BORIS(Zf)/K562-CTCFL-ChIP-Seq(GSE32465)/Homer	1	-0.001109	1	0.0075	0.0157
Oct6(POU,Homeobox)/NPC-Pou3f1-ChIP-Seq(GSE35496)/Homer	1	-0.001107	1	0.028	0.0422
NRF(NRF)/Promoter/Homer	1	-0.000891	1	0.0037	0.0103
NPAS2(bHLH)/Liver-NPAS2-ChIP-Seq(GSE39860)/Homer	1	-0.000488	1	0.0957	0.1215
NPAS(bHLH)/Liver-NPAS-ChIP-Seq(GSE39860)/Homer	1	-0.00028	1	0.1703	0.2039
HEB(bHLH)/mES-Heb-ChIP-Seq(GSE53233)/Homer	1	-0.000224	1	0.151	0.1838
E2A(bHLH)/proBcell-E2A-ChIP-Seq(GSE21978)/Homer	1	-8.5e-05	1	0.1019	0.1323
Pitx1(Homeobox)/Chicken-Pitx1-ChIP-Seq(GSE38910)/Homer	1	-5.2e-05	1	0.4009	0.4485
RARg(NR)/ES-RARg-ChIP-Seq(GSE30538)/Homer	1	-1e-05	1	0.0031	0.0128
HNF6(Homeobox)/Liver-Hnf6-ChIP-Seq(ERP000394)/Homer	1	-8e-06	1	0.0249	0.0452
Cux2(Homeobox)/Liver-Cux2-ChIP-Seq(GSE35985)/Homer	1	-5e-06	1	0.0174	0.0356
KLF10(Zf)/HEK293-KLF10.GFP-ChIP-Seq(GSE58341)/Homer	1	-4e-06	1	0.0677	0.0989
Pit1(Homeobox)/GCrat-Pit1-ChIP-Seq(GSE58009)/Homer	1	0	1	0.0721	0.1102
Ptf1a(bHLH)/Panc1-Ptf1a-ChIP-Seq(GSE47459)/Homer	1	0	1	0.2225	0.2797
OCT:OCT(POU,Homeobox)/NPC-OCT6-ChIP-Seq(GSE43916)/Homer	1	0	1	0.0044	0.0221
LRF(Zf)/Erythroblasts-ZBTB7A-ChIP-Seq(GSE74977)/Homer	1	0	1	0.0603	0.1076
Slug(Zf)/Mesoderm-Snai2-ChIP-Seq(GSE61475)/Homer	1	0	1	0.0162	0.0469
ZEB1(Zf)/PDAC-ZEB1-ChIP-Seq(GSE64557)/Homer	1	0	1	0.0709	0.1825
E2A(bHLH),near_PU.1/Bcell-PU.1-ChIP-Seq(GSE21512)/Homer	1	0	1	0.0553	0.1414
OCT:OCT(POU,Homeobox)/NPC-Brn1-ChIP-Seq(GSE35496)/Homer	1	0	1	0	0.0006
ZNF528(Zf)/HEK293-ZNF528.GFP-ChIP-Seq(GSE58341)/Homer	1	0	1	0	0.0005
GFX(?)/Promoter/Homer	1	0	1	0	0.0001
ZNF16(Zf)/HEK293-ZNF16.GFP-ChIP-Seq(GSE58341)/Homer	1	0	1	0	0.0005
OCT:OCT(POU,Homeobox,IR1)/NPC-Brn2-ChIP-Seq(GSE35496)/Homer	1	0	1	0	0.0011
REST-NRSF(Zf)/Jurkat-NRSF-ChIP-Seq/Homer	1	0	1	0	0.0003
ZFP3(Zf)/HEK293-ZFP3.GFP-ChIP-Seq(GSE58341)/Homer	1	0	1	0	0.0002

## Sheet: Pre-def;C2
Motif Name	P-value	Log P-value	q-value (Benjamini)	% of Target Sequences with Motif	% of Background Sequences with Motif
GRE(NR),IR3/RAW264.7-GRE-ChIP-Seq(Unpublished)/Homer	1e-893	-2056	0	0.2983	0.0252
Fra1(bZIP)/BT549-Fra1-ChIP-Seq(GSE46166)/Homer	1e-859	-1979	0	0.378	0.0521
Atf3(bZIP)/GBM-ATF3-ChIP-Seq(GSE33912)/Homer	1e-833	-1918	0	0.4014	0.0635
JunB(bZIP)/DendriticCells-Junb-ChIP-Seq(GSE36099)/Homer	1e-830	-1913	0	0.3733	0.0529
Fra2(bZIP)/Striatum-Fra2-ChIP-Seq(GSE43429)/Homer	1e-820	-1889	0	0.3506	0.0456
BATF(bZIP)/Th17-BATF-ChIP-Seq(GSE39756)/Homer	1e-814	-1876	0	0.4017	0.0655
AP-1(bZIP)/ThioMac-PU.1-ChIP-Seq(GSE21512)/Homer	1e-770	-1773	0	0.412	0.0748
Fosl2(bZIP)/3T3L1-Fosl2-ChIP-Seq(GSE56872)/Homer	1e-764	-1761	0	0.2956	0.032
GRE(NR),IR3/A549-GR-ChIP-Seq(GSE32465)/Homer	1e-727	-1676	0	0.2169	0.0141
PGR(NR)/EndoStromal-PGR-ChIP-Seq(GSE69539)/Homer	1e-727	-1676	0	0.2603	0.0243
Jun-AP1(bZIP)/K562-cJun-ChIP-Seq(GSE31477)/Homer	1e-703	-1619	0	0.2477	0.0224
ARE(NR)/LNCAP-AR-ChIP-Seq(GSE27824)/Homer	1e-607	-1398	0	0.2699	0.0356
PR(NR)/T47D-PR-ChIP-Seq(GSE31130)/Homer	1e-515	-1187	0	0.644	0.2766
Bach2(bZIP)/OCILy7-Bach2-ChIP-Seq(GSE44420)/Homer	1e-336	-774.7	0	0.151	0.019
RUNX(Runt)/HPC7-Runx1-ChIP-Seq(GSE22178)/Homer	1e-124	-285.7	0	0.2001	0.0812
NF-E2(bZIP)/K562-NFE2-ChIP-Seq(GSE31477)/Homer	1e-118	-271.8	0	0.0511	0.0059
RUNX1(Runt)/Jurkat-RUNX1-ChIP-Seq(GSE29180)/Homer	1e-106	-244.3	0	0.2418	0.1175
EBF(EBF)/proBcell-EBF-ChIP-Seq(GSE21978)/Homer	1e-105	-243.3	0	0.0824	0.0191
RUNX-AML(Runt)/CD4+-PolII-ChIP-Seq(Barski_et_al.)/Homer	1e-104	-240	0	0.1848	0.0785
AR-halfsite(NR)/LNCaP-AR-ChIP-Seq(GSE27824)/Homer	1e-100	-230.9	0	0.6351	0.4684
TEAD4(TEA)/Tropoblast-Tead4-ChIP-Seq(GSE37350)/Homer	1e-99	-228.3	0	0.1892	0.0835
TEAD(TEA)/Fibroblast-PU.1-ChIP-Seq(Unpublished)/Homer	1e-96	-223.2	0	0.1569	0.063
RUNX2(Runt)/PCa-RUNX2-ChIP-Seq(GSE33889)/Homer	1e-90	-209.3	0	0.208	0.1003
Nrf2(bZIP)/Lymphoblast-Nrf2-ChIP-Seq(GSE37589)/Homer	1e-82	-190.7	0	0.0395	0.0052
NF1(CTF)/LNCAP-NF1-ChIP-Seq(Unpublished)/Homer	1e-79	-182.7	0	0.1009	0.0345
Bach1(bZIP)/K562-Bach1-ChIP-Seq(GSE31477)/Homer	1e-77	-179.3	0	0.0395	0.0057
TEAD2(TEA)/Py2T-Tead2-ChIP-Seq(GSE55709)/Homer	1e-73	-170	0	0.1263	0.0518
CEBP(bZIP)/ThioMac-CEBPb-ChIP-Seq(GSE21512)/Homer	1e-71	-165.3	0	0.1248	0.0517
MafK(bZIP)/C2C12-MafK-ChIP-Seq(GSE36030)/Homer	1e-65	-150.4	0	0.0824	0.0279
EBF1(EBF)/Near-E2A-ChIP-Seq(GSE21512)/Homer	1e-65	-150	0	0.1878	0.0988
NF1-halfsite(CTF)/LNCaP-NF1-ChIP-Seq(Unpublished)/Homer	1e-53	-124.2	0	0.2828	0.1828
HLF(bZIP)/HSC-HLF.Flag-ChIP-Seq(GSE69817)/Homer	1e-43	-101	0	0.1248	0.0645
THRb(NR)/Liver-NR1A2-ChIP-Seq(GSE52613)/Homer	1e-30	-70.79	0	0.5658	0.4745
MafA(bZIP)/Islet-MafA-ChIP-Seq(GSE30298)/Homer	1e-28	-66.38	0	0.151	0.0952
ZNF675(Zf)/HEK293-ZNF675.GFP-ChIP-Seq(GSE58341)/Homer	1e-24	-56.12	0	0.0331	0.0118
Tlx?(NR)/NPC-H3K4me1-ChIP-Seq(GSE16256)/Homer	1e-24	-55.27	0	0.0831	0.0459
MITF(bHLH)/MastCells-MITF-ChIP-Seq(GSE48085)/Homer	1e-22	-52.7	0	0.1515	0.1012
Mef2d(MADS)/Retina-Mef2d-ChIP-Seq(GSE61391)/Homer	1e-22	-52.58	0	0.0294	0.0101
NF1:FOXA1(CTF,Forkhead)/LNCAP-FOXA1-ChIP-Seq(GSE27824)/Homer	1e-21	-49.81	0	0.0168	0.0039
Mef2c(MADS)/GM12878-Mef2c-ChIP-Seq(GSE32465)/Homer	1e-21	-49.17	0	0.0545	0.0268
Atf7(bZIP)/3T3L1-Atf7-ChIP-Seq(GSE56872)/Homer	1e-21	-48.78	0	0.075	0.0417
CDX4(Homeobox)/ZebrafishEmbryos-Cdx4.Myc-ChIP-Seq(GSE48254)/Homer	1e-20	-47.06	0	0.1098	0.0694
c-Jun-CRE(bZIP)/K562-cJun-ChIP-Seq(GSE31477)/Homer	1e-20	-46.55	0	0.053	0.0264
CEBP:AP1(bZIP)/ThioMac-CEBPb-ChIP-Seq(GSE21512)/Homer	1e-19	-45.8	0	0.1019	0.0635
Pdx1(Homeobox)/Islet-Pdx1-ChIP-Seq(SRA008281)/Homer	1e-19	-45.33	0	0.1283	0.0852
MafB(bZIP)/BMM-Mafb-ChIP-Seq(GSE75722)/Homer	1e-19	-45.27	0	0.0836	0.0494
AP-2gamma(AP2)/MCF7-TFAP2C-ChIP-Seq(GSE21234)/Homer	1e-19	-44.13	0	0.1271	0.0847
HOXB13(Homeobox)/ProstateTumor-HOXB13-ChIP-Seq(GSE56288)/Homer	1e-18	-43.24	0	0.1335	0.0905
Atf2(bZIP)/3T3L1-Atf2-ChIP-Seq(GSE56872)/Homer	1e-18	-42.75	0	0.0548	0.0286
Mef2a(MADS)/HL1-Mef2a.biotin-ChIP-Seq(GSE21529)/Homer	1e-17	-40.72	0	0.0523	0.0273
Atf4(bZIP)/MEF-Atf4-ChIP-Seq(GSE35681)/Homer	1e-17	-39.98	0	0.0434	0.0212
Ets1-distal(ETS)/CD4+-PolII-ChIP-Seq(Barski_et_al.)/Homer	1e-17	-39.75	0	0.059	0.0324
AP-2alpha(AP2)/Hela-AP2alpha-ChIP-Seq(GSE31477)/Homer	1e-15	-35.7	0	0.0975	0.0641
ERE(NR),IR3/MCF7-ERa-ChIP-Seq(Unpublished)/Homer	1e-15	-35.47	0	0.057	0.0322
ETS1(ETS)/Jurkat-ETS1-ChIP-Seq(GSE17954)/Homer	1e-14	-33.67	0	0.1421	0.1028
Atf1(bZIP)/K562-ATF1-ChIP-Seq(GSE31477)/Homer	1e-13	-32.01	0	0.0896	0.0592
NFAT:AP1(RHD,bZIP)/Jurkat-NFATC1-ChIP-Seq(Jolma_et_al.)/Homer	1e-13	-31.43	0	0.0299	0.0138
Mef2b(MADS)/HEK293-Mef2b.V5-ChIP-Seq(GSE67450)/Homer	1e-13	-30.73	0	0.0893	0.0596
NeuroG2(bHLH)/Fibroblast-NeuroG2-ChIP-Seq(GSE75910)/Homer	1e-12	-29.05	0	0.2253	0.1802
Etv2(ETS)/ES-ER71-ChIP-Seq(GSE59402)/Homer(0.967)	1e-12	-27.95	0	0.1248	0.0911
ETV1(ETS)/GIST48-ETV1-ChIP-Seq(GSE22441)/Homer	1e-12	-27.74	0	0.1759	0.1364
Fox:Ebox(Forkhead,bHLH)/Panc1-Foxa2-ChIP-Seq(GSE47459)/Homer	1e-11	-27.12	0	0.1522	0.1157
EKLF(Zf)/Erythrocyte-Klf1-ChIP-Seq(GSE20478)/Homer	1e-11	-26.69	0	0.0397	0.022
Ap4(bHLH)/AML-Tfap4-ChIP-Seq(GSE45738)/Homer	1e-11	-26.09	0	0.1717	0.1338
Chop(bZIP)/MEF-Chop-ChIP-Seq(GSE35681)/Homer	1e-11	-26	0	0.0323	0.0168
Cdx2(Homeobox)/mES-Cdx2-ChIP-Seq(GSE14586)/Homer	1e-10	-24.69	0	0.0792	0.0541
Tcf21(bHLH)/ArterySmoothMuscle-Tcf21-ChIP-Seq(GSE61369)/Homer	1e-10	-24.69	0	0.1315	0.099
Atoh1(bHLH)/Cerebellum-Atoh1-ChIP-Seq(GSE22111)/Homer	1e-10	-23.67	0	0.1545	0.1201
Olig2(bHLH)/Neuron-Olig2-ChIP-Seq(GSE30882)/Homer	1e-09	-22.37	0	0.267	0.225
ERG(ETS)/VCaP-ERG-ChIP-Seq(GSE14097)/Homer	1e-09	-21.48	0	0.2003	0.1637
HRE(HSF)/HepG2-HSF1-ChIP-Seq(GSE31477)/Homer	1e-09	-21.41	0	0.0257	0.0132
HOXD13(Homeobox)/Chicken-Hoxd13-ChIP-Seq(GSE38910)/Homer	1e-09	-21.39	0	0.115	0.0867
Hoxb4(Homeobox)/ES-Hoxb4-ChIP-Seq(GSE34014)/Homer	1e-09	-21	0	0.0313	0.0175
EWS:ERG-fusion(ETS)/CADO_ES1-EWS:ERG-ChIP-Seq(SRA014231)/Homer	1e-09	-20.98	0	0.096	0.0704
Foxo3(Forkhead)/U2OS-Foxo3-ChIP-Seq(E-MTAB-2701)/Homer	1e-08	-20.67	0	0.0898	0.0653
Klf4(Zf)/mES-Klf4-ChIP-Seq(GSE11431)/Homer	1e-08	-20.55	0	0.0535	0.0349
Hoxc9(Homeobox)/Ainv15-Hoxc9-ChIP-Seq(GSE21812)/Homer	1e-08	-20.36	0	0.058	0.0387
KLF5(Zf)/LoVo-KLF5-ChIP-Seq(GSE49402)/Homer	1e-08	-20.27	0	0.1468	0.1159
Fli1(ETS)/CD8-FLI-ChIP-Seq(GSE20898)/Homer	1e-08	-18.72	0	0.13	0.102
GABPA(ETS)/Jurkat-GABPa-ChIP-Seq(GSE17954)/Homer	1e-08	-18.47	0	0.1105	0.0848
ZBTB18(Zf)/HEK293-ZBTB18.GFP-ChIP-Seq(GSE58341)/Homer	1e-07	-18.35	0	0.0735	0.0527
Foxa2(Forkhead)/Liver-Foxa2-ChIP-Seq(GSE25694)/Homer	1e-07	-16.9	0	0.0989	0.0757
JunD(bZIP)/K562-JunD-ChIP-Seq/Homer	1e-07	-16.61	0	0.0158	0.0075
SPDEF(ETS)/VCaP-SPDEF-ChIP-Seq(SRA014231)/Homer	1e-06	-15.54	0	0.132	0.1064
Reverb(NR),DR2/RAW-Reverba.biotin-ChIP-Seq(GSE45914)/Homer	1e-06	-15.37	0	0.0249	0.0144
KLF6(Zf)/PDAC-KLF6-ChIP-Seq(GSE64557)/Homer	1e-06	-15.27	0	0.1125	0.0891
KLF3(Zf)/MEF-Klf3-ChIP-Seq(GSE44748)/Homer	1e-06	-15.18	0	0.0545	0.0384
Sox9(HMG)/Limb-SOX9-ChIP-Seq(GSE73225)/Homer	1e-06	-14.94	0	0.1162	0.0927
COUP-TFII(NR)/Artia-Nr2f2-ChIP-Seq(GSE46497)/Homer	1e-06	-14.81	0	0.2129	0.1822
Unknown(Homeobox)/Limb-p300-ChIP-Seq/Homer	1e-06	-14.05	0	0.0706	0.0528
EWS:FLI1-fusion(ETS)/SK_N_MC-EWS:FLI1-ChIP-Seq(SRA014231)/Homer	1e-05	-13.79	0	0.072	0.0543
STAT5(Stat)/mCD4+-Stat5-ChIP-Seq(GSE12346)/Homer	1e-05	-13.7	0	0.0429	0.0295
GATA(Zf),IR4/iTreg-Gata3-ChIP-Seq(GSE20898)/Homer	1e-05	-13.42	0	0.0118	0.0055
HOXA9(Homeobox)/HSC-Hoxa9-ChIP-Seq(GSE33509)/Homer	1e-05	-13.34	0	0.0728	0.0552
STAT4(Stat)/CD4-Stat4-ChIP-Seq(GSE22104)/Homer	1e-05	-12.59	0	0.1071	0.0865
MyoD(bHLH)/Myotube-MyoD-ChIP-Seq(GSE21614)/Homer	1e-05	-12.56	0	0.0965	0.0769
Foxf1(Forkhead)/Lung-Foxf1-ChIP-Seq(GSE77951)/Homer	1e-05	-12.23	0	0.0975	0.0781
Stat3+il21(Stat)/CD4-Stat3-ChIP-Seq(GSE19198)/Homer	1e-05	-12.03	0	0.0834	0.0656
ETS(ETS)/Promoter/Homer	1e-05	-12.01	0	0.0382	0.0264
Gata4(Zf)/Heart-Gata4-ChIP-Seq(GSE35151)/Homer	1e-05	-12.01	0	0.1029	0.0832
Nur77(NR)/K562-NR4A1-ChIP-Seq(GSE31363)/Homer	1e-05	-11.91	0	0.0234	0.0145
NeuroD1(bHLH)/Islet-NeuroD1-ChIP-Seq(GSE30298)/Homer	1e-05	-11.69	0	0.1108	0.0907
Elk1(ETS)/Hela-Elk1-ChIP-Seq(GSE31477)/Homer	1e-05	-11.55	0	0.0585	0.044
HNF4a(NR),DR1/HepG2-HNF4a-ChIP-Seq(GSE25021)/Homer	0.0001	-11.48	0	0.0669	0.0514
PPARE(NR),DR1/3T3L1-Pparg-ChIP-Seq(GSE13511)/Homer	0.0001	-11.39	0	0.1189	0.0985
PAX3:FKHR-fusion(Paired,Homeobox)/Rh4-PAX3:FKHR-ChIP-Seq(GSE19063)/Homer	0.0001	-11.33	0	0.0301	0.0201
OCT:OCT-short(POU,Homeobox)/NPC-OCT6-ChIP-Seq(GSE43916)/Homer	0.0001	-11.33	0	0.0681	0.0526
FOXP1(Forkhead)/H9-FOXP1-ChIP-Seq(GSE31006)/Homer	0.0001	-11.26	0	0.0493	0.0363
Gata6(Zf)/HUG1N-GATA6-ChIP-Seq(GSE51936)/Homer	0.0001	-11.1	0.0001	0.0925	0.0746
Tcf12(bHLH)/GM12878-Tcf12-ChIP-Seq(GSE32465)/Homer	0.0001	-10.79	0.0001	0.1192	0.0993
ELF1(ETS)/Jurkat-ELF1-ChIP-Seq(SRA014231)/Homer	0.0001	-10.63	0.0001	0.0553	0.0418
RXR(NR),DR1/3T3L1-RXR-ChIP-Seq(GSE13511)/Homer	0.0001	-10.55	0.0001	0.1345	0.1137
Elk4(ETS)/Hela-Elk4-ChIP-Seq(GSE31477)/Homer	0.0001	-10.4	0.0001	0.0555	0.0422
FXR(NR),IR1/Liver-FXR-ChIP-Seq(Chong_et_al.)/Homer	0.0001	-10.38	0.0001	0.0491	0.0366
Gata2(Zf)/K562-GATA2-ChIP-Seq(GSE18829)/Homer	0.0001	-10.19	0.0001	0.0681	0.0535
MyoG(bHLH)/C2C12-MyoG-ChIP-Seq(GSE36024)/Homer	0.0001	-9.753	0.0002	0.1332	0.1135
Erra(NR)/HepG2-Erra-ChIP-Seq(GSE31477)/Homer	0.0001	-9.722	0.0002	0.2837	0.257
GATA3(Zf)/iTreg-Gata3-ChIP-Seq(GSE20898)/Homer	0.0001	-9.534	0.0002	0.1485	0.1281
SCL(bHLH)/HPC7-Scl-ChIP-Seq(GSE13511)/Homer	0.0001	-9.404	0.0003	0.5278	0.4981
Foxa3(Forkhead)/Liver-Foxa3-ChIP-Seq(GSE77670)/Homer	0.0001	-9.32	0.0003	0.0377	0.0275
FOXA1(Forkhead)/LNCAP-FOXA1-ChIP-Seq(GSE27824)/Homer	0.001	-9.099	0.0003	0.1369	0.1178
PU.1(ETS)/ThioMac-PU.1-ChIP-Seq(GSE21512)/Homer	0.001	-9.076	0.0003	0.0679	0.0542
FOXK2(Forkhead)/U2OS-FOXK2-ChIP-Seq(E-MTAB-2204)/Homer	0.001	-8.646	0.0005	0.0703	0.0568
FOXK1(Forkhead)/HEK293-FOXK1-ChIP-Seq(GSE51673)/Homer	0.001	-8.549	0.0006	0.11	0.0933
Foxo1(Forkhead)/RAW-Foxo1-ChIP-Seq(Fan_et_al.)/Homer	0.001	-8.433	0.0006	0.2151	0.1929
Gata1(Zf)/K562-GATA1-ChIP-Seq(GSE18829)/Homer	0.001	-8.312	0.0007	0.0597	0.0475
Rbpj1(?)/Panc1-Rbpj1-ChIP-Seq(GSE47459)/Homer	0.001	-8.19	0.0008	0.1744	0.1544
GATA(Zf),IR3/iTreg-Gata3-ChIP-Seq(GSE20898)/Homer	0.001	-8.137	0.0008	0.0173	0.0111
STAT6(Stat)/Macrophage-Stat6-ChIP-Seq(GSE38377)/Homer	0.001	-8.05	0.0009	0.0609	0.0489
RAR:RXR(NR),DR5/ES-RAR-ChIP-Seq(GSE56893)/Homer	0.001	-7.839	0.0011	0.0054	0.0024
Stat3(Stat)/mES-Stat3-ChIP-Seq(GSE11431)/Homer	0.001	-7.803	0.0011	0.0558	0.0444
Myf5(bHLH)/GM-Myf5-ChIP-Seq(GSE24852)/Homer	0.001	-7.725	0.0012	0.0883	0.0742
Zic(Zf)/Cerebellum-ZIC1.2-ChIP-Seq(GSE60731)/Homer	0.001	-7.459	0.0016	0.1034	0.0885
Six1(Homeobox)/Myoblast-Six1-ChIP-Chip(GSE20150)/Homer	0.001	-7.239	0.0019	0.0311	0.0231
Arnt:Ahr(bHLH)/MCF7-Arnt-ChIP-Seq(Lo_et_al.)/Homer	0.001	-6.934	0.0026	0.0649	0.0535
Esrrb(NR)/mES-Esrrb-ChIP-Seq(GSE11431)/Homer	0.01	-6.861	0.0028	0.0827	0.0699
FoxL2(Forkhead)/Ovary-FoxL2-ChIP-Seq(GSE60858)/Homer	0.01	-6.681	0.0033	0.0868	0.074
PAX5(Paired,Homeobox),condensed/GM12878-PAX5-ChIP-Seq(GSE32465)/Homer	0.01	-6.516	0.0039	0.016	0.0108
CArG(MADS)/PUER-Srf-ChIP-Seq(Sullivan_et_al.)/Homer	0.01	-6.35	0.0046	0.0328	0.0252
ZNF189(Zf)/HEK293-ZNF189.GFP-ChIP-Seq(GSE58341)/Homer	0.01	-6.244	0.005	0.1081	0.0945
NFkB-p65(RHD)/GM12787-p65-ChIP-Seq(GSE19485)/Homer	0.01	-6.095	0.0058	0.0538	0.0442
STAT6(Stat)/CD4-Stat6-ChIP-Seq(GSE22104)/Homer	0.01	-5.729	0.0083	0.0563	0.0469
Bcl6(Zf)/Liver-Bcl6-ChIP-Seq(GSE31578)/Homer	0.01	-5.709	0.0084	0.1623	0.1469
THRa(NR)/C17.2-THRa-ChIP-Seq(GSE38347)/Homer	0.01	-5.704	0.0084	0.0489	0.0401
Srebp1a(bHLH)/HepG2-Srebp1a-ChIP-Seq(GSE31477)/Homer	0.01	-5.697	0.0084	0.0257	0.0194
ELF3(ETS)/PDAC-ELF3-ChIP-Seq(GSE64557)/Homer	0.01	-5.524	0.01	0.0829	0.0718
ZNF416(Zf)/HEK293-ZNF416.GFP-ChIP-Seq(GSE58341)/Homer	0.01	-5.476	0.0104	0.1673	0.1521
ZFX(Zf)/mES-Zfx-ChIP-Seq(GSE11431)/Homer	0.01	-5.329	0.0119	0.135	0.1214
Gfi1b(Zf)/HPC7-Gfi1b-ChIP-Seq(GSE22178)/Homer	0.01	-5.311	0.0121	0.0775	0.067
ETS:RUNX(ETS,Runt)/Jurkat-RUNX1-ChIP-Seq(GSE17954)/Homer	0.01	-5.307	0.0121	0.0121	0.0081
FOXM1(Forkhead)/MCF7-FOXM1-ChIP-Seq(GSE72977)/Homer	0.01	-5.226	0.013	0.1147	0.1023
GATA3(Zf),DR8/iTreg-Gata3-ChIP-Seq(GSE20898)/Homer	0.01	-5.186	0.0134	0.0131	0.009
Nkx3.1(Homeobox)/LNCaP-Nkx3.1-ChIP-Seq(GSE28264)/Homer	0.01	-5.108	0.0144	0.2842	0.2666
TFE3(bHLH)/MEF-TFE3-ChIP-Seq(GSE75757)/Homer	0.01	-4.85	0.0185	0.0109	0.0073
ZNF264(Zf)/HEK293-ZNF264.GFP-ChIP-Seq(GSE58341)/Homer	0.01	-4.841	0.0186	0.077	0.0672
FOXA1(Forkhead)/MCF7-FOXA1-ChIP-Seq(GSE26831)/Homer	0.01	-4.754	0.0201	0.1049	0.0937
Usf2(bHLH)/C2C12-Usf2-ChIP-Seq(GSE36030)/Homer	0.01	-4.622	0.0228	0.038	0.0313
NFkB-p65-Rel(RHD)/ThioMac-LPS-Expression(GSE23622)/Homer	0.1	-4.561	0.0241	0.0069	0.0043
HRE(HSF)/Striatum-HSF1-ChIP-Seq(GSE38000)/Homer	0.1	-4.538	0.0245	0.0249	0.0196
Zic3(Zf)/mES-Zic3-ChIP-Seq(GSE37889)/Homer	0.1	-4.508	0.0251	0.0587	0.0506
Phox2a(Homeobox)/Neuron-Phox2a-ChIP-Seq(GSE31456)/Homer	0.1	-4.417	0.0273	0.0284	0.0228
Zfp281(Zf)/ES-Zfp281-ChIP-Seq(GSE81042)/Homer	0.1	-4.416	0.0273	0.0257	0.0204
CRE(bZIP)/Promoter/Homer	0.1	-4.312	0.0299	0.0234	0.0185
SF1(NR)/H295R-Nr5a1-ChIP-Seq(GSE44220)/Homer	0.1	-4.066	0.038	0.0691	0.0609
Rfx2(HTH)/LoVo-RFX2-ChIP-Seq(GSE49402)/Homer	0.1	-4.058	0.0381	0.0106	0.0075
SpiB(ETS)/OCILY3-SPIB-ChIP-Seq(GSE56857)/Homer	0.1	-3.949	0.0422	0.0247	0.0199
Sp1(Zf)/Promoter/Homer	0.1	-3.91	0.0437	0.0136	0.0101
ELF5(ETS)/T47D-ELF5-ChIP-Seq(GSE30407)/Homer	0.1	-3.857	0.0458	0.0777	0.0694
Maz(Zf)/HepG2-Maz-ChIP-Seq(GSE31477)/Homer	0.1	-3.755	0.0504	0.1174	0.1076
Isl1(Homeobox)/Neuron-Isl1-ChIP-Seq(GSE31456)/Homer	0.1	-3.703	0.0528	0.1966	0.1845
ZNF711(Zf)/SHSY5Y-ZNF711-ChIP-Seq(GSE20673)/Homer	0.1	-3.69	0.0532	0.1767	0.165
RFX(HTH)/K562-RFX3-ChIP-Seq(SRA012198)/Homer	0.1	-3.687	0.0532	0.0094	0.0067
STAT1(Stat)/HelaS3-STAT1-ChIP-Seq(GSE12782)/Homer	0.1	-3.658	0.0543	0.0294	0.0244
Prop1(Homeobox)/GHFT1-PROP1.biotin-ChIP-Seq(GSE77302)/Homer	0.1	-3.574	0.0586	0.0449	0.0389
ZFP3(Zf)/HEK293-ZFP3.GFP-ChIP-Seq(GSE58341)/Homer	0.1	-3.483	0.0639	0.0005	0.0001
Ascl1(bHLH)/NeuralTubes-Ascl1-ChIP-Seq(GSE55840)/Homer	0.1	-3.225	0.0822	0.1813	0.1708
Zfp809(Zf)/ES-Zfp809-ChIP-Seq(GSE70799)/Homer	0.1	-3.147	0.0884	0.018	0.0146
EHF(ETS)/LoVo-EHF-ChIP-Seq(GSE49402)/Homer	0.1	-3.043	0.0975	0.1345	0.1256
GATA3(Zf),DR4/iTreg-Gata3-ChIP-Seq(GSE20898)/Homer	0.1	-3.039	0.0975	0.0089	0.0066
PAX5(Paired,Homeobox)/GM12878-PAX5-ChIP-Seq(GSE32465)/Homer	0.1	-3.014	0.0993	0.0417	0.0366
Tbx20(T-box)/Heart-Tbx20-ChIP-Seq(GSE29636)/Homer	0.1	-2.979	0.1022	0.0294	0.0252
Pit1+1bp(Homeobox)/GCrat-Pit1-ChIP-Seq(GSE58009)/Homer	0.1	-2.85	0.1157	0.0286	0.0246
Unknown-ESC-element(?)/mES-Nanog-ChIP-Seq(GSE11724)/Homer	0.1	-2.807	0.1201	0.0656	0.0597
IRF:BATF(IRF:bZIP)/pDC-Irf8-ChIP-Seq(GSE66899)/Homer	0.1	-2.779	0.1229	0.0121	0.0096
ZNF382(Zf)/HEK293-ZNF382.GFP-ChIP-Seq(GSE58341)/Homer	0.1	-2.756	0.125	0.0042	0.0028
ZNF136(Zf)/HEK293-ZNF136.GFP-ChIP-Seq(GSE58341)/Homer	0.1	-2.743	0.126	0.0089	0.0068
PAX6(Paired,Homeobox)/Forebrain-Pax6-ChIP-Seq(GSE66961)/Homer	0.1	-2.737	0.1261	0.0111	0.0087
HOXA2(Homeobox)/mES-Hoxa2-ChIP-Seq(Donaldson_et_al.)/Homer	0.1	-2.579	0.1468	0.0116	0.0093
Six2(Homeobox)/NephronProgenitor-Six2-ChIP-Seq(GSE39837)/Homer	0.1	-2.487	0.1601	0.1002	0.0937
Nr5a2(NR)/Pancreas-LRH1-ChIP-Seq(GSE34295)/Homer	0.1	-2.425	0.1696	0.0925	0.0864
CEBP:CEBP(bZIP)/MEF-Chop-ChIP-Seq(GSE35681)/Homer	0.1	-2.416	0.1701	0.0133	0.011
Pitx1:Ebox(Homeobox,bHLH)/Hindlimb-Pitx1-ChIP-Seq(GSE41591)/Homer	0.1	-2.34	0.1826	0.0165	0.014
Rfx6(HTH)/Min6b1-Rfx6.HA-ChIP-Seq(GSE62844)/Homer	0.1	-2.305	0.1881	0.1142	0.1079
Tgif2(Homeobox)/mES-Tgif2-ChIP-Seq(GSE55404)/Homer	1	-2.292	0.1897	0.4012	0.3913
Tbr1(T-box)/Cortex-Tbr1-ChIP-Seq(GSE71384)/Homer	1	-2.287	0.1897	0.1399	0.133
RORgt(NR)/EL4-RORgt.Flag-ChIP-Seq(GSE56019)/Homer	1	-2.284	0.1897	0.0146	0.0122
DMRT6(DM)/Testis-DMRT6-ChIP-Seq(GSE60440)/Homer	1	-2.168	0.2113	0.0225	0.0197
TR4(NR),DR1/Hela-TR4-ChIP-Seq(GSE24685)/Homer	1	-2.109	0.223	0.0148	0.0126
BMYB(HTH)/Hela-BMYB-ChIP-Seq(GSE27030)/Homer	1	-2.097	0.2247	0.1611	0.1544
p53(p53)/mES-cMyc-ChIP-Seq(GSE11431)/Homer	1	-2.032	0.2385	0.0022	0.0014
IRF4(IRF)/GM12878-IRF4-ChIP-Seq(GSE32465)/Homer	1	-2.002	0.2446	0.0419	0.0385
Hand2(bHLH)/Mesoderm-Hand2-ChIP-Seq(GSE61475)/Homer	1	-1.991	0.2461	0.055	0.0511
ZNF519(Zf)/HEK293-ZNF519.GFP-ChIP-Seq(GSE58341)/Homer	1	-1.913	0.2648	0.0173	0.0151
Nr5a2(NR)/mES-Nr5a2-ChIP-Seq(GSE19019)/Homer	1	-1.9	0.2669	0.0688	0.0647
ZNF322(Zf)/HEK293-ZNF322.GFP-ChIP-Seq(GSE58341)/Homer	1	-1.87	0.2737	0.0353	0.0323
LXRE(NR),DR4/RAW-LXRb.biotin-ChIP-Seq(GSE21512)/Homer	1	-1.842	0.2799	0.0054	0.0043
Sp5(Zf)/mES-Sp5.Flag-ChIP-Seq(GSE72989)/Homer	1	-1.842	0.2799	0.0794	0.0752
IRF2(IRF)/Erythroblas-IRF2-ChIP-Seq(GSE36985)/Homer	1	-1.833	0.28	0.0091	0.0077
Tbet(T-box)/CD8-Tbet-ChIP-Seq(GSE33802)/Homer	1	-1.752	0.3021	0.1152	0.1105
ETS:E-box(ETS,bHLH)/HPC7-Scl-ChIP-Seq(GSE22178)/Homer	1	-1.747	0.3021	0.0086	0.0073
VDR(NR),DR3/GM10855-VDR+vitD-ChIP-Seq(GSE22484)/Homer	1	-1.727	0.3068	0.022	0.0198
Klf9(Zf)/GBM-Klf9-ChIP-Seq(GSE62211)/Homer	1	-1.712	0.31	0.036	0.0333
ZBTB33(Zf)/GM12878-ZBTB33-ChIP-Seq(GSE32465)/Homer	1	-1.695	0.3138	0.0015	0.001
Foxh1(Forkhead)/hESC-FOXH1-ChIP-Seq(GSE29422)/Homer	1	-1.642	0.3294	0.0602	0.0569
Sox10(HMG)/SciaticNerve-Sox3-ChIP-Seq(GSE35132)/Homer	1	-1.618	0.3358	0.1784	0.1732
Rfx1(HTH)/NPC-H3K4me1-ChIP-Seq(GSE16256)/Homer	1	-1.608	0.3375	0.0202	0.0184
IRF1(IRF)/PBMC-IRF1-ChIP-Seq(GSE43036)/Homer	1	-1.542	0.359	0.0121	0.0107
Pax8(Paired,Homeobox)/Thyroid-Pax8-ChIP-Seq(GSE26938)/Homer	1	-1.385	0.4178	0.0373	0.0352
E2F7(E2F)/Hela-E2F7-ChIP-Seq(GSE32673)/Homer	1	-1.383	0.4178	0.0044	0.0037
Smad3(MAD)/NPC-Smad3-ChIP-Seq(GSE36673)/Homer	1	-1.203	0.4968	0.3506	0.3466
IRF8(IRF)/BMDM-IRF8-ChIP-Seq(GSE77884)/Homer	1	-1.159	0.5167	0.0284	0.0271
Sox4(HMG)/proB-Sox4-ChIP-Seq(GSE50066)/Homer	1	-1.155	0.5167	0.0851	0.0829
DMRT1(DM)/Testis-DMRT1-ChIP-Seq(GSE64892)/Homer	1	-1.148	0.518	0.0232	0.022
p73(p53)/Trachea-p73-ChIP-Seq(PRJNA310161)/Homer	1	-1.131	0.5245	0.0059	0.0053
GFX(?)/Promoter/Homer	1	-1.114	0.531	0.0005	0.0003
ZNF467(Zf)/HEK293-ZNF467.GFP-ChIP-Seq(GSE58341)/Homer	1	-1.034	0.5728	0.0824	0.0807
PU.1:IRF8(ETS:IRF)/pDC-Irf8-ChIP-Seq(GSE66899)/Homer	1	-0.9555	0.6167	0.018	0.0173
AMYB(HTH)/Testes-AMYB-ChIP-Seq(GSE44588)/Homer	1	-0.9555	0.6167	0.1678	0.166
CLOCK(bHLH)/Liver-Clock-ChIP-Seq(GSE39860)/Homer	1	-0.9543	0.6167	0.0577	0.0566
Barx1(Homeobox)/Stomach-Barx1.3xFlag-ChIP-Seq(GSE69483)/Homer	1	-0.9311	0.6237	0.041	0.04
ZNF669(Zf)/HEK293-ZNF669.GFP-ChIP-Seq(GSE58341)/Homer	1	-0.9079	0.6356	0.0059	0.0056
bZIP:IRF(bZIP,IRF)/Th17-BatF-ChIP-Seq(GSE39756)/Homer	1	-0.8876	0.6459	0.0437	0.0429
Srebp2(bHLH)/HepG2-Srebp2-ChIP-Seq(GSE31477)/Homer	1	-0.8688	0.6553	0.0123	0.0119
Brn2(POU,Homeobox)/NPC-Brn2-ChIP-Seq(GSE35496)/Homer	1	-0.8589	0.659	0.0072	0.0068
ZNF143|STAF(Zf)/CUTLL-ZNF143-ChIP-Seq(GSE29600)/Homer	1	-0.8292	0.6759	0.0439	0.0433
MafF(bZIP)/HepG2-MafF-ChIP-Seq(GSE31477)/Homer	1	-0.8263	0.6759	0.0229	0.0225
USF1(bHLH)/GM12878-Usf1-ChIP-Seq(GSE32465)/Homer	1	-0.8043	0.6872	0.0439	0.0434
HIF2a(bHLH)/785_O-HIF2a-ChIP-Seq(GSE34871)/Homer	1	-0.8004	0.6872	0.0274	0.027
ISRE(IRF)/ThioMac-LPS-Expression(GSE23622)/Homer	1	-0.7935	0.6888	0.0044	0.0042
KLF14(Zf)/HEK293-KLF14.GFP-ChIP-Seq(GSE58341)/Homer	1	-0.7732	0.7	0.1549	0.1543
Lhx3(Homeobox)/Neuron-Lhx3-ChIP-Seq(GSE31456)/Homer	1	-0.7443	0.7175	0.1475	0.1471
Twist(bHLH)/HMLE-TWIST1-ChIP-Seq(Chang_et_al)/Homer	1	-0.7224	0.7304	0.0136	0.0134
HIF-1a(bHLH)/MCF7-HIF1a-ChIP-Seq(GSE28352)/Homer	1	-0.7027	0.7419	0.018	0.0179
EBNA1(EBV-virus)/Raji-EBNA1-ChIP-Seq(GSE30709)/Homer	1	-0.6275	0.7965	0.0015	0.0015
Tcfcp2l1(CP2)/mES-Tcfcp2l1-ChIP-Seq(GSE11431)/Homer	1	-0.6232	0.7967	0.0148	0.0149
Pax7(Paired,Homeobox),long/Myoblast-Pax7-ChIP-Seq(GSE25064)/Homer	1	-0.6195	0.7967	0.0012	0.0012
ZSCAN22(Zf)/HEK293-ZSCAN22.GFP-ChIP-Seq(GSE58341)/Homer	1	-0.6095	0.8011	0.0062	0.0062
E2F3(E2F)/MEF-E2F3-ChIP-Seq(GSE71376)/Homer	1	-0.5933	0.811	0.0296	0.0299
ZNF165(Zf)/WHIM12-ZNF165-ChIP-Seq(GSE65937)/Homer	1	-0.5808	0.8178	0.0094	0.0095
ZNF41(Zf)/HEK293-ZNF41.GFP-ChIP-Seq(GSE58341)/Homer	1	-0.5374	0.8507	0.0022	0.0023
T1ISRE(IRF)/ThioMac-Ifnb-Expression/Homer	1	-0.4888	0.8895	0.001	0.001
CHR(?)/Hela-CellCycle-Expression/Homer	1	-0.4873	0.8895	0.0479	0.0488
ZNF528(Zf)/HEK293-ZNF528.GFP-ChIP-Seq(GSE58341)/Homer	1	-0.4497	0.9176	0.0005	0.0005
TATA-Box(TBP)/Promoter/Homer	1	-0.3976	0.963	0.1095	0.1117
MYB(HTH)/ERMYB-Myb-ChIPSeq(GSE22095)/Homer	1	-0.3961	0.963	0.1801	0.1827
p63(p53)/Keratinocyte-p63-ChIP-Seq(GSE17611)/Homer	1	-0.39	0.963	0.039	0.0403
Pknox1(Homeobox)/ES-Prep1-ChIP-Seq(GSE63282)/Homer	1	-0.3643	0.9839	0.0259	0.0271
Ronin(THAP)/ES-Thap11-ChIP-Seq(GSE51522)/Homer	1	-0.3598	0.9846	0.0012	0.0015
Egr2(Zf)/Thymocytes-Egr2-ChIP-Seq(GSE34254)/Homer	1	-0.3548	0.9857	0.0126	0.0135
Nkx2.5(Homeobox)/HL1-Nkx2.5.biotin-ChIP-Seq(GSE21529)/Homer	1	-0.335	1	0.2499	0.2537
X-box(HTH)/NPC-H3K4me1-ChIP-Seq(GSE16256)/Homer	1	-0.3301	1	0.0089	0.0097
E2F4(E2F)/K562-E2F4-ChIP-Seq(GSE31477)/Homer	1	-0.3269	1	0.0163	0.0174
ZNF317(Zf)/HEK293-ZNF317.GFP-ChIP-Seq(GSE58341)/Homer	1	-0.3022	1	0.0084	0.0093
Sox15(HMG)/CPA-Sox15-ChIP-Seq(GSE62909)/Homer	1	-0.2823	1	0.0994	0.1026
IRF3(IRF)/BMDM-Irf3-ChIP-Seq(GSE67343)/Homer	1	-0.2805	1	0.0247	0.0263
E2F1(E2F)/Hela-E2F1-ChIP-Seq(GSE22478)/Homer	1	-0.2739	1	0.0069	0.0078
Nkx6.1(Homeobox)/Islet-Nkx6.1-ChIP-Seq(GSE40975)/Homer	1	-0.2739	1	0.2381	0.2428
Pbx3(Homeobox)/GM12878-PBX3-ChIP-Seq(GSE32465)/Homer	1	-0.2534	1	0.0286	0.0306
Mouse_Recombination_Hotspot(Zf)/Testis-DMC1-ChIP-Seq(GSE24438)/Homer	1	-0.2308	1	0.0044	0.0053
Brachyury(T-box)/Mesoendoderm-Brachyury-ChIP-exo(GSE54963)/Homer	1	-0.2298	1	0.0262	0.0282
CTCF-SatelliteElement(Zf?)/CD4+-CTCF-ChIP-Seq(Barski_et_al.)/Homer	1	-0.2281	1	0.0015	0.0019
CRX(Homeobox)/Retina-Crx-ChIP-Seq(GSE20012)/Homer	1	-0.22	1	0.2267	0.2323
GATA:SCL(Zf,bHLH)/Ter119-SCL-ChIP-Seq(GSE18720)/Homer	1	-0.2171	1	0.0086	0.0099
OCT:OCT(POU,Homeobox,IR1)/NPC-Brn2-ChIP-Seq(GSE35496)/Homer	1	-0.2139	1	0.0007	0.0011
Tcf3(HMG)/mES-Tcf3-ChIP-Seq(GSE11724)/Homer	1	-0.1949	1	0.0229	0.0251
Lhx1(Homeobox)/EmbryoCarcinoma-Lhx1-ChIP-Seq(GSE70957)/Homer	1	-0.19	1	0.0868	0.091
NPAS(bHLH)/Liver-NPAS-ChIP-Seq(GSE39860)/Homer	1	-0.1857	1	0.1897	0.1956
Sox6(HMG)/Myotubes-Sox6-ChIP-Seq(GSE32627)/Homer	1	-0.1668	1	0.1567	0.1625
REST-NRSF(Zf)/Jurkat-NRSF-ChIP-Seq/Homer	1	-0.1664	1	0.0005	0.0008
Sox3(HMG)/NPC-Sox3-ChIP-Seq(GSE33059)/Homer	1	-0.1637	1	0.1742	0.1803
Pax7(Paired,Homeobox),longest/Myoblast-Pax7-ChIP-Seq(GSE25064)/Homer	1	-0.1581	1	0.001	0.0015
Tgif1(Homeobox)/mES-Tgif1-ChIP-Seq(GSE55404)/Homer	1	-0.1513	1	0.3664	0.3745
HIF-1b(HLH)/T47D-HIF1b-ChIP-Seq(GSE59937)/Homer	1	-0.1442	1	0.0945	0.0996
Hnf1(Homeobox)/Liver-Foxa2-Chip-Seq(GSE25694)/Homer	1	-0.1341	1	0.0064	0.0079
OCT:OCT(POU,Homeobox)/NPC-Brn1-ChIP-Seq(GSE35496)/Homer	1	-0.1336	1	0.0002	0.0005
Lhx2(Homeobox)/HFSC-Lhx2-ChIP-Seq(GSE48068)/Homer	1	-0.1326	1	0.0866	0.0917
NFkB-p50,p52(RHD)/Monocyte-p50-ChIP-Chip(Schreiber_et_al.)/Homer	1	-0.1316	1	0.0059	0.0073
Sox2(HMG)/mES-Sox2-ChIP-Seq(GSE11431)/Homer	1	-0.1197	1	0.0822	0.0874
p53(p53)/Saos-p53-ChIP-Seq(GSE15780)/Homer	1	-0.1124	1	0.0099	0.0118
p53(p53)/Saos-p53-ChIP-Seq/Homer	1	-0.1124	1	0.0099	0.0118
GSC(Homeobox)/FrogEmbryos-GSC-ChIP-Seq(DRA000576)/Homer	1	-0.1049	1	0.1128	0.1192
Smad2(MAD)/ES-SMAD2-ChIP-Seq(GSE29422)/Homer	1	-0.09716	1	0.1791	0.1871
E-box(bHLH)/Promoter/Homer	1	-0.08962	1	0.0042	0.0057
BMAL1(bHLH)/Liver-Bmal1-ChIP-Seq(GSE39860)/Homer	1	-0.08763	1	0.2208	0.2298
PBX1(Homeobox)/MCF7-PBX1-ChIP-Seq(GSE28007)/Homer	1	-0.08649	1	0.0076	0.0096
GFY(?)/Promoter/Homer	1	-0.08368	1	0.0039	0.0054
NFAT(RHD)/Jurkat-NFATC1-ChIP-Seq(Jolma_et_al.)/Homer	1	-0.07966	1	0.0757	0.0817
Bapx1(Homeobox)/VertebralCol-Bapx1-ChIP-Seq(GSE36672)/Homer	1	-0.07877	1	0.2359	0.2454
Nkx2.2(Homeobox)/NPC-Nkx2.2-ChIP-Seq(GSE61673)/Homer	1	-0.058	1	0.2075	0.2176
PRDM9(Zf)/Testis-DMC1-ChIP-Seq(GSE35498)/Homer	1	-0.05649	1	0.0343	0.039
PRDM1(Zf)/Hela-PRDM1-ChIP-Seq(GSE31477)/Homer	1	-0.0557	1	0.0464	0.0518
RBPJ:Ebox(?,bHLH)/Panc1-Rbpj1-ChIP-Seq(GSE47459)/Homer	1	-0.05181	1	0.0299	0.0344
Max(bHLH)/K562-Max-ChIP-Seq(GSE31477)/Homer	1	-0.04879	1	0.0757	0.0828
HNF1b(Homeobox)/PDAC-HNF1B-ChIP-Seq(GSE64557)/Homer	1	-0.045	1	0.0067	0.009
E2F6(E2F)/Hela-E2F6-ChIP-Seq(GSE31477)/Homer	1	-0.04024	1	0.0212	0.0254
ZNF16(Zf)/HEK293-ZNF16.GFP-ChIP-Seq(GSE58341)/Homer	1	-0.03937	1	0.0002	0.0008
ZNF415(Zf)/HEK293-ZNF415.GFP-ChIP-Seq(GSE58341)/Homer	1	-0.03356	1	0.0434	0.0495
Egr1(Zf)/K562-Egr1-ChIP-Seq(GSE32465)/Homer	1	-0.02423	1	0.0516	0.0587
Oct4:Sox17(POU,Homeobox,HMG)/F9-Sox17-ChIP-Seq(GSE44553)/Homer	1	-0.02315	1	0.0074	0.0103
bHLHE40(bHLH)/HepG2-BHLHE40-ChIP-Seq(GSE31477)/Homer	1	-0.0218	1	0.0207	0.0255
ZNF692(Zf)/HEK293-ZNF692.GFP-ChIP-Seq(GSE58341)/Homer	1	-0.02111	1	0.0084	0.0116
Pitx1(Homeobox)/Chicken-Pitx1-ChIP-Seq(GSE38910)/Homer	1	-0.01849	1	0.4197	0.4358
PU.1-IRF(ETS:IRF)/Bcell-PU.1-ChIP-Seq(GSE21512)/Homer	1	-0.01817	1	0.1229	0.1339
Smad4(MAD)/ESC-SMAD4-ChIP-Seq(GSE29422)/Homer	1	-0.01729	1	0.1865	0.1996
Tcf4(HMG)/Hct116-Tcf4-ChIP-Seq(SRA012054)/Homer	1	-0.01672	1	0.0402	0.047
E2F(E2F)/Hela-CellCycle-Expression/Homer	1	-0.01537	1	0.0007	0.0019
GLI3(Zf)/Limb-GLI3-ChIP-Chip(GSE11077)/Homer	1	-0.01413	1	0.0089	0.0124
Pax7(Paired,Homeobox)/Myoblast-Pax7-ChIP-Seq(GSE25064)/Homer	1	-0.01401	1	0.0032	0.0055
DUX4(Homeobox)/Myoblasts-DUX4.V5-ChIP-Seq(GSE75791)/Homer	1	-0.00589	1	0.001	0.0027
Sox17(HMG)/Endoderm-Sox17-ChIP-Seq(GSE61475)/Homer	1	-0.005626	1	0.06	0.0698
TCFL2(HMG)/K562-TCF7L2-ChIP-Seq(GSE29196)/Homer	1	-0.004633	1	0.0054	0.0089
ZBTB12(Zf)/HEK293-ZBTB12.GFP-ChIP-Seq(GSE58341)/Homer	1	-0.004584	1	0.039	0.0473
c-Myc(bHLH)/mES-cMyc-ChIP-Seq(GSE11431)/Homer	1	-0.004453	1	0.0523	0.0619
n-Myc(bHLH)/mES-nMyc-ChIP-Seq(GSE11431)/Homer	1	-0.004266	1	0.0683	0.0792
GRHL2(CP2)/HBE-GRHL2-ChIP-Seq(GSE46194)/Homer	1	-0.003872	1	0.0306	0.0383
PRDM14(Zf)/H1-PRDM14-ChIP-Seq(GSE22767)/Homer	1	-0.00365	1	0.0222	0.0289
Nanog(Homeobox)/mES-Nanog-ChIP-Seq(GSE11724)/Homer	1	-0.003479	1	0.4226	0.4436
OCT4-SOX2-TCF-NANOG(POU,Homeobox,HMG)/mES-Oct4-ChIP-Seq(GSE11431)/Homer	1	-0.003399	1	0.0094	0.014
Tbox:Smad(T-box,MAD)/ESCd5-Smad2_3-ChIP-Seq(GSE29422)/Homer	1	-0.002608	1	0.0173	0.0235
Ptf1a(bHLH)/Panc1-Ptf1a-ChIP-Seq(GSE47459)/Homer	1	-0.002461	1	0.2897	0.3099
Otx2(Homeobox)/EpiLC-Otx2-ChIP-Seq(GSE56098)/Homer	1	-0.002406	1	0.0701	0.0819
Meis1(Homeobox)/MastCells-Meis1-ChIP-Seq(GSE48085)/Homer	1	-0.002354	1	0.1986	0.2166
Oct2(POU,Homeobox)/Bcell-Oct2-ChIP-Seq(GSE21512)/Homer	1	-0.002301	1	0.0158	0.0219
Rfx5(HTH)/GM12878-Rfx5-ChIP-Seq(GSE31477)/Homer	1	-0.001705	1	0.0316	0.0402
NRF1(NRF)/MCF7-NRF1-ChIP-Seq(Unpublished)/Homer	1	-0.001691	1	0.0025	0.0054
Oct6(POU,Homeobox)/NPC-Pou3f1-ChIP-Seq(GSE35496)/Homer	1	-0.001496	1	0.0271	0.0353
NPAS2(bHLH)/Liver-NPAS2-ChIP-Seq(GSE39860)/Homer	1	-0.001353	1	0.1128	0.1281
Brn1(POU,Homeobox)/NPC-Brn1-ChIP-Seq(GSE35496)/Homer	1	-0.001139	1	0.0185	0.0256
GFY-Staf(?,Zf)/Promoter/Homer	1	-0.001095	1	0.003	0.0063
FOXA1:AR(Forkhead,NR)/LNCAP-AR-ChIP-Seq(GSE27824)/Homer	1	-0.000909	1	0.0039	0.0077
NFY(CCAAT)/Promoter/Homer	1	-0.000637	1	0.0688	0.0823
Pit1(Homeobox)/GCrat-Pit1-ChIP-Seq(GSE58009)/Homer	1	-0.00054	1	0.0797	0.0943
Nkx2.1(Homeobox)/LungAC-Nkx2.1-ChIP-Seq(GSE43252)/Homer	1	-0.000468	1	0.3121	0.3364
NRF(NRF)/Promoter/Homer	1	-0.000447	1	0.0072	0.0124
YY1(Zf)/Promoter/Homer	1	-0.00038	1	0.0022	0.0056
CTCF(Zf)/CD4+-CTCF-ChIP-Seq(Barski_et_al.)/Homer	1	-0.000251	1	0.0074	0.013
c-Myc(bHLH)/LNCAP-cMyc-ChIP-Seq(Unpublished)/Homer	1	-0.000216	1	0.0266	0.0364
Oct4(POU,Homeobox)/mES-Oct4-ChIP-Seq(GSE11431)/Homer	1	-9.7e-05	1	0.0269	0.0374
Eomes(T-box)/H9-Eomes-ChIP-Seq(GSE26097)/Homer	1	-4.5e-05	1	0.185	0.2096
BORIS(Zf)/K562-CTCFL-ChIP-Seq(GSE32465)/Homer	1	-4.1e-05	1	0.0099	0.0172
KLF10(Zf)/HEK293-KLF10.GFP-ChIP-Seq(GSE58341)/Homer	1	-2.4e-05	1	0.078	0.0961
HEB(bHLH)/mES-Heb-ChIP-Seq(GSE53233)/Homer	1	-1.3e-05	1	0.189	0.2157
Tbx5(T-box)/HL1-Tbx5.biotin-ChIP-Seq(GSE21529)/Homer	1	-3e-06	1	0.324	0.3576
Znf263(Zf)/K562-Znf263-ChIP-Seq(GSE31477)/Homer	1	-2e-06	1	0.1569	0.1845
E2A(bHLH)/proBcell-E2A-ChIP-Seq(GSE21978)/Homer	1	-1e-06	1	0.135	0.1624
HNF6(Homeobox)/Liver-Hnf6-ChIP-Seq(ERP000394)/Homer	1	0	1	0.0269	0.0421
Cux2(Homeobox)/Liver-Cux2-ChIP-Seq(GSE35985)/Homer	1	0	1	0.02	0.0339
RAR:RXR(NR),DR5/ES-RAR-ChIP-Seq(GSE56893)/Homer	1	0	1	0.0123	0.0244
OCT:OCT(POU,Homeobox)/NPC-OCT6-ChIP-Seq(GSE43916)/Homer	1	0	1	0.0042	0.0147
RARg(NR)/ES-RARg-ChIP-Seq(GSE30538)/Homer	1	0	1	0.0027	0.0129
ZEB1(Zf)/PDAC-ZEB1-ChIP-Seq(GSE64557)/Homer	1	0	1	0.0861	0.1952
E2A(bHLH),near_PU.1/Bcell-PU.1-ChIP-Seq(GSE21512)/Homer	1	0	1	0.0676	0.1645
LRF(Zf)/Erythroblasts-ZBTB7A-ChIP-Seq(GSE74977)/Homer	1	0	1	0.0735	0.1255
Slug(Zf)/Mesoderm-Snai2-ChIP-Seq(GSE61475)/Homer	1	0	1	0.0205	0.0608

[truncated: 6 more sheets: Pre-def;C3, Pre-def;C4, Denovo;C1.2, Denovo;C2.2, Pre-def;C1.2, Pre-def;C2.2]
