# Supplementary material for: Genome-wide binding potential and regulatory activity of the glucocorticoid receptor’s monomeric and dimeric forms
Source: Nat Commun. 2021 Mar 31;12:1987. doi: 10.1038/s41467-021-22234-9 (PMC8012360; doi:10.1038/s41467-021-22234-9)
Supplement: Supplementary file 5 — Supplementary Data 3 [file 41467_2021_22234_MOESM5_ESM.xlsx]

## Sheet: Motifs
Motifs used in the searches. Motif name, sequence, pwm
gre.motif
>NAGAACAGNCTGTTCT
A	C	G	T
0.251	0.287	0.29	0.171
0.458	0.001	0.412	0.128
0.03	0.001	0.968	0.001
0.354	0.209	0.303	0.134
0.997	0.001	0.001	0.001
0.001	0.997	0.001	0.001
0.789	0.001	0.134	0.076
0.102	0.273	0.361	0.264
0.282	0.218	0.214	0.286
0.251	0.374	0.269	0.106
0.091	0.118	0.001	0.79
0.001	0.001	0.997	0.001
0.001	0.001	0.001	0.997
0.138	0.304	0.199	0.359
0.001	0.974	0.001	0.024
0.129	0.429	0.001	0.441
gre-raw.motif, used as well-defined GRE motif
>VAGRACAKWCTGTYC
A	C	G	T
0.232	0.373	0.231	0.163
0.619	0.006	0.262	0.113
0.058	0.005	0.924	0.013
0.433	0.12	0.287	0.16
0.957	0.008	0.015	0.02
0.002	0.963	0.008	0.027
0.767	0.019	0.135	0.079
0.123	0.231	0.249	0.397
0.259	0.179	0.165	0.397
0.21	0.403	0.228	0.16
0.101	0.044	0.009	0.846
0.006	0.015	0.972	0.007
0.021	0.026	0.018	0.935
0.179	0.288	0.131	0.401
0.041	0.865	0.014	0.08
are.motif
>AGAACAGNCTGTTCTT
A	C	G	T
0.467	0.001	0.427	0.104
0.054	0.001	0.923	0.022
0.39	0.201	0.276	0.133
0.89	0.026	0.039	0.045
0.001	0.988	0.01	0.001
0.832	0.001	0.043	0.124
0.096	0.291	0.414	0.199
0.262	0.233	0.243	0.262
0.203	0.409	0.292	0.096
0.123	0.046	0.001	0.83
0.001	0.011	0.987	0.001
0.047	0.042	0.018	0.892
0.127	0.268	0.198	0.407
0.011	0.944	0.001	0.044
0.102	0.411	0.001	0.485
0.144	0.261	0.24	0.356
pgr.motif
>AAGAACATWHTGTTC
A	C	G	T
0.413	0.186	0.19	0.211
0.715	0.001	0.244	0.04
0.112	0.001	0.886	0.001
0.639	0.087	0.117	0.157
0.997	0.001	0.001	0.001
0.001	0.997	0.001	0.001
0.919	0.001	0.001	0.079
0.201	0.172	0.226	0.402
0.383	0.113	0.109	0.395
0.339	0.303	0.146	0.211
0.054	0.001	0.001	0.944
0.001	0.001	0.997	0.001
0.001	0.001	0.001	0.997
0.179	0.146	0.066	0.609
0.025	0.865	0.001	0.109
pr.motif, used as degenerate GRE motif
>VAGRACAKNCTGTBC
A	C	G	T
0.308	0.337	0.188	0.167
0.522	0.002	0.274	0.202
0.141	0.008	0.8	0.051
0.395	0.189	0.249	0.167
0.785	0.049	0.086	0.08
0.046	0.73	0.129	0.095
0.569	0.048	0.15	0.233
0.155	0.182	0.339	0.324
0.293	0.206	0.186	0.315
0.204	0.482	0.147	0.167
0.245	0.035	0.001	0.719
0.019	0.109	0.838	0.034
0.09	0.084	0.07	0.756
0.176	0.253	0.211	0.36
0.113	0.624	0.025	0.238
ar-half.motif, used as half GRE motif
>CCAGGAACAG
A	C	G	T
0.122	0.483	0.277	0.118
0.204	0.613	0.009	0.174
0.439	0.124	0.187	0.25
0.335	0.001	0.663	0.001
0.001	0.001	0.997	0.001
0.471	0.273	0.168	0.089
0.997	0.001	0.001	0.001
0.001	0.994	0.004	0.001
0.965	0.001	0.001	0.033
0.031	0.331	0.533	0.104
M05886_2.00
>DGDACDBYNTGTNCY
A	C	G	T
0.333	0.001	0.333	0.333
0.001	0.001	0.997	0.001
0.333	0.001	0.333	0.333
0.997	0.001	0.001	0.001
0.001	0.997	0.001	0.001
0.333	0.001	0.333	0.333
0.001	0.333	0.333	0.333
0.001	0.499	0.001	0.499
0.25	0.25	0.25	0.25
0.001	0.001	0.001	0.997
0.001	0.001	0.997	0.001
0.001	0.001	0.001	0.997
0.25	0.25	0.25	0.25
0.001	0.997	0.001	0.001
0.001	0.499	0.001	0.499
M09318_2.00
>RGNACABYNTGTNCY
A	C	G	T
0.499	0.001	0.499	0.001
0.001	0.001	0.997	0.001
0.25	0.25	0.25	0.25
0.997	0.001	0.001	0.001
0.001	0.997	0.001	0.001
0.997	0.001	0.001	0.001
0.001	0.333	0.333	0.333
0.001	0.499	0.001	0.499
0.25	0.25	0.25	0.25
0.001	0.001	0.001	0.997
0.001	0.001	0.997	0.001
0.001	0.001	0.001	0.997
0.25	0.25	0.25	0.25
0.001	0.997	0.001	0.001
0.001	0.499	0.001	0.499
M09614_2.00
>NRGDACABNNTGTNC
A	C	G	T
0.25	0.25	0.25	0.25
0.499	0.001	0.499	0.001
0.001	0.001	0.997	0.001
0.333	0.001	0.333	0.333
0.997	0.001	0.001	0.001
0.001	0.997	0.001	0.001
0.997	0.001	0.001	0.001
0.001	0.333	0.333	0.333
0.25	0.25	0.25	0.25
0.25	0.25	0.25	0.25
0.001	0.001	0.001	0.997
0.001	0.001	0.997	0.001
0.001	0.001	0.001	0.997
0.25	0.25	0.25	0.25
0.001	0.997	0.001	0.001
M11124_2.00
>NDWGRACABWDDGDDBHNH
A	C	G	T
0.236842	0.315789	0.236842	0.210526
0.315789	0.157895	0.210526	0.315789
0.631579	0	0.131579	0.236842
0.0263158	0.131579	0.789474	0.0526316
0.5	0.157895	0.236842	0.105263
0.868421	0	0.0263158	0.105263
0	1	0	0
1	0	0	0
0.131579	0.394737	0.263158	0.210526
0.578947	0.0789474	0.0789474	0.263158
0.236842	0.105263	0.342105	0.315789
0.236842	0.157895	0.210526	0.394737
0.131579	0.157895	0.578947	0.131579
0.289474	0.105263	0.236842	0.368421
0.342105	0.184211	0.236842	0.236842
0.105263	0.447368	0.210526	0.236842
0.210526	0.473684	0.105263	0.210526
0.210526	0.368421	0.210526	0.210526
0.368421	0.236842	0.157895	0.236842
