# Supplementary material for: Genome-wide binding potential and regulatory activity of the glucocorticoid receptor’s monomeric and dimeric forms
Source: Nat Commun. 2021 Mar 31;12:1987. doi: 10.1038/s41467-021-22234-9 (PMC8012360; doi:10.1038/s41467-021-22234-9)
Supplement: Supplementary file 6 — Supplementary Data 4 [file 41467_2021_22234_MOESM6_ESM.xlsx]

## Sheet: Data 4
Type	Cell line	Replicate	Antibody	Treatment	Unique tags	PCC
ChIP	GFP-GRdim	rep1	GFP	NT	40023362	NA
ChIP	GFP-GRdim	rep2	GFP	NT	35963011	NA
ChIP	GFP-GRdim	rep1	GFP	Dex	34827995	0.81
ChIP	GFP-GRdim	rep2	GFP	Dex	40552639
ChIP	GFP-GRmon	rep1	GFP	NT	39127109	NA
ChIP	GFP-GRmon	rep2	GFP	NT	38699519	NA
ChIP	GFP-GRmon	rep1	GFP	Dex	38422857	0.51
ChIP	GFP-GRmon	rep2	GFP	Dex	49702340
ChIP	GFP-GRdim	rep1	H3K27ac	NT	20193891	0.93
ChIP	GFP-GRdim	rep2	H3K27ac	NT	37019915
ChIP	GFP-GRdim	rep1	H3K27ac	Dex	29547690	0.92
ChIP	GFP-GRdim	rep2	H3K27ac	Dex	29587724
ChIP	GFP-GRdim	rep1	H3K4me1	NT	29117849	0.67
ChIP	GFP-GRdim	rep2	H3K4me1	NT	8179537
ChIP	GFP-GRdim	rep1	H3K4me1	Dex	35393691	0.89
ChIP	GFP-GRdim	rep2	H3K4me1	Dex	29803641
ChIP	GFP-GRdim	rep1	SMARCA4	NT	26073909	NA
ChIP	GFP-GRdim	rep1	SMARCA4	Dex	27000231	NA
ATAC	GFP-GRdim	rep1	NA	NT	57018820	0.91
ATAC	GFP-GRdim	rep2	NA	NT	36768009
ATAC	GFP-GRdim	rep1	NA	Dex	38387341	0.94
ATAC	GFP-GRdim	rep2	NA	Dex	42954163
RNA	GFP-GRmon	rep1	NA	NT	9.40564e+07	0.98
RNA	GFP-GRmon	rep2	NA	NT	99649292
RNA	GFP-GRmon	rep1	NA	Dex	59224204	0.99
RNA	GFP-GRmon	rep2	NA	Dex	5.66442e+07
RNA	GFP-GRmon	rep3	NA	Dex	58472754
RNA	GFP-GRdim	rep1	NA	NT	33607052	0.98
RNA	GFP-GRdim	rep2	NA	NT	31505420
RNA	GFP-GRdim	rep3	NA	NT	30190702
RNA	GFP-GRdim	rep1	NA	Dex	3.11263e+07	0.98
RNA	GFP-GRdim	rep2	NA	Dex	3.89545e+07
RNA	GFP-GRdim	rep3	NA	Dex	29570661
RNA	GFP-GRwt	rep3	NA	no Dex	59023662	0.97
RNA	GFP-GRwt	rep4	NA	no Dex	56884974
RNA	GFP-GRwt	rep5	NA	no Dex	60016348
RNA	GFP-GRwt	rep4	NA	plus Dex	52844698	0.97
RNA	GFP-GRwt	rep5	NA	plus Dex	63448790
RNA	GFP-GRwt	rep6	NA	plus Dex	59290952
RNA	GFP-GRdim	rep4	NA	no Dex	54300562	0.95
RNA	GFP-GRdim	rep5	NA	no Dex	58072428
RNA	GFP-GRdim	rep6	NA	no Dex	70965804
RNA	GFP-GRdim	rep4	NA	plus Dex	56971283	0.94
RNA	GFP-GRdim	rep5	NA	plus Dex	59697831
NA=not applicable
PCC=pearson correlation coefficiency
additional GRwt, GRKO, and Parental data; Paakinaho et al. 2019 Genome Res, GSE108634
