# Supplementary material for: Genome-wide binding potential and regulatory activity of the glucocorticoid receptor’s monomeric and dimeric forms
Source: Nat Commun. 2021 Mar 31;12:1987. doi: 10.1038/s41467-021-22234-9 (PMC8012360; doi:10.1038/s41467-021-22234-9)
Supplement: Supplementary file 7 — Supplementary Data 5 [file 41467_2021_22234_MOESM7_ESM.xlsx]

## Sheet: Data 5
Published data sets used
Experiment	Cell line/type	Antibody	Treatment 1	Treatment 2	GEO/SRA series #	GEO/SRA sample #1	GEO/SRA sample #2	GEO/SRA sample #3	Reference
ChIP-seq	3134	GR	NT	-	SRP004871	SRX034860	SRX034861	-	John et al. 2011 Nat Genet
ChIP-seq	3134	GR	Dex	-	SRP004871	SRX034862	SRX034863	-	John et al. 2011 Nat Genet
ChIP-seq	3134	GR	Dex	-aFOS	SRP007111	SRX076090	SRX076091	-	Biddie et al. 2011 Mol Cell
ChIP-seq	3134	GR	Dex	+aFOS	SRP007111	SRX076080	SRX076089	-	Biddie et al. 2011 Mol Cell
ChIP-seq	3134	JUN	NT	-	SRP007111	SRX076097	SRX076098	-	Biddie et al. 2011 Mol Cell
ChIP-seq	3134	JUN	Dex	-	SRP007111	SRX076099	SRX076100	-	Biddie et al. 2011 Mol Cell
ChIP-seq	3134	SMARCA4	NT	-	GSE53585	GSM1296401	GSM1296402	-	Morris et al. 2014 Nat Struc Mol Biol
ChIP-seq	3134	SMARCA4	Dex	-	GSE94562	GSM2478328	GSM2478329	-	Johnson et al. 2017 Nucleic Acids Res
ChIP-seq	3134	EP300	NT	-	GSE61236	GSM1611789	-	-	Stavreva et al. 2015 Genome Res
ChIP-seq	3134	EP300	Dex	-	GSE61236	GSM1611790	-	-	Stavreva et al. 2015 Genome Res
ChIP-seq	Liver	INPUT	-	Wt	GSE59752	GSM1631178	GSM1631179	-	Lim et al. 2015 Genome Res
ChIP-seq	Liver	GR	-	Wt	GSE59752	GSM1446065	-	-	Lim et al. 2015 Genome Res
ChIP-seq	Liver	INPUT	-	Knock-in GRdim	GSE59752	GSM1631172	GSM1631173	-	Lim et al. 2015 Genome Res
ChIP-seq	Liver	GR	-	Knock-in GRdim	GSE59752	GSM1446062	-	-	Lim et al. 2015 Genome Res
ChIP-seq	Liver	GR	NT	Adx	GSE46047	GSM1122513	GSM1122514	-	Grontved et al. 2013 EMBO J
ChIP-seq	Liver	GR	Dex	Adx	GSE46047	GSM1122512	GSM1122515	-	Grontved et al. 2013 EMBO J
Dnase-seq	3134	-	NT	-	SRP004871	SRX034802	SRX034804	-	John et al. 2011 Nat Genet
Dnase-seq	3134	-	Dex	-	SRP004871	SRX034811	SRX034818	-	John et al. 2011 Nat Genet
Dnase-seq	Liver	-	NT	Adx	GSE46047	GSM1122516	GSM1122517	-	Grontved et al. 2013 EMBO J
Dnase-seq	Liver	-	Dex	Adx	GSE46047	GSM1122518	GSM1122519	-	Grontved et al. 2013 EMBO J
Mnase-seq	3134	-	NT	-	GSE92505	GSM2430825	GSM2430826	-	Johnson et al. 2018 Nucleic Acids Res
Mnase-seq	3134	-	Dex	-	GSE92505	GSM2430827	GSM2430828	-	Johnson et al. 2018 Nucleic Acids Res
ChIP-seq	3617-GRKO	GFP	NT	-	GSE108634	GSM2907216	GSM2907217	-	Paakinaho et al. 2019 Genome Res
ChIP-seq	3617-GRKO	GFP	Dex	-	GSE108634	GSM2907218	GSM2907219	-	Paakinaho et al. 2019 Genome Res
ChIP-seq	3617-GRKO	GR	NT	-	GSE108634	GSM2907220	GSM2907221	-	Paakinaho et al. 2019 Genome Res
ChIP-seq	3617-GRKO	GR	Dex	-	GSE108634	GSM2907222	GSM2907223	-	Paakinaho et al. 2019 Genome Res
ChIP-seq	3617-GRKO	Input	Dex	-	GSE108634	GSM2907274	-	-	Paakinaho et al. 2019 Genome Res
ChIP-seq	3617-GRKO-GFP-GRwt	GFP	NT	-	GSE108634	GSM2907224	GSM2907225	-	Paakinaho et al. 2019 Genome Res
ChIP-seq	3617-GRKO-GFP-GRwt	GFP	Dex	-	GSE108634	GSM2907226	GSM2907227	-	Paakinaho et al. 2019 Genome Res
ChIP-seq	3617-GRKO-GFP-GRwt	H3K27ac	NT	-	GSE108634	GSM2907232	GSM2907233	-	Paakinaho et al. 2019 Genome Res
ChIP-seq	3617-GRKO-GFP-GRwt	H3K27ac	Dex	-	GSE108634	GSM2907234	GSM2907235	-	Paakinaho et al. 2019 Genome Res
ChIP-seq	3617-GRKO-GFP-GRwt	H3K4me1	NT	-	GSE108634	GSM2907236	GSM2907237	-	Paakinaho et al. 2019 Genome Res
ChIP-seq	3617-GRKO-GFP-GRwt	H3K4me1	Dex	-	GSE108634	GSM2907238	GSM2907239	-	Paakinaho et al. 2019 Genome Res
ChIP-seq	3617-GRKO-GFP-GRwt	SMARCA4	NT	-	GSE108634	GSM2907240	-	-	Paakinaho et al. 2019 Genome Res
ChIP-seq	3617-GRKO-GFP-GRwt	SMARCA4	Dex	-	GSE108634	GSM2907241	-	-	Paakinaho et al. 2019 Genome Res
ATAC-seq	3617-GRKO-GFP-GRwt	-	NT	-	GSE108634	GSM2907284	GSM2907285	-	Paakinaho et al. 2019 Genome Res
ATAC-seq	3617-GRKO-GFP-GRwt	-	Dex	-	GSE108634	GSM2907286	GSM2907287	-	Paakinaho et al. 2019 Genome Res
RNA-seq	3617-GRKO	-	NT	-	GSE108634	GSM3025256	GSM3025257	-	Paakinaho et al. 2019 Genome Res
RNA-seq	3617-GRKO	-	Dex	-	GSE108634	GSM3025258	GSM3025259	GSM3025260	Paakinaho et al. 2019 Genome Res
RNA-seq	3617-GRKO-GFP-GRwt	-	NT	-	GSE108634	GSM2907296	GSM2907297	-	Paakinaho et al. 2019 Genome Res
RNA-seq	3617-GRKO-GFP-GRwt	-	Dex	-	GSE108634	GSM2907298	GSM2907299	GSM2907300	Paakinaho et al. 2019 Genome Res
