# Supplementary material for: Genome-wide binding potential and regulatory activity of the glucocorticoid receptor’s monomeric and dimeric forms
Source: Nat Commun. 2021 Mar 31;12:1987. doi: 10.1038/s41467-021-22234-9 (PMC8012360; doi:10.1038/s41467-021-22234-9)
Supplement: Supplementary file 9 — Source Data [file 41467_2021_22234_MOESM9_ESM.xlsx]

## Sheet: Figure 2b
Figure 2b
	C1-WT-FC	C1-DIM-FC	C1-MON-FC	C2-WT-FC	C2-DIM-FC	C2-MON-FC	C3-WT-FC	C3-DIM-FC	C3-MON-FC
	1.60679	0.686714	-0.158666	0.563581	0.132243	-0.0446214	0.865231	0.231116	-0.213836
	0.684303	0.179742	-0.068479	0.563581	0.132243	-0.0446214	0.685978	0.213188	0.0104973
	1.47257	0.323741	-0.0195671	0.736336	0.810254	0.300915	1.08163	0	0.112721
	0.736336	0.810254	0.300915	4.64053	3.26921	0.465032	0.874085	0.382576	0.287181
	0.816633	0.0535377	-0.165749	0.784695	0.0832761	-0.0718818	3.41875	2.23919	0.89771
	0.784695	0.0832761	-0.0718818	2.5224	1.96609	0.328682	0.874421	0.886252	-0.0111796
	0.784695	0.0832761	-0.0718818	2.5224	1.96609	0.328682	1.32722	0.182436	0.0416214
	0.608103	0.0413362	0.0416067	1.19494	0.59766	0.379645	1.28056	0.128676	0.0578339
	1.33422	-0.123651	0.00315671	1.19494	0.59766	0.379645	1.01475	0.146255	0.0458924
	1.33422	-0.123651	0.00315671	0.66033	0.395793	0.0398626	3.69533	0.845914	0.390505
	0.778906	0.0812866	0.0750895	0.66033	0.395793	0.0398626	1.08957	-0.236876	-0.00834893
	0.685978	0.213188	0.0104973	0.66033	0.395793	0.0398626	0.723833	-0.0931005	-0.170689
	1.83828	0	0	0.66033	0.395793	0.0398626	0.213342	0.920145	0.239081
	4.64231	0.727754	0	0.778906	0.0812866	0.0750895	0.42487	0.816086	0.44084
	4.64231	0.727754	0	0.778906	0.0812866	0.0750895
	0.685918	-0.0281147	-0.0071541	0.685978	0.213188	0.0104973
	0.685918	-0.0281147	-0.0071541	0.685978	0.213188	0.0104973
	4.39023	-0.936753	-0.519004	0.685978	0.213188	0.0104973
	0.735158	-0.0952	0.0491517	0.685978	0.213188	0.0104973
	1.01764	0.000167357	0.0159461	0.685978	0.213188	0.0104973
	1.84875	0.165284	-0.250078	0.685978	0.213188	0.0104973
	1.84875	0.165284	-0.250078	0.685978	0.213188	0.0104973
	1.84875	0.165284	-0.250078	1.45345	0.143368	0.150931
	1.84875	0.165284	-0.250078	3.25633	0.5776	0.270814
	0.77302	0.211168	0.0978484	4.64231	0.727754	0
	0.787566	-0.566595	-0.0732069	0.609698	-0.324923	-0.125579
	0.787566	-0.566595	-0.0732069	0.522773	0.616367	0.204828
	1.76509	0.374148	0.0866266	0.522773	0.616367	0.204828
	0.799418	-0.118054	-0.0264783	0.522773	0.616367	0.204828
	1.40522	0.205556	-0.00987671	1.84875	0.165284	-0.250078
	1.63198	0.0639366	0.1112	1.84875	0.165284	-0.250078
	1.86664	0.230908	0.0356771	1.84875	0.165284	-0.250078
	1.52572	0.160485	-0.0125723	1.84875	0.165284	-0.250078
	0.948199	0.207188	0.0439963	1.08163	0	0.112721
	1.04345	0.105608	0.136276	0.695356	0.14353	-0.00583647
	1.59715	1.28131	0.45375	1.76509	0.374148	0.0866266
	2.09419	0.783909	0.0808034	1.76509	0.374148	0.0866266
	1.04407	0.139481	-0.000165038	1.86664	0.230908	0.0356771
	1.5729	0.0419519	-0.00785433	1.86664	0.230908	0.0356771
	1.5729	0.0419519	-0.00785433	0.858671	0.378807	0.15347
	1.76194	-0.735551	0.698243	1.52572	0.160485	-0.0125723
	1.23127	0.237325	-0.097913	1.52572	0.160485	-0.0125723
	0.792274	0.342111	-0.0344313	1.52572	0.160485	-0.0125723
	0.743856	0.129043	-0.0781742	1.109	0.331117	0.176564
	2.81878	1.17269	0.406038	7.79389	3.03348	1.38614
	1.32722	0.182436	0.0416214	0.929891	0.191964	-0.0470299
	1.89517	0.519961	0.243564	4.95305	3.65036	1.7749
	0.557727	0.19383	0.0192706	4.95305	3.65036	1.7749
	0.955381	0.201268	0.110849	4.95305	3.65036	1.7749
	0.686421	0.0228377	0.0620961	3.39089	0.630049	0.74615
	1.43833	0.0514963	-0.00704011	3.39089	0.630049	0.74615
	2.75241	0.202392	0.621094	3.39089	0.630049	0.74615
	1.28056	0.128676	0.0578339	1.35521	0.142662	0.0585721
	1.28056	0.128676	0.0578339	1.35521	0.142662	0.0585721
	1.29397	0.270621	0.11726	1.35521	0.142662	0.0585721
	0.921347	0.230855	0.00154702	1.35521	0.142662	0.0585721
	0.897225	0.230839	-0.230741	0.874085	0.382576	0.287181
	0.897225	0.230839	-0.230741	0.948199	0.207188	0.0439963
	0.717692	0.0397753	-0.007413	1.04345	0.105608	0.136276
	0.717692	0.0397753	-0.007413	1.59715	1.28131	0.45375
	0.542121	0.22524	0.0632904	2.09419	0.783909	0.0808034
	0.716078	0.023923	0.0711414	2.09419	0.783909	0.0808034
	3.69533	0.845914	0.390505	4.90383	3.88538	1.9516
	0.674512	-0.0974403	0.021143	3.0086	1.17493	0.294481
	1.84351	0.210704	0.057351	0.874188	-0.439509	0.505665
	1.84351	0.210704	0.057351	1.68745	0.849389	0.284414
	1.84351	0.210704	0.057351	1.68745	0.849389	0.284414
	0.673817	0.061032	0.195201	1.68745	0.849389	0.284414
	3.21756	0.148815	0.0760974	1.68745	0.849389	0.284414
	0.508289	0.396366	0.0831814	1.23127	0.237325	-0.097913
	0.610274	-0.126804	-0.0925091	1.23127	0.237325	-0.097913
	0.974708	0.226756	-0.0237456	1.23127	0.237325	-0.097913
	0.637907	0.0492337	-0.0704242	1.73307	0.838443	0.0363704
	0.637907	0.0492337	-0.0704242	1.73307	0.838443	0.0363704
	2.12745	1.88436	0.293557	1.73307	0.838443	0.0363704
	2.12745	1.88436	0.293557	1.73307	0.838443	0.0363704
	4.47436	0.643839	0.146288	4.11511	3.1925	0.264494
	0.701166	0.0312349	0.184559	4.11511	3.1925	0.264494
	0.757266	0.103932	0.0222668	3.41875	2.23919	0.89771
	0.614471	0.13344	0.0349535	0.874421	0.886252	-0.0111796
	1.75467	0.296463	-1.01844	1.32722	0.182436	0.0416214
	1.29711	0.48761	0.348726	0.557727	0.19383	0.0192706
	1.04197	0.0315035	0.0563879	0.557727	0.19383	0.0192706
	1.08957	-0.236876	-0.00834893	1.64333	-0.192017	0.0773301
	1.08957	-0.236876	-0.00834893	1.64333	-0.192017	0.0773301
	0.603152	0.0821111	0.231619	0.955381	0.201268	0.110849
	2.2071	0.139065	0.00933777	1.05918	0.578682	0.32448
	1.23041	0.120414	0.0138615	1.05918	0.578682	0.32448
	0.576147	0.000519354	0.121224	1.05918	0.578682	0.32448
	0.963633	0.334136	0.0647301	1.05918	0.578682	0.32448
	0.677366	0.459993	0.00819134	1.43833	0.0514963	-0.00704011
	0.975939	1.17805	0.292634	4.91372	3.50873	0.921815
	0.975939	1.17805	0.292634	2.75241	0.202392	0.621094
	0.755762	0.140547	-0.0134981	2.75241	0.202392	0.621094
	0.951184	-0.461414	-0.0383355	2.07545	-0.212123	-0.168927
	0.544881	0.0411871	-0.0463738	0.672027	-0.0976058	0.0239657
	0.607136	0.186577	0.0725434	0.917542	0.0373157	0.05614
	0.607136	0.186577	0.0725434	0.917542	0.0373157	0.05614
	8.68733	0	0.189293	1.28056	0.128676	0.0578339
	0.71622	0.0354864	0.0687923	1.28056	0.128676	0.0578339
	0.968103	0.233627	0.0587719	1.28056	0.128676	0.0578339
	0.723833	-0.0931005	-0.170689	1.28056	0.128676	0.0578339
	4.06622	0.0605191	0.091421	1.29397	0.270621	0.11726
	0.791395	0.186653	0.0579647	1.29397	0.270621	0.11726
	0.791395	0.186653	0.0579647	1.29397	0.270621	0.11726
	0.791395	0.186653	0.0579647	0.921347	0.230855	0.00154702
	0.791395	0.186653	0.0579647	0.921347	0.230855	0.00154702
	1.69781	1.56683	0.368784	0.897225	0.230839	-0.230741
	1.63161	0.536316	-0.781134	0.897225	0.230839	-0.230741
	1.38773	0.515613	-0.582505	0.717692	0.0397753	-0.007413
	4.05428	0.49804	-0.190294	1.92186	0.365136	-0.0344523
	0.37729	0.571143	0.244868	1.92186	0.365136	-0.0344523
				1.92186	0.365136	-0.0344523
				1.01475	0.146255	0.0458924
				2.14613	0.599016	0.0972409
				0.893103	0.820824	0.300281
				2.26249	1.05435	0.271698
				1.27634	0.295131	0.0736951
				1.27634	0.295131	0.0736951
				3.69533	0.845914	0.390505
				3.69533	0.845914	0.390505
				3.69533	0.845914	0.390505
				0.674512	-0.0974403	0.021143
				0.674512	-0.0974403	0.021143
				0.674512	-0.0974403	0.021143
				0.674512	-0.0974403	0.021143
				1.84351	0.210704	0.057351
				0.673817	0.061032	0.195201
				0.673817	0.061032	0.195201
				0.673817	0.061032	0.195201
				0.673817	0.061032	0.195201
				0.567546	-0.271042	-0.0774043
				0.567546	-0.271042	-0.0774043
				0.610274	-0.126804	-0.0925091
				2.12745	1.88436	0.293557
				2.12745	1.88436	0.293557
				2.12745	1.88436	0.293557
				2.12745	1.88436	0.293557
				1.25615	0.556877	0.215126
				1.25615	0.556877	0.215126
				0.614471	0.13344	0.0349535
				0.614471	0.13344	0.0349535
				1.29711	0.48761	0.348726
				1.29711	0.48761	0.348726
				1.29711	0.48761	0.348726
				0.804285	0.0934064	-0.0382478
				1.08957	-0.236876	-0.00834893
				1.08957	-0.236876	-0.00834893
				1.08957	-0.236876	-0.00834893
				1.08957	-0.236876	-0.00834893
				0.603152	0.0821111	0.231619
				2.2071	0.139065	0.00933777
				1.23041	0.120414	0.0138615
				1.23041	0.120414	0.0138615
				1.23041	0.120414	0.0138615
				0.728998	0.0101945	0.0850932
				0.576147	0.000519354	0.121224
				0.7722	-0.0201284	0.113996
				0.695324	0.213801	0.236265
				0.963633	0.334136	0.0647301
				0.677366	0.459993	0.00819134
				0.585946	0.432233	-0.0836851
				0.975939	1.17805	0.292634
				0.975939	1.17805	0.292634
				0.975939	1.17805	0.292634
				0.975939	1.17805	0.292634
				0.63276	0.348608	-0.127241
				1.13631	0.0901224	0.0241326
				0.835009	0.911646	0.282882
				0.607136	0.186577	0.0725434
				0.607136	0.186577	0.0725434
				0.545242	0.0250858	-0.225522
				0.723833	-0.0931005	-0.170689
				1.65684	0.260418	0.0986785
				1.65684	0.260418	0.0986785
				1.65684	0.260418	0.0986785
				1.65684	0.260418	0.0986785
				0.791395	0.186653	0.0579647
				1.69781	1.56683	0.368784
				1.63161	0.536316	-0.781134
				1.63161	0.536316	-0.781134
				3.68648	3.1583	0.76281
				1.38773	0.515613	-0.582505
				0.271081	0.598148	0.0407031
				0.148892	0.927903	0.247187
				0.148892	0.927903	0.247187
				0.426224	0.503322	0.306484
				0.46152	0.667765	0.185118
				0.46152	0.667765	0.185118
				0.46152	0.667765	0.185118
				0.213342	0.920145	0.239081
				0.213342	0.920145	0.239081
				0.213342	0.920145	0.239081
				0.213342	0.920145	0.239081
				0.42487	0.816086	0.44084
				0.594505	1.74147	0.118766
				0.37729	0.571143	0.244868
				0.37729	0.571143	0.244868
				0.469881	-0.126064	0.635529
				1.40245	0.453139	0.531617

## Sheet: Figure 3a-d
Figure 3a-d
Distance from Center (bp)	C1-GRwt-GR-Dex	C1-GRdim-GR-Dex	C1-GRmon-GR-Dex		C2-GRwt-GR-Dex	C2-GRdim-GR-Dex	C2-GRmon-GR-Dex		C3-GRwt-GR-Dex	C3-GRdim-GR-Dex	C3-GRmon-GR-Dex		C4-GRwt-GR-Dex	C4-GRdim-GR-Dex	C4-GRmon-GR-Dex
-1000	0.733993	0.654117	0.6132		0.820699	0.873752	0.758371		0.696291	0.968007	0.778318		1.11537	1.172	1.02076
-990	0.73481	0.652436	0.616998		0.823497	0.875533	0.760119		0.698212	0.968007	0.779591		1.11076	1.16699	1.02341
-980	0.736271	0.654957	0.617758		0.824594	0.876171	0.763179		0.698692	0.958092	0.771952		1.11445	1.16975	1.02931
-970	0.739408	0.655004	0.622126		0.827484	0.877548	0.764599		0.712138	0.968007	0.770255		1.10984	1.16123	1.03583
-960	0.74362	0.656032	0.620302		0.82903	0.879026	0.765678		0.709737	0.956527	0.76983		1.09901	1.15447	1.03441
-950	0.746972	0.654864	0.622391		0.829957	0.880857	0.765815		0.714059	0.951309	0.773225		1.102	1.15873	1.04052
-940	0.750281	0.655751	0.624404		0.830977	0.881646	0.767686		0.727985	0.957571	0.76304		1.0997	1.15973	1.03196
-930	0.752645	0.654864	0.626303		0.832987	0.882318	0.768492		0.730866	0.966964	0.760918		1.09647	1.16825	1.03991
-920	0.760337	0.656265	0.626835		0.833234	0.887894	0.770814		0.729905	0.965398	0.757099		1.0944	1.15397	1.03237
-910	0.76442	0.656405	0.628924		0.833187	0.889339	0.772248		0.734227	0.962789	0.752431		1.09555	1.15372	1.03156
-900	0.769191	0.661122	0.630064		0.836526	0.88991	0.774051		0.742391	0.971138	0.744367		1.10846	1.16474	1.02606
-890	0.770824	0.665699	0.627329		0.838674	0.890615	0.777015		0.74191	0.993056	0.740972		1.10039	1.16775	1.02931
-880	0.772457	0.669529	0.625658		0.841796	0.890615	0.777316		0.742391	0.978444	0.754552		1.10339	1.17276	1.02952
-870	0.779247	0.669295	0.627481		0.845676	0.893269	0.780294		0.749594	0.976357	0.753279		1.09993	1.17802	1.02137
-860	0.786123	0.668922	0.628544		0.846557	0.897821	0.781441		0.751995	0.971138	0.754552		1.10408	1.19054	1.02035
-850	0.791323	0.668034	0.63238		0.849076	0.903229	0.785921		0.747673	0.974269	0.754977		1.10385	1.1968	1.02687
-840	0.7982	0.672331	0.632228		0.851549	0.905664	0.788366		0.745272	0.971138	0.74564		1.10707	1.21083	1.02789
-830	0.804302	0.672611	0.629342		0.852198	0.910182	0.788667		0.751514	0.98001	0.754552		1.11699	1.21809	1.03522
-820	0.8086	0.676581	0.626759		0.853697	0.911929	0.792792		0.753915	0.97166	0.760494		1.12137	1.21809	1.03339
-810	0.81337	0.678963	0.627785		0.855336	0.915272	0.793912		0.752475	0.964876	0.760494		1.12713	1.2196	1.04622
-800	0.819602	0.683913	0.624822		0.856989	0.916111	0.795223		0.754396	0.978444	0.761343		1.12367	1.22611	1.05193
-790	0.82549	0.683446	0.623607		0.859416	0.920965	0.79663		0.759678	0.986794	0.758372		1.1345	1.23237	1.05783
-780	0.833655	0.684614	0.620872		0.862584	0.923569	0.798064		0.766881	0.99723	0.766435		1.13335	1.23187	1.05763
-770	0.835675	0.685034	0.62129		0.865768	0.924711	0.800031		0.754396	1.02019	0.768981		1.13381	1.23838	1.05987
-760	0.836792	0.685548	0.617074		0.868117	0.926877	0.802818		0.767841	1.03324	0.758372		1.14649	1.24765	1.0613
-750	0.840488	0.689658	0.617188		0.867716	0.933277	0.803227		0.76448	1.03532	0.76686		1.14879	1.25391	1.06333
-740	0.843798	0.685594	0.615441		0.871533	0.936854	0.804361		0.765921	1.0515	0.781713		1.1541	1.26017	1.05681
-730	0.846118	0.685641	0.615023		0.873697	0.937576	0.80544		0.760158	1.06507	0.790625		1.1564	1.27645	1.07006
-720	0.847536	0.681064	0.614795		0.878303	0.940784	0.805686		0.760638	1.06559	0.80081		1.17876	1.27395	1.08228
-710	0.849857	0.681671	0.61339		0.88382	0.943337	0.807571		0.76544	1.0682	0.78723		1.18867	1.28121	1.07576
-700	0.853854	0.677935	0.615099		0.88515	0.948074	0.807188		0.763039	1.08125	0.789352		1.19121	1.28347	1.0725
-690	0.85596	0.680224	0.617758		0.890358	0.949955	0.80921		0.783208	1.10003	0.799537		1.19927	1.28973	1.08167
-680	0.860601	0.679383	0.617112		0.894006	0.952625	0.81074		0.78849	1.12247	0.803356		1.20319	1.28873	1.09043
-670	0.863696	0.679056	0.61696		0.898225	0.955632	0.813212		0.810579	1.13395	0.814815		1.21587	1.28247	1.09185
-660	0.866489	0.677421	0.614415		0.90212	0.958269	0.813076		0.811059	1.14856	0.808873		1.22232	1.28372	1.09104
-650	0.868853	0.677608	0.615023		0.906046	0.959764	0.814633		0.820183	1.15378	0.818634		1.23592	1.31653	1.1002
-640	0.868208	0.677982	0.619087		0.910482	0.964886	0.817146		0.816342	1.16735	0.816937		1.24491	1.32329	1.10611
-630	0.872248	0.682092	0.62072		0.916525	0.966768	0.820506		0.821144	1.17987	0.81439		1.23869	1.34659	1.11772
-620	0.875858	0.680177	0.622012		0.922228	0.971504	0.822241		0.831228	1.19396	0.819907		1.26427	1.37389	1.11263
-610	0.879726	0.678729	0.625582		0.926123	0.975182	0.824495		0.829307	1.20805	0.812269		1.26312	1.39443	1.10693
-600	0.882734	0.681251	0.626683		0.930806	0.982388	0.826967		0.83555	1.22579	0.821605		1.28594	1.41021	1.10896
-590	0.888751	0.684193	0.629		0.937127	0.987561	0.82892		0.844193	1.23154	0.824576		1.28778	1.431	1.1112
-580	0.895756	0.687182	0.632039		0.941702	0.995875	0.832048		0.840352	1.22893	0.829668		1.30599	1.43726	1.12119
-570	0.901687	0.685221	0.633862		0.947344	1.00071	0.834083		0.840352	1.23884	0.844522		1.32582	1.4538	1.12343
-560	0.907832	0.68821	0.635723		0.954793	1.00683	0.837293		0.845154	1.25502	0.835185		1.34449	1.47584	1.13443
-550	0.914666	0.691853	0.63633		0.964268	1.01709	0.842443		0.849475	1.25815	0.827546		1.36638	1.49638	1.14583
-540	0.924507	0.694982	0.639369		0.971547	1.02829	0.847046		0.849475	1.27589	0.820332		1.39404	1.52869	1.15174
-530	0.933403	0.698624	0.637394		0.981145	1.03847	0.852837		0.850436	1.27798	0.808449		1.40902	1.54422	1.15704
-520	0.944319	0.700119	0.639293		0.991856	1.04762	0.857113		0.85956	1.30094	0.825849		1.42378	1.58555	1.17985
-510	0.953	0.698765	0.640964		0.999445	1.05839	0.862126		0.858599	1.30511	0.829244		1.44129	1.60358	1.19717
-500	0.966194	0.701146	0.64047		1.00784	1.06919	0.866715		0.851396	1.31503	0.819907		1.46342	1.65268	1.21122
-490	0.978872	0.702828	0.64009		1.01849	1.08019	0.871769		0.848515	1.32651	0.827122		1.48601	1.69451	1.22222
-480	0.991679	0.705163	0.639711		1.02989	1.0948	0.877082		0.843233	1.33956	0.817785		1.5116	1.72582	1.23444
-470	1.00814	0.704229	0.642559		1.04153	1.1099	0.88297		0.837951	1.37713	0.827971		1.54871	1.75287	1.25563
-460	1.02395	0.704322	0.643281		1.05604	1.12522	0.888187		0.841312	1.39122	0.825849		1.58973	1.78067	1.26622
-450	1.04506	0.705723	0.642331		1.07235	1.14158	0.896246		0.841312	1.40009	0.819483		1.62062	1.82827	1.27967
-440	1.06607	0.705863	0.642331		1.08637	1.1639	0.899784		0.850916	1.42566	0.819907		1.65681	1.86383	1.28109
-430	1.08893	0.707591	0.643091		1.1041	1.18085	0.9069		0.853317	1.43975	0.819907		1.69392	1.91042	1.29678
-420	1.1115	0.709133	0.6448		1.11757	1.20503	0.913539		0.855718	1.47523	0.825424		1.74348	1.95601	1.31633
-410	1.13402	0.709226	0.645522		1.13788	1.22697	0.920218		0.86004	1.49193	0.820756		1.80179	2.00486	1.33467
-400	1.16444	0.711001	0.644116		1.15954	1.24953	0.927908		0.861	1.53524	0.818634		1.84512	2.06723	1.35585
-390	1.19367	0.71455	0.644724		1.18315	1.27556	0.935229		0.857639	1.56499	0.819483		1.90137	2.13486	1.37276
-380	1.22483	0.717492	0.645028		1.20249	1.29974	0.945665		0.868684	1.59786	0.820756		1.95323	2.20875	1.41085
-370	1.25736	0.717165	0.644154		1.22678	1.32779	0.954188		0.879248	1.64431	0.827546		2.00855	2.28439	1.43876
-360	1.29806	0.716418	0.645977		1.25317	1.35344	0.961728		0.88309	1.69858	0.828819		2.06248	2.3683	1.4683
-350	1.33751	0.716698	0.646471		1.28355	1.38639	0.971754		0.870604	1.76485	0.83179		2.1284	2.46299	1.49131
-340	1.3859	0.718847	0.651257		1.31411	1.42271	0.97913		0.868203	1.82017	0.853434		2.20516	2.57044	1.52228
-330	1.44499	0.718753	0.6527		1.34769	1.45971	0.989292		0.867243	1.88279	0.856829		2.2969	2.68015	1.54794
-320	1.50383	0.719687	0.652396		1.38408	1.50155	1.00193		0.885491	1.94697	0.865316		2.40108	2.79287	1.57381
-310	1.57074	0.721322	0.654485		1.42479	1.54357	1.01346		0.888852	2.0216	0.872106		2.49766	2.91185	1.60926
-300	1.63929	0.729168	0.658093		1.47241	1.58951	1.02467		0.894614	2.10718	0.866165		2.62005	3.06665	1.64144
-290	1.71854	0.734912	0.663753		1.51823	1.64132	1.03748		0.909501	2.22042	0.892477		2.74083	3.23096	1.68891
-280	1.80849	0.737061	0.664892		1.56933	1.69655	1.05395		0.918624	2.35818	0.909452		2.88397	3.39778	1.74004
-270	1.9048	0.741964	0.668652		1.62497	1.75463	1.06921		0.917184	2.47977	0.923881		3.01697	3.58264	1.7987
-260	2.0134	0.750371	0.672222		1.68696	1.82062	1.08467		0.940714	2.61127	0.94213		3.15734	3.78378	1.85615
-250	2.13489	0.757797	0.675185		1.7512	1.89081	1.10411		0.958961	2.76469	0.956134		3.3475	4.02499	1.93457
-240	2.26227	0.763728	0.678261		1.82279	1.96219	1.1243		0.966645	2.87532	0.968866		3.52729	4.24316	2.0238
-230	2.40784	0.772041	0.680312		1.90003	2.03937	1.14603		0.993056	3.01674	0.991782		3.72067	4.48663	2.09387
-220	2.57867	0.780681	0.686617		1.98433	2.12259	1.17088		1.01226	3.1879	1.01343		3.94587	4.76867	2.17393
-210	2.76394	0.797307	0.6922		2.07824	2.21315	1.19594		1.04156	3.3361	1.02955		4.15816	5.10256	2.25602
-200	2.96846	0.806274	0.6971		2.17643	2.31226	1.22006		1.0598	3.47074	1.05374		4.39603	5.45224	2.31876
-190	3.23702	0.820565	0.703063		2.28773	2.41631	1.24849		1.08141	3.59546	1.07326		4.65142	5.83347	2.35889
-180	3.57679	0.833408	0.71176		2.42086	2.52733	1.28242		1.13279	3.67999	1.10212		4.94392	6.19316	2.5025
-170	3.95408	0.851669	0.719584		2.56636	2.66504	1.31767		1.17649	3.95865	1.12843		5.24011	6.63676	2.70294
-160	4.33434	0.869416	0.722433		2.71542	2.80853	1.35638		1.23796	4.2608	1.16323		5.57732	7.07987	2.88872
-150	4.72336	0.889638	0.72718		2.86571	2.95376	1.39561		1.31239	4.57129	1.18615		5.92445	7.5127	3.05189
-140	5.12768	0.914017	0.731206		3.02524	3.10795	1.43662		1.37145	4.87604	1.21755		6.28195	8.03796	3.24704
-130	5.53832	0.938396	0.740892		3.18153	3.25993	1.47426		1.42091	5.18862	1.25278		6.59059	8.51788	3.41693
-120	5.96671	0.952313	0.750121		3.33972	3.41189	1.51329		1.46077	5.46363	1.27272		6.91789	8.99906	3.57887
-110	6.39862	0.97403	0.755932		3.49556	3.56542	1.55328		1.51695	5.70576	1.31941		7.21339	9.44191	3.74937
-100	6.82267	0.99542	0.760186		3.64928	3.71109	1.59284		1.5717	5.94894	1.34529		7.52871	9.86948	3.9103
-90	7.24431	1.01639	0.766529		3.79786	3.85318	1.63222		1.62692	6.18116	1.36906		7.85324	10.3081	4.0757
-80	7.64412	1.03404	0.771124		3.94613	3.98709	1.6715		1.68695	6.34919	1.38519		8.14828	10.7657	4.22848
-70	8.02222	1.05497	0.779518		4.08382	4.1119	1.70705		1.7316	6.58141	1.42083		8.4447	11.1585	4.39694
-60	8.38709	1.07243	0.787228		4.21203	4.22778	1.7412		1.77386	6.8298	1.45054		8.70309	11.5745	4.54972
-50	8.71504	1.09331	0.790684		4.33065	4.33809	1.77173		1.81276	6.98322	1.47388		8.9405	11.8796	4.67215
-40	9.02563	1.1076	0.796951		4.43379	4.43408	1.79977		1.83869	7.1309	1.49892		9.12559	12.1714	4.79926
-30	9.29118	1.11736	0.799192		4.52083	4.51908	1.82012		1.8747	7.2911	1.51844		9.28278	12.3923	4.91333
-20	9.5083	1.12782	0.804927		4.59986	4.59448	1.84022		1.89823	7.49514	1.52905		9.39112	12.5574	5.0103
-10	9.69061	1.13371	0.808042		4.65119	4.64923	1.85373		1.9208	7.70075	1.52735		9.49622	12.6355	5.14719
0	9.78219	1.13599	0.81127		4.67683	4.6853	1.85761		1.93713	7.92253	1.52438		9.50706	12.6779	5.30302
10	9.74622	1.13959	0.809637		4.66942	4.66895	1.8558		1.94866	7.78111	1.52014		9.49484	12.611	5.2087
20	9.59945	1.13814	0.808383		4.62622	4.62544	1.84619		1.92705	7.5729	1.52905		9.41509	12.4757	5.07711
30	9.38784	1.13459	0.807966		4.56247	4.56351	1.82731		1.90736	7.36781	1.51165		9.28716	12.328	4.96833
40	9.1424	1.12679	0.804319		4.47776	4.48907	1.8095		1.8627	7.16273	1.49213		9.11959	12.08	4.86159
50	8.85493	1.11587	0.802041		4.38584	4.39508	1.78568		1.81708	6.93991	1.47812		8.9209	11.7977	4.72267
60	8.53966	1.10368	0.795736		4.2706	4.29222	1.75968		1.7753	6.69256	1.44035		8.69087	11.5312	4.61226
70	8.19705	1.09102	0.788216		4.14719	4.18196	1.73133		1.74121	6.48434	1.41574		8.44124	11.1757	4.47598
80	7.81761	1.07234	0.783088		4.0182	4.06	1.69976		1.70231	6.25265	1.37712		8.17548	10.8133	4.33889
90	7.42189	1.05669	0.775492		3.88126	3.93021	1.66363		1.64997	5.97816	1.34402		7.90096	10.423	4.19793
100	7.01434	1.0354	0.770175		3.73383	3.79095	1.62574		1.60387	5.77412	1.32577		7.59809	9.99046	4.02274
110	6.58849	1.01335	0.764781		3.58312	3.64698	1.58597		1.53424	5.51164	1.30073		7.27332	9.51655	3.85041
120	6.16324	0.994953	0.755856		3.4244	3.50438	1.54627		1.48526	5.24498	1.26593		6.94693	9.02936	3.66769
130	5.74426	0.975618	0.746437		3.26893	3.36152	1.50423		1.41995	4.97311	1.22731		6.59658	8.55445	3.48863
140	5.33212	0.952126	0.737397		3.10793	3.21069	1.46108		1.35705	4.6981	1.2027		6.26789	8.11736	3.30856
150	4.91795	0.930456	0.725471		2.94855	3.06378	1.42094		1.2975	4.44031	1.16238		5.90924	7.64245	3.135
160	4.5135	0.904303	0.718597		2.79437	2.91271	1.38261		1.24036	4.11364	1.12928		5.60452	7.18131	2.95269
170	4.11743	0.881839	0.707734		2.64293	2.76644	1.34022		1.19186	3.80732	1.11316		5.28044	6.75649	2.78565
180	3.74754	0.864979	0.699758		2.49363	2.6145	1.30228		1.15152	3.4149	1.09745		4.95959	6.34871	2.59356
190	3.39487	0.843916	0.691668		2.35446	2.50093	1.27004		1.1059	3.32306	1.07793		4.65234	5.98276	2.38863
200	3.10152	0.827944	0.683996		2.23304	2.39055	1.23844		1.07085	3.20564	1.05162		4.41262	5.62958	2.34504
210	2.86081	0.811878	0.680426		2.12547	2.28981	1.20946		1.03771	3.09136	1.02022		4.17014	5.28992	2.26681
220	2.65667	0.7967	0.676362		2.02951	2.19145	1.18347		1.00842	2.95882	0.999846		3.95509	4.9901	2.18594
230	2.48683	0.78353	0.671501		1.94164	2.10215	1.15778		0.996417	2.82731	0.991358		3.74073	4.66071	2.10833
240	2.33572	0.774843	0.668158		1.85885	2.01639	1.13348		0.978169	2.74121	0.9799		3.5448	4.36314	2.03113
250	2.20804	0.763868	0.664056		1.7854	1.93488	1.11262		0.957521	2.62119	0.979051		3.35626	4.12568	1.95107
260	2.08066	0.755555	0.659271		1.71761	1.8575	1.09321		0.941194	2.49855	0.970988		3.19445	3.90626	1.8865
270	1.96655	0.748223	0.653498		1.65511	1.78399	1.07372		0.929669	2.40671	0.958681		3.04348	3.67482	1.82111
280	1.86788	0.741918	0.652966		1.59293	1.7227	1.05762		0.918624	2.28669	0.954861		2.90195	3.46391	1.75817
290	1.77785	0.735753	0.650839		1.53624	1.66369	1.04016		0.911421	2.18963	0.941281		2.77518	3.28181	1.71967
300	1.68867	0.7273	0.647079		1.48349	1.60618	1.02732		0.914303	2.08056	0.937886		2.64333	3.1195	1.67485
310	1.61737	0.724077	0.643623		1.43686	1.55125	1.01246		0.913342	2.02003	0.925579		2.54768	2.94742	1.63065
320	1.54552	0.720014	0.64442		1.39111	1.50227	0.998895		0.910461	1.97567	0.916242		2.4458	2.82719	1.5838
330	1.48054	0.715531	0.645142		1.35049	1.45907	0.989183		0.909981	1.90314	0.908179		2.36328	2.7062	1.54896
340	1.41646	0.715531	0.646205		1.31261	1.41953	0.977491		0.911902	1.84365	0.899691		2.26693	2.60701	1.52004
350	1.36493	0.712028	0.644724		1.28184	1.37979	0.964965		0.903258	1.7852	0.90054		2.19156	2.50632	1.49457
360	1.31508	0.715531	0.643053		1.25267	1.3462	0.956237		0.902298	1.71841	0.895023		2.11227	2.4159	1.46606
370	1.27623	0.711701	0.642825		1.22468	1.31654	0.948561		0.899897	1.67614	0.889506		2.0452	2.34276	1.43876
380	1.24098	0.708852	0.64161		1.19647	1.28735	0.937388		0.888372	1.64431	0.887809		2.0044	2.26135	1.41146
390	1.20905	0.702641	0.639901		1.17377	1.26056	0.931132		0.891253	1.59212	0.887809		1.95115	2.18445	1.38641
400	1.17618	0.697223	0.63652		1.15239	1.23804	0.923687		0.897015	1.54412	0.878048		1.89745	2.12133	1.37093
410	1.14725	0.692973	0.639483		1.13464	1.21726	0.917855		0.885971	1.50132	0.887809		1.85596	2.06021	1.35015
420	1.12293	0.692693	0.639179		1.1155	1.19611	0.913361		0.875406	1.45488	0.874653		1.81493	2.0041	1.33222
430	1.09504	0.686435	0.639901		1.09631	1.1747	0.905398		0.85956	1.41992	0.860648		1.78381	1.95175	1.3253
440	1.0717	0.690031	0.641382		1.07974	1.15732	0.898486		0.858599	1.39591	0.848765		1.75661	1.90116	1.30941
450	1.04669	0.685594	0.642065		1.06464	1.14202	0.893255		0.855718	1.38391	0.858951		1.71628	1.88412	1.29841
460	1.02804	0.685127	0.641116		1.04842	1.12752	0.888051		0.846594	1.34895	0.847068		1.69715	1.86183	1.28435
470	1.00767	0.682699	0.642559		1.03645	1.11642	0.883215		0.837951	1.33121	0.83561		1.66856	1.83378	1.27743
480	0.992925	0.679009	0.642749		1.02686	1.10286	0.88047		0.838431	1.30564	0.819483		1.65174	1.80146	1.2538
490	0.97754	0.678075	0.642331		1.01643	1.09243	0.872834		0.821144	1.29311	0.817785		1.6356	1.78869	1.24565
500	0.963487	0.674666	0.642141		1.00581	1.08227	0.866647		0.802896	1.2618	0.823302		1.60817	1.77166	1.24035
510	0.95141	0.676347	0.639027		0.995225	1.06968	0.86244		0.803376	1.25554	0.826273		1.58466	1.74761	1.22304
520	0.944362	0.672985	0.637736		0.984731	1.05972	0.857727		0.811059	1.25293	0.822029		1.55147	1.7183	1.2157
530	0.937056	0.667801	0.638039		0.974515	1.04984	0.853411		0.808658	1.2378	0.826273		1.54363	1.69125	1.20572
540	0.926441	0.662477	0.637508		0.967575	1.04391	0.851936		0.818743	1.25397	0.816937		1.51713	1.67472	1.20287
550	0.923991	0.663224	0.637014		0.958209	1.03602	0.849382		0.821144	1.2498	0.808449		1.50399	1.65719	1.1992
560	0.916342	0.663411	0.636064		0.953232	1.03074	0.84639		0.818262	1.24667	0.800386		1.47771	1.63815	1.19289
570	0.907789	0.667334	0.634773		0.949631	1.02234	0.844		0.821624	1.23362	0.805903		1.46504	1.62137	1.19391
580	0.899796	0.668501	0.635495		0.942645	1.01506	0.840066		0.809139	1.2284	0.804205		1.45996	1.61786	1.18678
590	0.894295	0.671677	0.635229		0.936787	1.01002	0.837266		0.790411	1.23571	0.792747		1.45028	1.6126	1.18128
600	0.889653	0.669996	0.629608		0.930528	1.00291	0.834684		0.777445	1.2284	0.790201		1.43807	1.60659	1.16885
610	0.884883	0.67093	0.631469		0.92654	0.998764	0.830464		0.768802	1.21901	0.794444		1.42285	1.60308	1.16498
620	0.884281	0.671303	0.628392		0.920883	0.993154	0.829193		0.761118	1.20127	0.805903		1.40534	1.59757	1.1493
630	0.883508	0.668548	0.625734		0.917344	0.984957	0.8275		0.754876	1.18927	0.805903		1.39404	1.56576	1.15133
640	0.881359	0.668314	0.624974		0.912584	0.982522	0.82485		0.761599	1.17257	0.793171		1.38782	1.54823	1.15357
650	0.877921	0.664018	0.62505		0.910002	0.976559	0.821804		0.759678	1.15222	0.803356		1.38298	1.53896	1.15337
660	0.875643	0.664718	0.619391		0.905629	0.971638	0.81802		0.759198	1.16317	0.803356		1.36431	1.51617	1.14135
670	0.868122	0.663317	0.617378		0.899616	0.967507	0.815056		0.759678	1.16578	0.79784		1.3627	1.50565	1.13789
680	0.865071	0.663177	0.616466		0.895984	0.960872	0.81328		0.755836	1.16474	0.796991		1.35301	1.50164	1.13524
690	0.863653	0.661216	0.615631		0.892862	0.957328	0.812925		0.752955	1.14908	0.789352		1.33342	1.4841	1.12241
700	0.865415	0.661449	0.615023		0.890652	0.953818	0.811833		0.749594	1.135	0.78341		1.32927	1.47634	1.12424
710	0.863309	0.661963	0.616466		0.888921	0.949216	0.810371		0.735668	1.11934	0.774498		1.31475	1.4583	1.10978
720	0.86	0.663551	0.613504		0.885258	0.942867	0.808923		0.722222	1.1089	0.764738		1.30069	1.45154	1.10998
730	0.85798	0.664485	0.612516		0.883233	0.939206	0.805003		0.713579	1.09534	0.762191		1.28456	1.43075	1.09593
740	0.856046	0.66626	0.612554		0.877484	0.933058	0.804197		0.697732	1.08646	0.760494		1.28156	1.42073	1.08981
750	0.85596	0.664812	0.611871		0.87396	0.928792	0.801137		0.706856	1.07237	0.753704		1.26727	1.40746	1.08004
760	0.852479	0.664578	0.60944		0.867005	0.920881	0.799444		0.710217	1.05829	0.740548		1.25459	1.38241	1.07372
770	0.851018	0.665746	0.607465		0.86042	0.915507	0.795237		0.709257	1.05985	0.729938		1.24399	1.34784	1.0668
780	0.848482	0.664205	0.605528		0.859029	0.913693	0.792942		0.715019	1.03898	0.74564		1.232	1.34333	1.06109
790	0.844614	0.662944	0.607275		0.853435	0.908654	0.789664		0.723663	1.02228	0.74267		1.22463	1.31252	1.06415
800	0.845989	0.663644	0.606895		0.85022	0.902792	0.786946		0.739029	1.03167	0.740123		1.20895	1.29148	1.06191
810	0.840059	0.664485	0.607123		0.846943	0.898778	0.784719		0.735668	1.03324	0.73588		1.19927	1.28973	1.05376
820	0.833053	0.66257	0.606971		0.843852	0.8929	0.781851		0.731826	1.03793	0.734182		1.19835	1.2737	1.045
830	0.828541	0.664672	0.606743		0.840235	0.88734	0.7786		0.735668	1.0395	0.730363		1.18337	1.25617	1.03522
840	0.825662	0.662804	0.608073		0.836789	0.884216	0.776496		0.74143	1.02593	0.73206		1.167	1.24139	1.03033
850	0.823126	0.659861	0.610807		0.830962	0.880991	0.775663		0.725584	1.02541	0.717631		1.14603	1.23212	1.02606
860	0.817711	0.658367	0.611377		0.828412	0.878724	0.7733		0.727024	1.01341	0.717631		1.1405	1.2226	1.02646
870	0.812769	0.657246	0.612023		0.825691	0.870981	0.771101		0.719821	1.00975	0.719329		1.12759	1.19855	1.01628
880	0.807268	0.656872	0.612896		0.822399	0.866026	0.767823		0.725584	1.00819	0.71848		1.11952	1.17977	1.01383
890	0.803056	0.656919	0.614529		0.818381	0.860383	0.764654		0.729425	1.01132	0.722724		1.10339	1.172	1.01078
900	0.796481	0.655892	0.611719		0.814625	0.860232	0.760256		0.723183	1.0014	0.734606		1.08356	1.1685	1.00589
910	0.790077	0.656172	0.611491		0.811596	0.856671	0.757059		0.727024	1.00767	0.744792		1.07872	1.15622	0.997333
920	0.787541	0.654023	0.609782		0.809447	0.851851	0.757811		0.738069	0.992534	0.747762		1.07135	1.1462	0.994685
930	0.781912	0.650988	0.60963		0.807145	0.848374	0.754942		0.74191	0.999318	0.749884		1.06397	1.13593	0.992444
940	0.776196	0.649447	0.610503		0.804795	0.84703	0.755366		0.753915	1.01549	0.756674		1.05199	1.1199	0.991833
950	0.76962	0.646317	0.611985		0.804332	0.845367	0.753918		0.735668	1.01445	0.757523		1.0453	1.11339	0.9845
960	0.769577	0.642441	0.614188		0.80342	0.84436	0.752798		0.723183	1.02019	0.767708		1.03793	1.11514	0.974519
970	0.768417	0.643982	0.612706		0.802941	0.841555	0.751964		0.71598	1.02123	0.758372		1.03009	1.11114	0.971056
980	0.765881	0.642955	0.609136		0.800514	0.838397	0.750599		0.713098	1.01915	0.754128		1.03378	1.09936	0.963519
990	0.760982	0.637678	0.607047		0.801148	0.838935	0.748973		0.706376	1.0228	0.750309		1.02064	1.0931	0.955778
1000	0.756384	0.637397	0.605604		0.798675	0.838414	0.74926		0.698692	1.01915	0.754128		1.01856	1.07958	0.963111

## Sheet: Figure 4a
Figure 4a
Distance from Center (bp)	C1-gre.raw	C1-pr	C1-ar-half	C2-gre.raw	C2-pr	C2-ar-half	C3-gre.raw	C3-pr	C3-ar-half	C4-gre.raw	C4-pr	C4-ar-half
-1000	0	0	6.22e-05	0	0	6.71e-05	0	0	0	0	0	0
-990	0	0.00118086	0.00310752	0.000111757	0.0015646	0.00265981	0	0.00208333	0.00416667	0	0.001	0.00466667
-980	0.000435053	0.00267247	0.00298322	0.000245865	0.00219043	0.00290568	0	0.00347222	0.00694444	0	0.000666667	0.003
-970	0.000248602	0.00229956	0.00267247	0.000111757	0.00158695	0.00301743	0	0.00208333	0.00277778	0	0.002	0.00333333
-960	0.000372902	0.00229956	0.00335612	0.00015646	0.00143049	0.00295038	0	0.00208333	0.00555556	0.000666667	0.00233333	0.00133333
-950	0.000186451	0.00192666	0.00316967	8.94e-05	0.00227984	0.00295038	0.000694444	0.00138889	0.00277778	0	0.001	0.00366667
-940	0.000372902	0.00211311	0.00248602	8.94e-05	0.0015646	0.00288333	0	0.00277778	0.00347222	0	0.002	0.00266667
-930	0.000497203	0.00254817	0.00292107	0.00015646	0.00174341	0.00263746	0	0.00277778	0.00416667	0	0.00166667	0.00433333
-920	0.000124301	0.00211311	0.00217526	0.000223514	0.00185516	0.00270451	0.00138889	0.00208333	0.00208333	0.000333333	0.00166667	0.004
-910	0.000310752	0.00223741	0.00223741	0.000201162	0.00221279	0.00283862	0	0.000694444	0.00555556	0.000666667	0.00166667	0.00266667
-900	0.000186451	0.00180236	0.00248602	0.000178811	0.00196692	0.00335271	0	0.00208333	0.00277778	0	0.00133333	0.003
-890	0.000248602	0.00229956	0.00236171	0.000379973	0.00205632	0.00299508	0	0.00277778	0.00208333	0.000666667	0.002	0.003
-880	6.22e-05	0.00254817	0.00341827	0.000111757	0.00205632	0.00328565	0	0.00138889	0.00138889	0	0.002	0.003
-870	0.000186451	0.00279677	0.00254817	0.000290568	0.00176576	0.00303979	0	0	0.00347222	0	0.001	0.00366667
-860	0.000435053	0.00279677	0.00372902	0.000178811	0.00172105	0.00292803	0.000694444	0.00138889	0.00208333	0	0.001	0.002
-850	0.000124301	0.00192666	0.00273462	0.000178811	0.00198927	0.00335271	0.00138889	0.00416667	0.00347222	0.000666667	0.00266667	0.00366667
-840	0.000248602	0.00180236	0.00304537	0.000201162	0.00194457	0.00290568	0	0.000694444	0.00347222	0	0.00166667	0.00233333
-830	6.22e-05	0.00236171	0.00279677	0.000111757	0.00221279	0.00297273	0	0.00277778	0.00416667	0	0.000666667	0.004
-820	0.000186451	0.00174021	0.00279677	0.000201162	0.00219043	0.00303979	0	0.00277778	0.00138889	0	0.003	0.00366667
-810	0.000310752	0.00248602	0.00279677	0.000201162	0.00212338	0.00312919	0	0.00138889	0.00138889	0	0.00133333	0.00333333
-800	0.000310752	0.00273462	0.00285892	0.000178811	0.00183281	0.00319624	0	0.00277778	0.00208333	0	0.001	0.00366667
-790	0.000497203	0.00248602	0.00304537	0.000245865	0.001654	0.00290568	0.00138889	0.00416667	0.00416667	0	0.00133333	0.00266667
-780	6.22e-05	0.00192666	0.00298322	6.71e-05	0.00212338	0.00283862	0	0.00277778	0.00625	0	0.00166667	0.00333333
-770	0.000248602	0.00254817	0.00273462	0.000134108	0.00187751	0.00297273	0	0.00347222	0.000694444	0.000333333	0.004	0.00166667
-760	0.000310752	0.00186451	0.00248602	4.47e-05	0.00178811	0.00277157	0.000694444	0.000694444	0.00486111	0	0.00166667	0.00133333
-750	0.000124301	0.00149161	0.00310752	0.000134108	0.00194457	0.00270451	0	0.000694444	0.00277778	0	0.002	0.00166667
-740	0.000124301	0.00223741	0.00298322	8.94e-05	0.00174341	0.00259276	0.000694444	0.00555556	0.00486111	0	0.000666667	0.00266667
-730	0.000124301	0.00192666	0.00242387	0.000111757	0.00207868	0.00348681	0	0	0.00277778	0	0.002	0.00366667
-720	0.000186451	0.00142946	0.00254817	8.94e-05	0.00172105	0.00299508	0	0.00138889	0.00277778	0	0.00166667	0.00266667
-710	6.22e-05	0.00205096	0.00267247	0.000111757	0.00203397	0.00324095	0	0.00416667	0.00416667	0	0.00266667	0.001
-700	0.000248602	0.00229956	0.00285892	0.000178811	0.00212338	0.00312919	0.00138889	0.00208333	0.00138889	0	0.000333333	0.004
-690	0.000310752	0.00217526	0.00397763	0.000111757	0.00187751	0.00279392	0	0	0.00486111	0.000333333	0.002	0.003
-680	0.000372902	0.00254817	0.00223741	0.00015646	0.00183281	0.00310684	0	0.00347222	0.00208333	0.000666667	0.002	0.00266667
-670	0.000310752	0.00310752	0.00248602	0.000201162	0.00234689	0.00292803	0	0.00208333	0.000694444	0	0.002	0.00466667
-660	0.000248602	0.00248602	0.00267247	0.00015646	0.00192222	0.00350916	0	0.000694444	0.00555556	0	0.00233333	0.00333333
-650	0.000559354	0.00242387	0.00279677	0.000178811	0.00181046	0.00259276	0	0.00555556	0.00486111	0.000666667	0.002	0.002
-640	0.000435053	0.00205096	0.00261032	0.00015646	0.00196692	0.00268216	0	0.000694444	0.00625	0	0.000333333	0.002
-630	0.000124301	0.00211311	0.00261032	0.000178811	0.00212338	0.00295038	0	0.000694444	0.00625	0	0.00366667	0.003
-620	0.000497203	0.00167806	0.00292107	0.000223514	0.00185516	0.00328565	0	0	0.000694444	0	0.003	0.00233333
-610	0.000186451	0.00229956	0.00292107	0.000245865	0.00196692	0.00308449	0	0.00277778	0.00347222	0	0.00166667	0.00133333
-600	0.000435053	0.00304537	0.00348042	8.94e-05	0.00174341	0.00261511	0	0.00138889	0.00486111	0.000666667	0.00366667	0.002
-590	0.000435053	0.00323182	0.00341827	0.000268216	0.00216808	0.00288333	0	0	0.00416667	0.000333333	0.00166667	0.00266667
-580	0.000310752	0.00236171	0.00211311	0.00015646	0.00201162	0.00277157	0	0.00138889	0.00138889	0.000333333	0.00133333	0.000333333
-570	0.000559354	0.00273462	0.00285892	6.71e-05	0.00138579	0.00261511	0	0.000694444	0.00277778	0	0	0.005
-560	0.000310752	0.00267247	0.00211311	0.00015646	0.00174341	0.00312919	0	0.000694444	0.00138889	0	0.00233333	0.00333333
-550	0.000559354	0.00229956	0.00348042	0.000111757	0.00214573	0.00257041	0	0.00277778	0.00416667	0	0.00233333	0.00266667
-540	0.000186451	0.00236171	0.00236171	0.00015646	0.00230219	0.00290568	0	0.000694444	0.00416667	0	0.00233333	0.004
-530	0.000248602	0.00174021	0.00316967	0.000134108	0.00219043	0.00328565	0	0.000694444	0.00277778	0.000666667	0.00133333	0.004
-520	0.000310752	0.00211311	0.00360472	8.94e-05	0.00187751	0.00245865	0	0	0.00347222	0.000333333	0.00133333	0.00233333
-510	0.000186451	0.00136731	0.00298322	8.94e-05	0.00196692	0.00303979	0	0.00416667	0.000694444	0.000333333	0.00233333	0.00133333
-500	0.000186451	0.00236171	0.00310752	0.000134108	0.00172105	0.00277157	0	0.00138889	0.00486111	0	0.002	0.00166667
-490	0.000124301	0.00229956	0.00292107	6.71e-05	0.00181046	0.00281627	0	0.00277778	0.000694444	0.000333333	0.003	0.000666667
-480	0.000372902	0.00254817	0.00292107	0.000201162	0.00183281	0.00254806	0.00138889	0.00277778	0.00138889	0.000666667	0.00266667	0.004
-470	0.000807955	0.00292107	0.00354257	0.000111757	0.00201162	0.00277157	0	0.00208333	0.00416667	0	0.002	0.00333333
-460	0.000124301	0.00155376	0.00323182	0.000201162	0.0024363	0.00283862	0	0.000694444	0.000694444	0	0.00166667	0.003
-450	0.000248602	0.00229956	0.00310752	0.000111757	0.00183281	0.00272687	0	0	0.00486111	0	0.002	0.002
-440	0.000248602	0.00174021	0.00323182	0.000178811	0.00201162	0.00299508	0	0.000694444	0.000694444	0	0.00133333	0.00266667
-430	0.000186451	0.00248602	0.00254817	0.00015646	0.00189987	0.0032186	0	0.00138889	0.00347222	0	0.002	0.002
-420	0.000186451	0.00217526	0.00310752	0.000402325	0.0025257	0.00292803	0	0.00138889	0.00208333	0	0.002	0.00233333
-410	0.000310752	0.00217526	0.00223741	0.000134108	0.00212338	0.00301743	0	0.00208333	0.000694444	0	0.002	0.004
-400	0.000186451	0.00223741	0.00236171	0.000245865	0.00225749	0.00292803	0	0.00347222	0.00347222	0.000666667	0.001	0.00433333
-390	0.000310752	0.00223741	0.00292107	0.000178811	0.00158695	0.00308449	0	0.00347222	0.00347222	0	0.000666667	0.00566667
-380	0.000621504	0.00198881	0.00323182	0.000134108	0.00205632	0.00292803	0	0.00138889	0.00347222	0.000333333	0.00166667	0.00333333
-370	0.000186451	0.00223741	0.00261032	0.000201162	0.00192222	0.00265981	0	0.000694444	0.00138889	0.000666667	0.002	0.00266667
-360	0.000124301	0.00242387	0.00242387	0.00015646	0.00210103	0.00277157	0	0	0.00416667	0.000666667	0.005	0.00266667
-350	0.000497203	0.00229956	0.00292107	0.000111757	0.00187751	0.0032186	0	0.00347222	0.00555556	0	0.00233333	0.004
-340	0	0.00229956	0.00372902	0.000201162	0.00236924	0.00236924	0	0.00138889	0.00347222	0.000666667	0.00233333	0.002
-330	0	0.00211311	0.00354257	0.00015646	0.0016987	0.00279392	0	0.00277778	0.00486111	0	0.002	0.00266667
-320	0.000310752	0.00261032	0.00285892	8.94e-05	0.00172105	0.00306214	0	0.00208333	0.00277778	0.000333333	0.002	0.00566667
-310	0.000186451	0.00192666	0.00304537	0.000268216	0.00181046	0.00290568	0	0.00208333	0.00347222	0.000666667	0.003	0.00233333
-300	0.000248602	0.00267247	0.00323182	4.47e-05	0.00214573	0.00317389	0	0.00208333	0.00625	0	0.002	0.00433333
-290	0.000435053	0.00248602	0.00323182	0.000245865	0.00205632	0.00292803	0	0.00208333	0.00277778	0	0.00166667	0.00266667
-280	0.000248602	0.00180236	0.00279677	0.000178811	0.00192222	0.00310684	0	0.00208333	0.00277778	0	0.001	0.00366667
-270	0.000186451	0.00155376	0.00254817	6.71e-05	0.00167635	0.00288333	0	0.000694444	0.00208333	0.000666667	0.00233333	0.00266667
-260	0.000124301	0.00229956	0.00285892	8.94e-05	0.00172105	0.00301743	0	0.00208333	0.00347222	0	0.00133333	0.002
-250	0.000435053	0.00248602	0.00285892	6.71e-05	0.00176576	0.003308	0	0.00138889	0.00625	0	0.00333333	0.003
-240	0.000497203	0.00248602	0.00341827	0.000178811	0.00210103	0.00308449	0	0.00277778	0.000694444	0	0.002	0.00133333
-230	0.000683654	0.00254817	0.00316967	0.000111757	0.00181046	0.00341976	0	0.00138889	0.00486111	0	0.002	0.00133333
-220	0.000310752	0.00186451	0.00223741	0.000223514	0.00181046	0.00324095	0	0.00138889	0.00486111	0	0.00133333	0.003
-210	0.000559354	0.00211311	0.00329397	0.00015646	0.00140814	0.00292803	0	0.00416667	0.00555556	0.000333333	0.00533333	0.003
-200	0.000372902	0.00211311	0.00298322	0.000201162	0.00216808	0.00317389	0	0.00138889	0.00347222	0	0.00166667	0.00466667
-190	0.000248602	0.00223741	0.00329397	0.000178811	0.00207868	0.00292803	0	0.00277778	0.00555556	0	0.00166667	0.003
-180	0.000435053	0.00211311	0.00366687	0.00015646	0.00187751	0.00234689	0	0.00208333	0.000694444	0	0.001	0.002
-170	0.000435053	0.00273462	0.00366687	0.000134108	0.00178811	0.00265981	0	0.00208333	0.00347222	0	0.002	0.001
-160	0.000248602	0.00174021	0.00261032	0.000111757	0.00167635	0.00324095	0	0	0.00138889	0	0.00233333	0.00333333
-150	0.000497203	0.00267247	0.00385332	0.000178811	0.0016093	0.00312919	0.000694444	0.00138889	0.00486111	0.000333333	0.001	0.005
-140	0.000435053	0.00298322	0.00341827	4.47e-05	0.001654	0.00344211	0	0	0.00416667	0.000333333	0.00133333	0.001
-130	0.000435053	0.00329397	0.00310752	8.94e-05	0.00234689	0.00357622	0	0.00347222	0.00416667	0	0.001	0.004
-120	0.000435053	0.00304537	0.00354257	0.000245865	0.0024363	0.0032186	0	0.000694444	0.00625	0	0.00366667	0.005
-110	0.000932256	0.00397763	0.00391547	0.000223514	0.00203397	0.00341976	0	0.00138889	0.00347222	0	0.002	0.00433333
-100	0.000559354	0.00254817	0.00372902	0.00015646	0.00268216	0.00350916	0	0.00208333	0.00416667	0	0.00166667	0.00266667
-90	0.000683654	0.00335612	0.00323182	0.000469379	0.00265981	0.00377738	0	0.000694444	0.00416667	0.000333333	0.000666667	0.003
-80	0.00136731	0.00546924	0.00416408	0.000514081	0.00265981	0.00388914	0	0.00208333	0.00625	0	0.00166667	0.00233333
-70	0.00180236	0.00528278	0.00403978	0.000379973	0.00250335	0.00379973	0	0.00208333	0.00347222	0.000333333	0.00166667	0.003
-60	0.00211311	0.00509633	0.00447483	0.00049173	0.00308449	0.00411265	0	0.000694444	0.00625	0	0.001	0.00266667
-50	0.00335612	0.00758235	0.00577999	0.000916406	0.00420206	0.00485025	0	0.00138889	0.00625	0	0.00233333	0.00333333
-40	0.00466128	0.00870106	0.00671224	0.00149754	0.00529727	0.00458203	0	0.000694444	0.00555556	0.001	0.00133333	0.002
-30	0.00621504	0.0116221	0.00596644	0.00214573	0.00645954	0.00520787	0	0	0.00486111	0	0.00266667	0.00333333
-20	0.0117464	0.0192045	0.00845245	0.00397854	0.00911936	0.00599017	0	0.000694444	0.00486111	0	0.001	0.00333333
-10	0.030578	0.042573	0.0128651	0.00782298	0.0155118	0.00695127	0	0.00138889	0.00208333	0	0.00166667	0.004
0	0.0249223	0.0361094	0.016532	0.00719714	0.0139473	0.00873938	0	0	0.00416667	0.000333333	0.00233333	0.00366667
10	0.0361715	0.04711	0.0149782	0.00809119	0.0146178	0.00757711	0	0	0.00416667	0	0.001	0.003
20	0.0121815	0.0207582	0.0114978	0.00402324	0.00907465	0.00594546	0	0	0.00347222	0.000333333	0.00233333	0.002
30	0.00888751	0.0156619	0.00677439	0.00167635	0.00610192	0.00543138	0	0.00347222	0.00347222	0.00133333	0.00266667	0.00366667
40	0.00515848	0.010317	0.00565569	0.00172105	0.00587841	0.00507376	0	0.000694444	0.00416667	0.000333333	0.003	0.00366667
50	0.00385332	0.00888751	0.00472343	0.00113992	0.00406795	0.00411265	0	0	0.00486111	0.000666667	0.002	0.00266667
60	0.00273462	0.00683654	0.00422623	0.00116227	0.00415735	0.0041797	0	0.00138889	0.00277778	0	0.002	0.00266667
70	0.00136731	0.00397763	0.00410193	0.000849352	0.004135	0.00400089	0	0.00208333	0.00625	0.000666667	0.00266667	0.003
80	0.00192666	0.00571784	0.00372902	0.000536433	0.00308449	0.00435852	0	0.00277778	0.00763889	0.000333333	0.00133333	0.00266667
90	0.00130516	0.00397763	0.00360472	0.000469379	0.00279392	0.00415735	0	0.00208333	0.00347222	0.000666667	0.00233333	0.00266667
100	0.00105656	0.00379117	0.00310752	0.000402325	0.00230219	0.00391149	0	0.00208333	0.00347222	0	0.00133333	0.00366667
110	0.000497203	0.00391547	0.00391547	0.00015646	0.0025257	0.00341976	0	0	0.00416667	0	0.000666667	0.00333333
120	0.000310752	0.00310752	0.00403978	0.00033527	0.00236924	0.00353151	0	0.00138889	0.00486111	0	0.000333333	0.007
130	0.000807955	0.00348042	0.00304537	0.000178811	0.00205632	0.00355387	0	0.000694444	0.00486111	0	0.001	0.00166667
140	0.000497203	0.00292107	0.00205096	0.000111757	0.00181046	0.003308	0	0.000694444	0.00347222	0	0.00333333	0.004
150	0.000248602	0.00273462	0.00292107	0.000223514	0.00201162	0.0032633	0	0.00347222	0.00555556	0	0.002	0.00366667
160	0.000683654	0.00366687	0.00285892	0.000201162	0.00174341	0.00350916	0	0.00277778	0.00416667	0	0.001	0.004
170	0.000559354	0.00279677	0.00354257	0.00015646	0.00172105	0.00290568	0	0.00347222	0.00555556	0.000333333	0.002	0.003
180	0.000435053	0.00298322	0.00242387	0.00015646	0.00174341	0.00283862	0	0.00138889	0.00277778	0.000333333	0.002	0.003
190	0.000372902	0.00229956	0.00354257	0.000178811	0.00172105	0.00236924	0	0.00138889	0.00347222	0	0.00133333	0.00166667
200	0.000435053	0.00285892	0.00403978	6.71e-05	0.00214573	0.00348681	0	0.00138889	0.00416667	0.000333333	0.003	0.003
210	0.000372902	0.00323182	0.00310752	0.000223514	0.00210103	0.00295038	0	0.000694444	0.00486111	0	0.002	0.00166667
220	0.000497203	0.00242387	0.00298322	0.000201162	0.0016987	0.00281627	0	0.00138889	0.00138889	0.000333333	0.00233333	0.00233333
230	0.000186451	0.00236171	0.00316967	8.94e-05	0.00185516	0.00288333	0	0.00347222	0.000694444	0	0.00166667	0.002
240	0.000497203	0.00205096	0.00310752	4.47e-05	0.00176576	0.00254806	0	0.000694444	0.00625	0.000333333	0.00133333	0.003
250	0.000248602	0.00223741	0.00298322	0.000178811	0.00189987	0.00308449	0	0.00277778	0	0.000666667	0.00233333	0.002
260	0.000497203	0.00236171	0.00292107	0.00015646	0.00185516	0.00272687	0	0	0.00555556	0	0.000666667	0.003
270	0.000497203	0.00279677	0.00354257	0.00015646	0.00187751	0.00283862	0	0.00277778	0.00208333	0	0.000666667	0.00233333
280	0.000186451	0.00205096	0.00279677	8.94e-05	0.00192222	0.00295038	0	0.00138889	0.00208333	0.000333333	0.00166667	0.00366667
290	0.000186451	0.00292107	0.00273462	0.000178811	0.00181046	0.00270451	0	0.00208333	0.00486111	0	0.00133333	0.004
300	0.000497203	0.00198881	0.00310752	6.71e-05	0.00196692	0.00257041	0	0.000694444	0.00347222	0.000333333	0.00266667	0.003
310	0.000497203	0.00285892	0.00273462	0.000134108	0.00198927	0.00295038	0	0	0.00208333	0	0.003	0.003
320	0.000435053	0.00254817	0.00323182	0.00015646	0.00212338	0.00333035	0	0.00208333	0.00486111	0	0.001	0.00233333
330	0.000186451	0.00223741	0.00323182	0.000245865	0.00196692	0.00277157	0	0.00208333	0.00208333	0	0.00233333	0.00266667
340	0.000435053	0.00229956	0.00267247	0.000268216	0.00201162	0.00290568	0	0	0.00347222	0	0.00233333	0.00466667
350	0.000248602	0.00254817	0.00335612	0.000111757	0.00207868	0.00286097	0	0.00138889	0.00208333	0	0.00266667	0.004
360	0.000186451	0.00254817	0.00223741	8.94e-05	0.00178811	0.00270451	0.00138889	0.00277778	0.000694444	0.000666667	0.003	0.002
370	0.000186451	0.00167806	0.00298322	4.47e-05	0.0016987	0.00277157	0	0.00138889	0.00208333	0	0.001	0.005
380	0.000372902	0.00217526	0.00217526	0.000201162	0.00201162	0.00303979	0	0.00208333	0.00138889	0.00133333	0.00366667	0.003
390	0.000248602	0.00236171	0.00285892	0.000290568	0.00221279	0.00310684	0.00138889	0.00138889	0.00208333	0	0.000333333	0.00333333
400	0.000248602	0.00211311	0.00279677	6.71e-05	0.00194457	0.00279392	0	0.00208333	0.00347222	0.000666667	0.001	0.00333333
410	0.000248602	0.00236171	0.00248602	0.00015646	0.00183281	0.00292803	0.000694444	0.00138889	0.00138889	0	0.001	0.00433333
420	0.000124301	0.00161591	0.00298322	0.000111757	0.00178811	0.00283862	0	0.00208333	0.00416667	0.001	0.00333333	0.00333333
430	0.000248602	0.00304537	0.00329397	0.000245865	0.00163165	0.00292803	0.000694444	0.00208333	0.00416667	0	0.00266667	0.00233333
440	0.000621504	0.00304537	0.00335612	8.94e-05	0.00196692	0.00310684	0.00138889	0.00347222	0.00416667	0.000333333	0.00133333	0.00333333
450	0.000186451	0.00155376	0.00304537	4.47e-05	0.00163165	0.00319624	0	0.000694444	0.00347222	0	0.000666667	0.001
460	0.000372902	0.00205096	0.00292107	0.000290568	0.00232454	0.00292803	0	0.00138889	0.000694444	0	0.002	0.00133333
470	0.000310752	0.00174021	0.00310752	0.00015646	0.00201162	0.00341976	0	0.000694444	0.00208333	0.000666667	0.00166667	0.00166667
480	0.000372902	0.00242387	0.00348042	0.000223514	0.00203397	0.00274922	0.00138889	0.00347222	0.00416667	0	0.002	0.00233333
490	0.000248602	0.00223741	0.00304537	0.000111757	0.00143049	0.00290568	0.000694444	0.00277778	0.00277778	0	0.00166667	0.005
500	0.000124301	0.00205096	0.00441268	0.000201162	0.00225749	0.00263746	0	0.00138889	0.00347222	0.000666667	0.00166667	0.002
510	0.000310752	0.00261032	0.00372902	0.000201162	0.00183281	0.00259276	0	0.00138889	0.00208333	0	0.00133333	0.00333333
520	0.000248602	0.00279677	0.00379117	0.000134108	0.00187751	0.00274922	0	0.000694444	0.00347222	0	0.00333333	0.003
530	0.000248602	0.00217526	0.00261032	6.71e-05	0.001654	0.00328565	0.000694444	0.00208333	0.00625	0	0.00166667	0.004
540	0.000372902	0.00242387	0.00273462	0.000290568	0.00223514	0.00274922	0.000694444	0.00138889	0.00208333	0	0.00266667	0.003
550	0.000807955	0.00279677	0.00248602	0.000111757	0.00163165	0.00303979	0	0	0.00138889	0	0.00133333	0.00233333
560	0.000497203	0.00292107	0.00236171	0.000111757	0.00194457	0.00279392	0	0.00208333	0.00347222	0	0.00233333	0.00166667
570	0.000248602	0.00236171	0.00248602	0.000201162	0.00212338	0.00263746	0	0.00138889	0.00277778	0.000333333	0.003	0.00433333
580	6.22e-05	0.00155376	0.00348042	0.000178811	0.00189987	0.00308449	0	0.000694444	0.00416667	0.000333333	0.002	0.00266667
590	0.000124301	0.00211311	0.00254817	0.000201162	0.00203397	0.00265981	0	0.000694444	0.00277778	0	0.00133333	0.00266667
600	0.000248602	0.00186451	0.00248602	8.94e-05	0.00185516	0.00303979	0	0.00208333	0.00277778	0	0.002	0.00466667
610	0.000124301	0.00167806	0.00341827	0.000223514	0.00205632	0.00265981	0	0	0.00208333	0	0.00233333	0.004
620	0.000372902	0.00192666	0.00372902	0.000134108	0.00205632	0.00315154	0	0.00138889	0.00277778	0	0.000333333	0.000333333
630	0.000124301	0.00242387	0.00329397	6.71e-05	0.00203397	0.00295038	0	0.000694444	0.00347222	0	0.003	0.00166667
640	0.000745805	0.00236171	0.00348042	0.000134108	0.00212338	0.00303979	0	0.000694444	0.00277778	0	0.001	0.002
650	0.000435053	0.00180236	0.00348042	6.71e-05	0.00230219	0.00348681	0	0.00208333	0.00347222	0	0.000666667	0.002
660	0.000310752	0.00217526	0.00254817	0.000245865	0.00198927	0.00277157	0	0.00277778	0.000694444	0.000333333	0.00366667	0.00166667
670	0.000124301	0.00236171	0.00273462	0.00015646	0.00212338	0.00283862	0	0.000694444	0.00277778	0.000333333	0.002	0.00266667
680	0.000186451	0.00205096	0.00329397	6.71e-05	0.00198927	0.00288333	0	0	0.00277778	0	0.000666667	0.00433333
690	0.000124301	0.00130516	0.00285892	0.000178811	0.00210103	0.00265981	0	0.000694444	0.000694444	0	0.00166667	0.00166667
700	0.000559354	0.00279677	0.00323182	0.000379973	0.00223514	0.00299508	0	0.00138889	0.00277778	0	0.001	0.00266667
710	6.22e-05	0.00236171	0.00316967	0.000268216	0.00201162	0.00288333	0	0.000694444	0.00486111	0.000333333	0.004	0.00166667
720	0.000124301	0.00229956	0.00261032	8.94e-05	0.00214573	0.00346446	0	0.00138889	0.00138889	0	0.00133333	0.00233333
730	6.22e-05	0.00174021	0.00267247	6.71e-05	0.00201162	0.00295038	0	0.00277778	0.00416667	0.000666667	0.00433333	0.003
740	6.22e-05	0.00180236	0.00285892	0.000245865	0.00205632	0.00272687	0	0	0.000694444	0	0.003	0.00333333
750	0.000248602	0.00217526	0.00217526	0.000111757	0.00207868	0.00310684	0	0.00208333	0.00347222	0.000666667	0.00266667	0.00133333
760	0.000497203	0.00130516	0.00304537	0.000201162	0.00203397	0.00272687	0	0.00347222	0.00277778	0	0.00133333	0.003
770	0.000435053	0.00236171	0.00316967	0.000245865	0.00203397	0.00257041	0	0.00138889	0.00277778	0	0.00166667	0.001
780	0.000186451	0.00217526	0.00335612	0.000134108	0.00181046	0.00317389	0	0.00277778	0.00416667	0.000333333	0.002	0.00266667
790	0.000310752	0.00223741	0.00310752	0.000201162	0.00241395	0.00317389	0	0.00277778	0.00416667	0	0.002	0.001
800	0.000124301	0.00254817	0.00354257	0.000111757	0.0015646	0.00292803	0.000694444	0.00486111	0.00277778	0	0.001	0.003
810	0.000248602	0.00217526	0.00267247	0.000111757	0.00185516	0.00272687	0	0	0.00416667	0	0.002	0.00233333
820	0.000435053	0.00155376	0.00341827	0.000223514	0.00216808	0.00297273	0	0.00208333	0.00138889	0	0.001	0.00366667
830	0.000186451	0.00254817	0.00285892	0.000134108	0.00192222	0.00254806	0	0.000694444	0.00486111	0	0.000666667	0.00366667
840	0.000248602	0.00211311	0.00267247	0.000111757	0.00227984	0.00254806	0	0.00277778	0.00416667	0	0.00166667	0.00366667
850	0.000248602	0.00186451	0.00292107	6.71e-05	0.00205632	0.00257041	0	0.00138889	0.00208333	0.000333333	0.002	0.005
860	0.000497203	0.00273462	0.00273462	0.000223514	0.00205632	0.00315154	0	0	0.00277778	0	0.00233333	0.002
870	0.000124301	0.00198881	0.00279677	0.00015646	0.00205632	0.00292803	0	0.00277778	0.00138889	0	0.002	0.00266667
880	6.22e-05	0.00267247	0.00229956	0.000290568	0.00194457	0.00286097	0	0.00208333	0.000694444	0	0.000666667	0.00166667
890	0.000186451	0.00229956	0.00229956	0.000201162	0.00183281	0.00277157	0.00277778	0.00486111	0.00138889	0	0.00133333	0.00166667
900	0.000186451	0.00236171	0.00273462	0.000223514	0.00216808	0.00270451	0.000694444	0.00208333	0.00416667	0	0.00133333	0.00333333
910	0.000186451	0.00217526	0.00298322	0.000245865	0.00205632	0.00306214	0	0.00347222	0.000694444	0.000333333	0.00366667	0.00433333
920	0.000372902	0.00211311	0.00348042	0.000223514	0.00241395	0.00319624	0.000694444	0.00208333	0.00555556	0	0.001	0.002
930	0.000372902	0.00223741	0.00261032	6.71e-05	0.00183281	0.00268216	0	0.00138889	0.00416667	0	0.00133333	0.002
940	0.000310752	0.00192666	0.00329397	8.94e-05	0.00181046	0.00292803	0	0.000694444	0.00416667	0	0.00233333	0.00333333
950	0.000310752	0.00248602	0.00236171	0.000379973	0.00259276	0.00261511	0	0.00277778	0.00277778	0	0.002	0.00366667
960	0	0.00186451	0.00304537	0.000201162	0.00176576	0.00310684	0	0.00347222	0.00277778	0.000333333	0.002	0.00233333
970	6.22e-05	0.00267247	0.00323182	6.71e-05	0.00207868	0.00292803	0	0.00347222	0.00416667	0.000333333	0.00166667	0.005
980	6.22e-05	0.00267247	0.00316967	8.94e-05	0.00210103	0.00317389	0	0.00208333	0.00347222	0	0.002	0.00333333
990	0	0.00174021	0.00236171	0.000223514	0.00183281	0.00281627	0	0.00347222	0.00486111	0	0.00166667	0.004
1000	0	0	0.000683654	0	0	0.000312919	0	0	0	0	0	0.000666667

## Sheet: Figure 5b
Figure 5b
Distance from Center (bp)	C1.2-GRwt-Dex	C1.2-GRdim-Dex	C2.2-GRwt-Dex	C2.2-GRdim-Dex		C1.2-DHS-NT	C1.2-DHS-Dex	C2.2-DHS-NT	C2.2-DHS-Dex
-1000	1.40362	1.1381	1.49965	1.39787		2.52185	3.50013	2.62161	2.83529
-990	1.41464	1.13612	1.50222	1.40073		2.52659	3.51492	2.62761	2.84782
-980	1.41092	1.13258	1.50003	1.40208		2.54956	3.49853	2.64792	2.84031
-970	1.40362	1.14446	1.50216	1.40437		2.61323	3.5513	2.66719	2.85514
-960	1.40983	1.13838	1.50246	1.4075		2.63096	3.57608	2.67393	2.88096
-950	1.41511	1.15139	1.5033	1.41462		2.63645	3.5533	2.70824	2.89043
-940	1.41899	1.16582	1.50519	1.41984		2.57778	3.55729	2.73181	2.92838
-930	1.42334	1.17643	1.51206	1.42533		2.57004	3.56249	2.74268	2.96702
-920	1.42613	1.18449	1.51598	1.43036		2.54856	3.61246	2.75603	2.97008
-910	1.43777	1.20132	1.52122	1.43538		2.62522	3.7	2.76543	2.99347
-900	1.43995	1.20754	1.52528	1.4443		2.66567	3.77995	2.76008	3.01951
-890	1.44817	1.21433	1.52785	1.4493		2.70162	3.91026	2.77134	3.02021
-880	1.44911	1.2347	1.5368	1.45172		2.72185	3.97142	2.78978	3.0475
-870	1.45671	1.24318	1.54591	1.45842		2.73159	4.0042	2.81722	3.05349
-860	1.46385	1.26115	1.55437	1.4643		2.7608	4.0138	2.80778	3.05774
-850	1.46789	1.2668	1.56351	1.46551		2.73184	4.02979	2.81013	3.05084
-840	1.47053	1.27345	1.57046	1.47017		2.73658	4.07416	2.83623	3.09067
-830	1.47441	1.27699	1.57903	1.47595		2.75056	4.09055	2.83896	3.12457
-820	1.47379	1.27713	1.58863	1.48157		2.74107	4.04977	2.81613	3.1268
-810	1.47953	1.28646	1.60417	1.48519		2.73084	4.04258	2.81639	3.12597
-800	1.48543	1.28208	1.61218	1.48911		2.70062	4.03218	2.81074	3.13975
-790	1.50235	1.28222	1.61883	1.49147		2.64444	3.96503	2.82688	3.14706
-780	1.50732	1.26694	1.62637	1.49386		2.58602	3.84471	2.83192	3.17769
-770	1.51322	1.2702	1.63151	1.4966		2.57154	3.80353	2.84136	3.19907
-760	1.50639	1.25789	1.63818	1.4983		2.57728	3.81632	2.86888	3.22991
-750	1.49925	1.2504	1.6384	1.49576		2.59526	3.83391	2.9002	3.25553
-740	1.49537	1.24729	1.64608	1.49761		2.65343	3.84231	2.92703	3.27565
-730	1.49009	1.24106	1.65078	1.50034		2.68464	3.87629	2.96421	3.29536
-720	1.48885	1.24304	1.65216	1.5031		2.68739	3.83032	2.98474	3.30197
-710	1.49956	1.23951	1.64951	1.50719		2.69313	3.78155	3.01357	3.33518
-700	1.4949	1.23003	1.64757	1.51593		2.69064	3.79354	3.06767	3.36205
-690	1.50157	1.22791	1.64573	1.52268		2.71885	3.79234	3.11407	3.41385
-680	1.5171	1.22041	1.64313	1.52598		2.76404	3.80873	3.16182	3.47909
-670	1.53278	1.21872	1.64389	1.52963		2.79001	3.8531	3.22035	3.51258
-660	1.54271	1.21094	1.63873	1.53121		2.83021	3.86589	3.25519	3.54655
-650	1.54302	1.21377	1.63559	1.53665		2.8784	3.92066	3.29528	3.58269
-640	1.55575	1.2057	1.63462	1.53929		2.90836	3.95424	3.36334	3.62801
-630	1.55482	1.21221	1.63167	1.54672		2.87765	3.96903	3.40687	3.6576
-620	1.57065	1.21504	1.63097	1.55195		2.85518	3.92945	3.39552	3.67772
-610	1.58323	1.22805	1.63564	1.55729		2.82472	3.89268	3.39957	3.70132
-600	1.59906	1.23442	1.63713	1.56404		2.8372	4.0134	3.40926	3.67612
-590	1.61738	1.24318	1.645	1.5705		2.85968	4.13092	3.40844	3.69067
-580	1.62343	1.24785	1.64586	1.57729		2.89388	4.23925	3.39374	3.71295
-570	1.65137	1.25393	1.6553	1.57966		2.94657	4.33519	3.39152	3.68858
-560	1.67776	1.26383	1.65708	1.58306		2.94607	4.41194	3.36134	3.66066
-550	1.69686	1.27317	1.66141	1.58047		2.97303	4.4639	3.35068	3.64764
-540	1.71161	1.27925	1.6663	1.5787		3.07865	4.54345	3.3262	3.62237
-530	1.73148	1.28957	1.67003	1.57407		3.13558	4.60182	3.29798	3.5955
-520	1.74343	1.30188	1.6745	1.57619		3.14981	4.67137	3.25501	3.58512
-510	1.77075	1.31263	1.68088	1.58084		3.14057	4.85885	3.20709	3.55435
-500	1.78208	1.32988	1.68774	1.57636		3.16305	4.92281	3.19126	3.53298
-490	1.79714	1.32493	1.69523	1.57732		3.14956	4.92361	3.1833	3.53994
-480	1.81064	1.32691	1.69742	1.57946		3.16579	4.86404	3.1696	3.55512
-470	1.81763	1.33313	1.70342	1.58047		3.13808	4.81408	3.13573	3.52469
-460	1.82555	1.34261	1.71029	1.58651		3.10412	4.73133	3.1165	3.51968
-450	1.81592	1.34728	1.71535	1.59023		3.09488	4.70135	3.12285	3.53966
-440	1.8285	1.34897	1.72262	1.59589		3.07091	4.67377	3.12524	3.55219
-430	1.84588	1.35095	1.72595	1.60079		3.07965	4.64179	3.14542	3.59222
-420	1.8642	1.35463	1.72916	1.60865		3.05119	4.65018	3.16208	3.60392
-410	1.8673	1.34982	1.73265	1.61488		2.9618	4.61621	3.19652	3.61847
-400	1.86529	1.35463	1.74336	1.62321		2.91186	4.51227	3.22844	3.66247
-390	1.87165	1.35746	1.75087	1.63284		2.85618	4.48109	3.26741	3.70536
-380	1.87227	1.3675	1.76407	1.64265		2.8789	4.49708	3.2818	3.73941
-370	1.87305	1.37373	1.77518	1.65272		2.90787	4.53786	3.31011	3.75152
-360	1.88174	1.39041	1.78735	1.66272		2.94057	4.56384	3.32951	3.75605
-350	1.87957	1.39593	1.8053	1.67824		2.98926	4.623	3.37104	3.79824
-340	1.8878	1.41771	1.82206	1.69437		3.09638	4.73693	3.43618	3.84551
-330	1.92629	1.4361	1.83847	1.70841		3.18627	4.82407	3.48832	3.8783
-320	1.95299	1.45887	1.87143	1.72497		3.30487	4.97477	3.55751	3.93115
-310	1.96665	1.46665	1.9006	1.74839		3.396	5.12068	3.63596	4.01434
-300	1.9963	1.4815	1.93575	1.7747		3.53034	5.26778	3.76547	4.14133
-290	2.05312	1.50455	1.98244	1.80741		3.65568	5.44007	3.8925	4.30105
-280	2.10807	1.52265	2.04663	1.84914		3.83046	5.67832	4.0484	4.49871
-270	2.16163	1.54401	2.12079	1.89915		4.01748	5.99731	4.2394	4.71815
-260	2.23195	1.587	2.21639	1.95832		4.2377	6.39345	4.48515	5.01739
-250	2.32462	1.63481	2.32557	2.02827		4.49938	6.90872	4.82266	5.43115
-240	2.43919	1.67469	2.46178	2.11897		4.81248	7.42918	5.25249	5.9057
-230	2.56725	1.73324	2.61827	2.23549		5.13908	8.09835	5.77786	6.49463
-220	2.74826	1.78161	2.81036	2.37545		5.47915	8.79989	6.40839	7.20638
-210	2.97148	1.83352	3.02779	2.53638		5.91311	9.7085	7.14703	8.05577
-200	3.23321	1.91088	3.28924	2.72851		6.44694	10.8709	8.05888	9.03814
-190	3.56929	1.9932	3.58964	2.95789		6.97878	12.1173	9.11676	10.1724
-180	3.99401	2.0864	3.93923	3.22095		7.63196	13.492	10.3197	11.5543
-170	4.58964	2.19417	4.34286	3.54926		8.50811	15.1957	11.7461	13.0952
-160	5.37791	2.35045	4.74036	3.92712		9.38202	17.0274	13.3928	14.9168
-150	6.8042	2.53573	5.50055	4.38121		10.3625	19.1108	15.3529	17.0217
-140	8.69122	2.77305	6.4069	4.93523		11.4774	21.3769	17.6476	19.4996
-130	10.8092	3.04983	7.37044	5.57223		12.9331	24.2023	20.2613	22.2522
-120	13.0392	3.35688	8.38129	6.28023		14.3695	27.3003	23.0949	25.3333
-110	15.4091	3.69547	9.45049	7.07186		15.8462	30.85	26.3261	28.6996
-100	17.8798	4.03405	10.555	7.90403		17.1291	34.566	29.7999	32.3935
-90	20.4075	4.38919	11.6969	8.75604		18.4669	37.9026	33.316	36.2665
-80	22.9615	4.75055	12.824	9.61117		19.7361	41.346	36.9241	40.2268
-70	25.485	5.13637	13.9136	10.4599		21.0197	44.6606	40.5133	43.9862
-60	27.9127	5.47255	14.968	11.2644		22.1838	47.8338	44.0256	47.7304
-50	30.2479	5.79558	15.9459	12.0229		23.2345	50.9905	47.2261	51.2594
-40	32.3918	6.11112	16.8517	12.6976		24.1174	53.8063	50.1692	54.5265
-30	34.3585	6.39243	17.6514	13.2801		24.9538	56.2255	52.6551	57.2787
-20	36.1483	6.60924	18.3079	13.7455		25.6462	57.8721	54.5254	59.2311
-10	37.5071	6.76878	18.8723	14.0736		26.0979	59.1013	55.8957	60.5362
0	38.2828	6.85109	19.3077	14.2251		26.2527	59.882	56.5586	61.2778
10	37.886	6.81135	19.0913	14.1703		26.0936	59.3855	56.4083	61.0452
20	36.682	6.68788	18.5911	13.9412		25.7258	58.5037	55.3666	59.9404
30	35.0505	6.50628	17.9962	13.5568		25.2854	56.9726	53.6826	58.0535
40	33.1698	6.28267	17.2783	13.0292		24.6092	54.7941	51.502	55.7172
50	31.0619	5.99854	16.4514	12.3757		23.5458	52.3888	48.7529	52.9018
60	28.7699	5.68937	15.5005	11.6537		22.4806	49.3848	45.6666	49.5061
70	26.3573	5.35446	14.459	10.8657		21.3563	46.1497	42.2321	45.6791
80	23.8408	4.97981	13.3803	10.0297		20.1061	42.6004	38.6605	41.7115
90	21.3039	4.62637	12.2795	9.17337		18.7556	39.4284	34.9978	37.8201
100	18.827	4.26897	11.1579	8.32321		17.4305	35.8543	31.4981	33.954
110	16.363	3.90394	10.0413	7.48801		15.9348	32.0184	27.9786	30.1444
120	13.9879	3.5365	8.95731	6.68451		14.3271	28.7673	24.5936	26.5815
130	11.7231	3.21587	7.90085	5.93754		12.7531	25.3444	21.4334	23.3298
140	9.53926	2.93004	6.92325	5.24905		11.4836	22.6665	18.7178	20.4251
150	7.57835	2.65128	5.99795	4.64081		10.3768	20.3324	16.3008	17.8937
160	5.84066	2.44295	5.03495	4.14439		9.36305	18.2246	14.2171	15.6281
170	4.98408	2.28398	4.61996	3.72725		8.47765	16.5049	12.4057	13.6369
180	4.29423	2.1499	4.19494	3.37559		7.7985	14.9503	10.8647	11.9961
190	3.77714	2.03152	3.80956	3.07781		7.14532	13.4545	9.53199	10.5429
200	3.4007	1.93846	3.47117	2.82983		6.45893	12.043	8.44971	9.33856
210	3.10203	1.84328	3.17082	2.62084		5.88589	10.8682	7.55625	8.36329
220	2.85599	1.77723	2.92257	2.44531		5.38002	9.82163	6.80148	7.52525
230	2.65869	1.71458	2.72241	2.30128		4.88864	8.99297	6.12094	6.76003
240	2.49196	1.66097	2.54105	2.17678		4.53159	8.27863	5.59087	6.14792
250	2.3462	1.60737	2.38675	2.07278		4.31361	7.77016	5.13655	5.66251
260	2.23319	1.57017	2.26025	1.988		4.1191	7.28927	4.7609	5.25626
270	2.15914	1.54472	2.16081	1.92215		3.9216	6.91951	4.46145	4.96093
280	2.08913	1.5235	2.07448	1.87281		3.77278	6.66008	4.25353	4.78026
290	2.03775	1.50172	2.01583	1.83316		3.62597	6.29991	4.09228	4.62806
300	1.98683	1.47838	1.96533	1.7999		3.46442	6.05487	3.96678	4.50595
310	1.95827	1.46085	1.92505	1.76813		3.46567	5.89458	3.87293	4.42303
320	1.90642	1.44812	1.89603	1.74714		3.37653	5.80863	3.78852	4.33384
330	1.8746	1.43567	1.8724	1.7279		3.34182	5.73708	3.69915	4.28295
340	1.84076	1.43044	1.84867	1.71327		3.2834	5.57478	3.6377	4.25475
350	1.82943	1.42323	1.82777	1.70563		3.23121	5.43248	3.57569	4.21158
360	1.81949	1.41785	1.80987	1.69487		3.18477	5.34853	3.56077	4.1955
370	1.81049	1.40569	1.79659	1.68511		3.14607	5.245	3.54173	4.17204
380	1.80785	1.40173	1.79054	1.67679		3.11785	5.15186	3.52985	4.13639
390	1.79031	1.39975	1.78459	1.67122		3.04195	5.01555	3.51594	4.05918
400	1.78441	1.40357	1.77837	1.66664		2.98976	4.94279	3.51028	4.02667
410	1.78689	1.41064	1.77575	1.66031		2.94357	4.82047	3.48102	3.99436
420	1.78162	1.40343	1.7721	1.65314		2.95855	4.76651	3.43701	3.96039
430	1.77122	1.39367	1.76634	1.64617		2.91086	4.65538	3.38948	3.90914
440	1.76671	1.40116	1.76147	1.63545		2.88939	4.60941	3.36147	3.87552
450	1.76019	1.41177	1.74695	1.62725		2.89288	4.55465	3.34534	3.85052
460	1.75802	1.41333	1.73974	1.61841		2.89313	4.56104	3.32998	3.85031
470	1.75693	1.41403	1.73138	1.607		2.91061	4.6238	3.35625	3.832
480	1.76314	1.41771	1.72143	1.59668		2.95531	4.6286	3.35629	3.83012
490	1.7678	1.40258	1.712	1.5923		2.95331	4.66937	3.34681	3.82344
500	1.78286	1.3965	1.70318	1.58678		2.95181	4.56144	3.34399	3.85943
510	1.79869	1.39027	1.69969	1.58109		2.91511	4.50548	3.34599	3.85644
520	1.8077	1.39324	1.69018	1.57747		2.88839	4.4747	3.34403	3.80645
530	1.80801	1.38674	1.68826	1.56776		2.81823	4.39595	3.32785	3.75911
540	1.799	1.39169	1.6865	1.56397		2.7588	4.3224	3.33633	3.75229
550	1.79326	1.38688	1.67917	1.5615		2.71785	4.29721	3.33386	3.76719
560	1.78643	1.36835	1.67266	1.55616		2.65743	4.25084	3.33651	3.74943
570	1.77649	1.35873	1.66595	1.54892		2.60424	4.18289	3.31872	3.74734
580	1.7574	1.34813	1.6589	1.54103		2.58552	4.13852	3.32559	3.70766
590	1.73349	1.33837	1.65876	1.53544		2.5608	4.08495	3.31289	3.69318
600	1.71688	1.32069	1.65625	1.53505		2.52734	3.99541	3.28524	3.68065
610	1.6995	1.30867	1.65354	1.53421		2.49913	3.95503	3.28524	3.63873
620	1.68817	1.29226	1.6516	1.5314		2.50637	3.93465	3.26193	3.579
630	1.661	1.28264	1.64808	1.53443		2.51586	3.91826	3.25258	3.557
640	1.65091	1.28052	1.64381	1.53355		2.53933	3.98102	3.26915	3.5595
650	1.64408	1.27882	1.6411	1.53113		2.53059	3.97702	3.24205	3.54774
660	1.63414	1.27769	1.64138	1.52877		2.54981	3.97942	3.21853	3.51543
670	1.61039	1.28491	1.63654	1.52475		2.55581	3.89907	3.21265	3.46809
680	1.59114	1.28802	1.64024	1.52261		2.6035	3.92905	3.20765	3.4747
690	1.56988	1.29099	1.63659	1.52532		2.61348	3.92545	3.20531	3.45479
700	1.56165	1.27939	1.63578	1.52256		2.61348	3.88508	3.19891	3.44435
710	1.55886	1.2801	1.6374	1.52278		2.61623	3.86349	3.1626	3.41371
720	1.54985	1.28321	1.63375	1.52261		2.63021	3.89707	3.14364	3.38935
730	1.5514	1.2965	1.63621	1.51901		2.62172	3.94904	3.14921	3.40383
740	1.55466	1.29721	1.63443	1.52088		2.64594	3.99221	3.14077	3.42353
750	1.56289	1.29905	1.63183	1.51638		2.66891	4.06496	3.1389	3.44943
760	1.5632	1.2941	1.63467	1.51726		2.69688	4.02499	3.13599	3.44595
770	1.57143	1.29622	1.62943	1.51224		2.6764	4.0086	3.10198	3.43404
780	1.58043	1.29622	1.62653	1.50933		2.6779	4.0014	3.11046	3.45848
790	1.59829	1.29877	1.62269	1.50546		2.67166	3.97862	3.09237	3.43195
800	1.59891	1.30032	1.6172	1.50312		2.64969	3.98581	3.0718	3.40975
810	1.6048	1.30004	1.61291	1.49901		2.66941	4.06456	3.04727	3.41218
820	1.60806	1.29707	1.60671	1.49527		2.68789	4.09454	3.04105	3.43773
830	1.6149	1.29099	1.60106	1.4915		2.73333	4.08455	3.0504	3.44678
840	1.61955	1.2883	1.59685	1.48534		2.7613	4.11813	3.04988	3.44943
850	1.63119	1.29325	1.58965	1.47893		2.73333	4.03218	3.07049	3.42833
860	1.64579	1.29509	1.58471	1.47231		2.7166	3.96423	3.0357	3.36916
870	1.64377	1.29014	1.58052	1.46824		2.69813	3.87709	3.01366	3.34945
880	1.65386	1.27359	1.57359	1.46238		2.67291	3.80513	2.99617	3.3349
890	1.66053	1.27331	1.56832	1.45753		2.67216	3.79754	2.9633	3.29919
900	1.66566	1.2726	1.56197	1.45248		2.70162	3.90387	2.96017	3.28101
910	1.6596	1.26355	1.55148	1.44612		2.72659	3.93705	2.9429	3.27349
920	1.65386	1.27331	1.54083	1.43974		2.71835	3.92385	2.93499	3.25574
930	1.64827	1.27274	1.53463	1.43166		2.71236	3.89507	2.91376	3.20735
940	1.64749	1.26581	1.52798	1.42713		2.74732	3.91706	2.88854	3.15632
950	1.63632	1.26044	1.52247	1.41881		2.72934	3.90067	2.87832	3.1165
960	1.63601	1.2511	1.52017	1.41339		2.71186	3.82792	2.85162	3.05544
970	1.64268	1.25054	1.51311	1.40913		2.68365	3.82712	2.82661	3.02836
980	1.64377	1.24714	1.51282	1.40307		2.68439	3.82792	2.78817	3.00552
990	1.65075	1.23767	1.50954	1.39757		2.65868	3.80313	2.75556	2.96368
1000	1.65603	1.23399	1.50543	1.39403		2.64395	3.80833	2.71507	2.92316

## Sheet: Figure 6a-d
Figure 6a-d
Distance from Center (bp)	C1-GRwt-ATAC-NT	C1-GRwt-ATAC-Dex	C1-GRdim-ATAC-NT	C1-GRdim-ATAC-Dex	C2-GRwt-ATAC-NT	C2-GRwt-ATAC-Dex	C2-GRdim-ATAC-NT	C2-GRdim-ATAC-Dex	C3-GRwt-ATAC-NT	C3-GRwt-ATAC-Dex	C3-GRdim-ATAC-NT	C3-GRdim-ATAC-Dex	C4-GRwt-ATAC-NT	C4-GRwt-ATAC-Dex	C4-GRdim-ATAC-NT	C4-GRdim-ATAC-Dex		C1-GRwt-SMARCA4-NT	C1-GRwt-SMARCA4-Dex	C1-GRdim-SMARCA4-NT	C1-GRdim-SMARCA4-Dex	C2-GRwt-SMARCA4-NT	C2-GRwt-SMARCA4-Dex	C2-GRdim-SMARCA4-NT	C2-GRdim-SMARCA4-Dex	C3-GRwt-SMARCA4-NT	C3-GRwt-SMARCA4-Dex	C3-GRdim-SMARCA4-NT	C3-GRdim-SMARCA4-Dex	C4-GRwt-SMARCA4-NT	C4-GRwt-SMARCA4-Dex	C4-GRdim-SMARCA4-NT		C4-GRdim-SMARCA4-Dex	C1-GRwt-H3K27ac-NT	C1-GRwt-H3K27ac-Dex	C1-GRdim-H3K27ac-NT	C1-GRdim-H3K27ac-Dex	C2-GRwt-H3K27ac-NT	C2-GRwt-H3K27ac-Dex	C2-GRdim-H3K27ac-NT	C2-GRdim-H3K27ac-Dex	C3-GRwt-H3K27ac-NT	C3-GRwt-H3K27ac-Dex	C3-GRdim-H3K27ac-NT	C3-GRdim-H3K27ac-Dex	C4-GRwt-H3K27ac-NT	C4-GRwt-H3K27ac-Dex	C4-GRdim-H3K27ac-NT
-1000	0.0474452	0.0934975	0.0553557	0.0586558	0.0596442	0.120388	0.0758058	0.0809355	0.0662822	0.147755	0.0869883	0.0985015	0.0720238	0.153125	0.106209	0.11076		0.63479	0.720867	0.589164	0.642088	0.816773	0.860921	0.760726	0.842104	0.850163	0.875949	0.714699	0.778526	1.00333	1.16279	1.01409		1.19198	1.26503	1.7245	1.20268	1.23513	3.78504	3.22879	3.60496	3.53418	3.78184	2.72669	3.51278	3.33614	8.67528	6.91126	8.28238
-990	0.0476005	0.0945629	0.0552557	0.0580125	0.0597799	0.12021	0.0761077	0.0809433	0.0665303	0.147817	0.0870289	0.0960648	0.0715179	0.152976	0.106969	0.113012		0.63589	0.72017	0.586352	0.646494	0.813154	0.861772	0.760423	0.84354	0.839624	0.880616	0.738261	0.767756	1.00839	1.16204	1.01032		1.19198	1.26637	1.73621	1.20728	1.23535	3.82432	3.26585	3.64176	3.57793	3.82735	2.7516	3.57118	3.39364	8.80213	6.99831	8.39511
-980	0.0481721	0.0949347	0.0552466	0.057838	0.05975	0.120735	0.0764861	0.0816629	0.0673363	0.146887	0.0877599	0.095212	0.0705655	0.151548	0.107417	0.113363		0.633532	0.72936	0.591835	0.645944	0.811176	0.859969	0.761484	0.844679	0.848407	0.894619	0.71627	0.783142	0.993216	1.16951	1.01861		1.19345	1.26989	1.73981	1.207	1.23787	3.8688	3.30856	3.68762	3.62276	3.86924	2.77522	3.62456	3.45297	8.9322	7.09149	8.50844
-970	0.0478336	0.0956506	0.0557627	0.0577181	0.0598857	0.121272	0.0766541	0.081904	0.0672123	0.144035	0.0867446	0.0924708	0.0729762	0.153631	0.107115	0.113304		0.63872	0.72936	0.591694	0.65875	0.817282	0.861872	0.760069	0.845719	0.869485	0.872837	0.714699	0.787758	0.971294	1.18146	1.01032		1.20453	1.27012	1.75176	1.20571	1.23634	3.91036	3.3496	3.72546	3.66611	3.92974	2.80396	3.666	3.50191	9.05309	7.17885	8.63986
-960	0.0479723	0.0961223	0.0557137	0.0576636	0.0594925	0.120548	0.0768436	0.0811472	0.0673363	0.142733	0.0861355	0.0927753	0.0732143	0.15128	0.106404	0.112836		0.641392	0.728943	0.592256	0.662054	0.813889	0.864877	0.762799	0.849285	0.869485	0.88684	0.728836	0.803144	0.96202	1.1949	1.02389		1.22226	1.26767	1.75827	1.20908	1.23978	3.95483	3.38927	3.76462	3.70734	4.00007	2.83269	3.74512	3.57531	9.16181	7.27387	8.72486
-950	0.0476116	0.096483	0.0556591	0.0570475	0.0597101	0.121296	0.0771606	0.081106	0.0679563	0.142671	0.0869477	0.0912524	0.075506	0.151756	0.106589	0.114298		0.636362	0.735348	0.591553	0.656133	0.81078	0.867631	0.765883	0.852702	0.908129	0.903954	0.753968	0.800067	0.974667	1.19341	1.02992		1.2385	1.26799	1.76907	1.21369	1.24499	3.99728	3.4255	3.80592	3.75378	4.06627	2.87484	3.84936	3.64994	9.2745	7.38513	8.86472
-940	0.0479557	0.0967771	0.0555955	0.0562679	0.0601491	0.122617	0.077639	0.0817727	0.0696925	0.145027	0.0883082	0.0899123	0.0766369	0.156845	0.107339	0.117749		0.631488	0.736044	0.59563	0.65572	0.815133	0.871437	0.768107	0.854237	0.936234	0.883728	0.758681	0.784681	0.978039	1.18743	1.03143		1.24884	1.27022	1.78547	1.21763	1.24712	4.041	3.46334	3.84804	3.79863	4.16452	2.93614	3.95863	3.72517	9.41028	7.48291	8.9672
-930	0.0481444	0.0970046	0.0557754	0.0571457	0.0604944	0.123388	0.0780527	0.0835686	0.0674603	0.137649	0.0888564	0.087963	0.0776488	0.157738	0.108226	0.122105		0.632589	0.740361	0.599426	0.655996	0.816886	0.873991	0.768916	0.8581	0.941503	0.872837	0.786954	0.776988	0.973824	1.19266	1.0156		1.27764	1.27595	1.7985	1.21808	1.25008	4.08749	3.50348	3.89266	3.84997	4.23951	2.9917	3.99819	3.76616	9.51305	7.59602	9.05461
-920	0.0481721	0.0970878	0.0557427	0.0575164	0.0608895	0.124222	0.078533	0.0847058	0.0678323	0.136967	0.0900544	0.089364	0.0779167	0.15878	0.108324	0.119415		0.636676	0.745652	0.604206	0.656271	0.814568	0.877146	0.769826	0.862408	0.969608	0.874393	0.788525	0.810837	0.96202	1.20536	1.0073		1.27469	1.27683	1.81273	1.22145	1.25238	4.13887	3.54605	3.94	3.90382	4.3057	3.02746	4.07417	3.8206	9.6317	7.67939	9.18
-910	0.0479169	0.0962166	0.0556119	0.0578653	0.0608935	0.12394	0.0785121	0.0849273	0.0685144	0.136967	0.0898108	0.0895468	0.0780655	0.156905	0.108207	0.120263		0.638877	0.747184	0.603643	0.656409	0.821691	0.878348	0.772506	0.863299	0.98366	0.888396	0.771247	0.832377	0.97298	1.19639	1.00202		1.26287	1.2804	1.83217	1.2301	1.26037	4.1932	3.59005	3.99182	3.95497	4.38379	3.07407	4.15832	3.86464	9.76326	7.79464	9.28761
-900	0.0481888	0.0959946	0.0556737	0.0578598	0.061588	0.124461	0.0787984	0.0857312	0.0675223	0.135541	0.0893843	0.0894859	0.0802083	0.160744	0.108869	0.125117		0.642021	0.743285	0.6028	0.653517	0.823444	0.882354	0.774225	0.863894	0.995956	0.866614	0.782242	0.844686	0.978882	1.18743	1.00052		1.25549	1.28368	1.84697	1.23673	1.27028	4.24936	3.63767	4.04405	4.00551	4.44533	3.159	4.22237	3.90256	9.87844	7.92889	9.43862
-890	0.0482221	0.0953898	0.055601	0.0576745	0.0617277	0.125922	0.0792578	0.0869468	0.0679563	0.136037	0.0893437	0.0914352	0.0802679	0.163065	0.108947	0.129386		0.635104	0.746209	0.60519	0.656546	0.825762	0.883656	0.777157	0.859783	1.01001	0.872837	0.793237	0.832377	0.965392	1.20087	0.999762		1.26731	1.2922	1.86577	1.24174	1.27619	4.30786	3.68725	4.0988	4.06524	4.48515	3.18391	4.28391	3.92275	10.0251	8.03831	9.58119
-880	0.0480667	0.0961278	0.0559644	0.0580289	0.062033	0.127159	0.079729	0.0877546	0.0700025	0.132937	0.0885315	0.0918616	0.079375	0.166577	0.108363	0.12962		0.625515	0.749551	0.603643	0.657235	0.822257	0.892119	0.775236	0.86632	1.00825	0.865058	0.79795	0.844686	0.967078	1.20013	0.992222		1.27617	1.2935	1.8804	1.24662	1.27898	4.36517	3.73226	4.15387	4.12096	4.50997	3.22222	4.34733	3.98575	10.1763	8.18146	9.73732
-870	0.0482942	0.0961278	0.0562934	0.0590647	0.0621448	0.128077	0.0801447	0.0885369	0.0701265	0.139571	0.0888158	0.0962476	0.0776488	0.163899	0.108382	0.12731		0.627873	0.748855	0.604346	0.659714	0.832207	0.895023	0.778623	0.869935	0.994199	0.888396	0.796379	0.847763	0.988157	1.18743	0.996746		1.28134	1.30187	1.90132	1.24758	1.28369	4.42576	3.78115	4.21182	4.18429	4.55238	3.2848	4.39317	4.02429	10.3406	8.33563	9.91667
-860	0.0485273	0.0958393	0.0561607	0.0595935	0.0628173	0.128822	0.080459	0.0885173	0.0709325	0.139695	0.0875975	0.0954557	0.0804167	0.167083	0.108957	0.127895		0.621742	0.750943	0.606455	0.661917	0.83249	0.901233	0.778471	0.87048	0.981904	0.911733	0.841931	0.852379	0.989	1.18519	1.00278		1.28798	1.30261	1.92406	1.25348	1.29135	4.48959	3.83823	4.27205	4.2491	4.56531	3.30396	4.47732	4.01817	10.505	8.50084	10.0583
-850	0.0486216	0.0975595	0.0561589	0.0609074	0.0631067	0.130394	0.0806969	0.0890369	0.0691964	0.136409	0.0876584	0.0929581	0.0809226	0.168542	0.1104	0.130468		0.62127	0.745791	0.602519	0.658474	0.836956	0.90579	0.779938	0.878007	0.967851	0.93196	0.851356	0.844686	0.982255	1.19266	1.01786		1.27838	1.30835	1.93875	1.26495	1.29967	4.55455	3.8922	4.33855	4.30758	4.6134	3.37548	4.50621	4.0561	10.6633	8.6541	10.1873
-840	0.04901	0.0989024	0.0563552	0.0609347	0.0635218	0.131528	0.0810172	0.0901838	0.0698165	0.140439	0.0897701	0.0964303	0.0804464	0.168006	0.111511	0.128216		0.62237	0.7405	0.596474	0.659025	0.839839	0.906691	0.784437	0.885336	0.980147	0.93196	0.86078	0.852379	0.988157	1.21058	1.03067		1.28798	1.31641	1.96172	1.2713	1.30975	4.62782	3.94905	4.40654	4.37735	4.66408	3.43934	4.58596	4.09463	10.8599	8.79632	10.383
-830	0.0491321	0.0994185	0.0565423	0.0612236	0.0635797	0.131701	0.0814224	0.0904309	0.0707465	0.144903	0.0901966	0.0977705	0.0800298	0.166339	0.112047	0.125994		0.620327	0.743146	0.589585	0.658061	0.84521	0.915204	0.785701	0.885782	0.971364	0.921069	0.867063	0.863149	0.989843	1.20311	1.04349		1.2806	1.3184	1.98796	1.28433	1.31391	4.69672	4.00941	4.47813	4.44362	4.75613	3.45722	4.68015	4.19067	11.0305	8.97257	10.5364
-820	0.0490655	0.100501	0.0566986	0.0618015	0.0641305	0.132404	0.0819687	0.0915602	0.0716766	0.146515	0.0908463	0.101304	0.0812202	0.166399	0.114094	0.124971		0.627244	0.74412	0.595771	0.652829	0.84685	0.914954	0.793537	0.889843	1.03109	0.921069	0.873347	0.880073	0.994902	1.19266	1.03972		1.28577	1.32298	2.01013	1.28692	1.32261	4.77238	4.07185	4.54719	4.51298	4.84249	3.53257	4.76995	4.26101	11.1921	9.10774	10.7308
-810	0.0487936	0.101533	0.0572474	0.0625593	0.0644737	0.133422	0.0825386	0.0922288	0.0721106	0.151848	0.091821	0.103192	0.0808631	0.167202	0.114503	0.126491		0.627873	0.745095	0.596755	0.65035	0.852221	0.915805	0.794043	0.894795	1.06973	0.921069	0.870205	0.870842	1.02525	1.17996	1.05028		1.29537	1.33371	2.02579	1.29805	1.33515	4.84066	4.13528	4.61876	4.58352	4.91696	3.5811	4.82395	4.365	11.4016	9.27724	10.9074
-800	0.0486826	0.101416	0.0571947	0.0625702	0.0645495	0.133256	0.082949	0.0924111	0.0735987	0.150732	0.0920647	0.101547	0.0808036	0.16747	0.115058	0.12576		0.627244	0.74607	0.594084	0.65572	0.860136	0.923166	0.795054	0.901777	1.1031	0.939739	0.87963	0.860072	1.05645	1.18146	1.05103		1.29463	1.3408	2.05168	1.30597	1.34106	4.9097	4.19174	4.69461	4.65851	5.0178	3.66411	4.90747	4.4592	11.6322	9.42866	11.1037
-790	0.0474008	0.0988136	0.0568113	0.0602259	0.0648589	0.133599	0.083583	0.093064	0.0742188	0.152158	0.0928972	0.108126	0.0803571	0.172202	0.115838	0.129211		0.624729	0.741335	0.594927	0.644016	0.86104	0.926972	0.799857	0.900688	1.10662	0.933515	0.871776	0.843147	1.07078	1.17474	1.08421		1.2902	1.34737	2.07099	1.31345	1.34927	4.9881	4.25403	4.77101	4.72124	5.12847	3.74457	4.95457	4.51853	11.8429	9.58253	11.3412
-780	0.046979	0.0987914	0.0568222	0.0601169	0.0648728	0.133935	0.0842326	0.0934209	0.0791791	0.158234	0.0946637	0.115619	0.0814286	0.172738	0.117661	0.130205		0.622685	0.742867	0.599848	0.64856	0.866298	0.930177	0.799756	0.901232	1.1031	0.938183	0.873347	0.86161	1.0691	1.18071	1.07365		1.30645	1.34931	2.09043	1.32261	1.35157	5.06613	4.32096	4.84201	4.78999	5.22156	3.7963	5.0048	4.58704	12.0239	9.75418	11.5271
-770	0.0466516	0.0990189	0.0571984	0.0604985	0.0650784	0.134517	0.0848391	0.093711	0.0828373	0.161954	0.0964506	0.121832	0.0807143	0.174256	0.118665	0.132602		0.618912	0.748437	0.599145	0.651727	0.871726	0.930027	0.80011	0.903312	1.06973	0.949074	0.8812	0.866226	1.04296	1.1725	1.07817		1.31826	1.35866	2.10586	1.33064	1.35781	5.14461	4.38829	4.9251	4.86716	5.31102	3.87548	5.09523	4.67635	12.2282	9.92981	11.7613
-760	0.0469069	0.0985916	0.0572456	0.0602695	0.0659026	0.135876	0.0854796	0.0941835	0.0838914	0.161272	0.0965115	0.118908	0.079881	0.175595	0.118499	0.133596		0.624729	0.754564	0.598582	0.647734	0.867203	0.93243	0.801626	0.909057	1.08027	0.97708	0.874917	0.880073	1.05392	1.17324	1.10833		1.33156	1.37079	2.12289	1.33508	1.36635	5.22432	4.46	5.01263	4.95233	5.41393	3.92784	5.15551	4.73017	12.4615	10.153	12.0112
-750	0.0471622	0.098403	0.0572256	0.0602477	0.066172	0.136259	0.0860168	0.0941698	0.0846974	0.163318	0.0972425	0.117446	0.0793155	0.175863	0.120175	0.134298		0.625515	0.75526	0.595209	0.651314	0.868446	0.929826	0.805772	0.912721	1.10486	0.983303	0.895337	0.896998	1.08933	1.18893	1.1204		1.32196	1.37454	2.14323	1.34514	1.37347	5.30288	4.53029	5.08901	5.02809	5.47134	3.9751	5.20449	4.80296	12.6936	10.3583	12.2704
-740	0.0470068	0.0967882	0.0574528	0.0592119	0.0668086	0.137617	0.0863782	0.0948306	0.0828993	0.164	0.0992731	0.119091	0.083869	0.177679	0.121287	0.137573		0.622056	0.75707	0.596614	0.651727	0.873648	0.934434	0.80835	0.91698	1.09081	0.981747	0.90005	0.875457	1.11125	1.19639	1.13548		1.34928	1.38018	2.16832	1.35099	1.38212	5.38707	4.60913	5.17833	5.10562	5.58459	4.04598	5.28236	4.89533	12.9552	10.5453	12.5294
-730	0.0471622	0.0973264	0.0576036	0.060166	0.0671	0.138912	0.0870337	0.0950933	0.0855035	0.168465	0.101913	0.124086	0.0855952	0.176935	0.122086	0.139094		0.625043	0.759576	0.604346	0.65393	0.872178	0.93864	0.8129	0.924755	1.09432	0.986415	0.945602	0.875457	1.12053	1.19266	1.14151		1.3478	1.38217	2.18752	1.35914	1.39449	5.48033	4.68538	5.26663	5.18693	5.71232	4.11239	5.39539	5.04336	13.2345	10.7598	12.7949
-720	0.0477171	0.0988524	0.0576709	0.0612618	0.0671958	0.140472	0.0878278	0.0962481	0.0854415	0.174293	0.104674	0.123173	0.0875	0.18128	0.122125	0.139883		0.622999	0.764311	0.6028	0.652553	0.877775	0.942546	0.815024	0.930202	1.11013	0.991082	0.955026	0.900075	1.13065	1.21656	1.12944		1.36405	1.39023	2.20838	1.36116	1.40642	5.57242	4.76663	5.35726	5.27064	5.81989	4.16411	5.49712	5.11798	13.5043	10.968	13.0324
-710	0.0474785	0.0968436	0.0578544	0.0603295	0.0677266	0.142087	0.0885023	0.0976794	0.0837674	0.168527	0.10705	0.120188	0.0882143	0.181339	0.123265	0.140789		0.6252	0.765285	0.601535	0.65214	0.876814	0.946752	0.823669	0.935303	1.13297	1.00664	0.951885	0.924692	1.17786	1.25614	1.14377		1.35814	1.39596	2.22016	1.36049	1.40642	5.663	4.84082	5.44067	5.35949	5.92073	4.23819	5.5844	5.20362	13.8076	11.1503	13.3028
-700	0.0478336	0.0973653	0.0577908	0.060613	0.0676588	0.14345	0.089027	0.0984793	0.0836434	0.168961	0.10837	0.119274	0.0886012	0.184196	0.124639	0.141111		0.628187	0.772944	0.605752	0.652829	0.885351	0.948105	0.826804	0.93867	1.1558	1.0082	0.967593	0.941617	1.18292	1.26809	1.14679		1.37735	1.40064	2.23376	1.36313	1.4113	5.75626	4.92891	5.52829	5.44756	6.05053	4.30779	5.6629	5.28559	14.1457	11.3692	13.6121
-690	0.0479612	0.0981421	0.0576254	0.060891	0.0682495	0.143947	0.0897969	0.0993851	0.0845734	0.169767	0.110928	0.12098	0.0920833	0.188601	0.126326	0.145877		0.632117	0.772944	0.608845	0.653517	0.885577	0.95171	0.827208	0.946296	1.1558	0.997306	0.970734	0.94931	1.17786	1.27705	1.1498		1.38621	1.40721	2.25587	1.37262	1.41403	5.8534	5.00547	5.61746	5.53698	6.15241	4.38186	5.7753	5.36878	14.4734	11.5972	13.8728
-680	0.0481277	0.0991077	0.0580834	0.0614035	0.0686466	0.145569	0.0906139	0.10144	0.0842634	0.170945	0.112939	0.126949	0.0936607	0.189583	0.12845	0.150322		0.635576	0.772526	0.610672	0.650763	0.893266	0.956417	0.833679	0.94907	1.19444	0.984859	0.955026	0.961618	1.18124	1.30468	1.17016		1.39507	1.4117	2.2745	1.3792	1.42279	5.94996	5.08524	5.69824	5.62467	6.25118	4.47063	5.85191	5.46053	14.7603	11.8225	14.1534
-670	0.0486882	0.100567	0.0582051	0.0618833	0.0688781	0.146635	0.0912694	0.102701	0.0859375	0.176711	0.114807	0.129873	0.0941369	0.191964	0.129903	0.153012		0.63982	0.775868	0.613765	0.652278	0.898241	0.965081	0.8401	0.952685	1.20147	0.967744	0.951885	0.966234	1.19641	1.31364	1.17167		1.40172	1.41767	2.29159	1.38943	1.43511	6.04521	5.16305	5.78851	5.71019	6.36288	4.58557	5.96432	5.57858	15.0244	12.0199	14.4669
-660	0.0488047	0.100817	0.0583196	0.0619814	0.0697502	0.147896	0.0920687	0.104177	0.0873016	0.176711	0.11503	0.12963	0.0956845	0.194345	0.131404	0.156023		0.641549	0.778792	0.614889	0.649799	0.903612	0.97094	0.845156	0.957241	1.22255	0.963077	0.925182	0.98162	1.22171	1.33306	1.1875		1.41132	1.42901	2.314	1.39123	1.4442	6.14392	5.24288	5.87184	5.80231	6.52423	4.65964	6.07735	5.74619	15.2888	12.24	14.7246
-650	0.0492264	0.1013	0.0583905	0.0620305	0.0708518	0.149463	0.0928706	0.105547	0.0897197	0.179688	0.116979	0.133528	0.0961012	0.19622	0.132904	0.157895		0.647838	0.785337	0.619529	0.654894	0.908361	0.977199	0.844599	0.964916	1.22079	0.963077	0.929894	0.993929	1.23857	1.35024	1.19956		1.4379	1.43776	2.33828	1.39853	1.45225	6.23952	5.32024	5.96038	5.88832	6.66593	4.76245	6.19478	5.86608	15.5576	12.465	14.979
-640	0.0493818	0.101333	0.0584886	0.062592	0.0718736	0.150499	0.0938476	0.106504	0.0903398	0.182726	0.119335	0.136635	0.0967262	0.200387	0.133285	0.160205		0.646108	0.791046	0.619247	0.65751	0.91311	0.980805	0.845914	0.969472	1.22079	0.955298	0.918899	1.00316	1.247	1.36443	1.21464		1.4416	1.44549	2.35994	1.40556	1.46248	6.33119	5.39731	6.04798	5.97763	6.78435	4.83653	6.30844	5.99208	15.8466	12.6654	15.2647
-630	0.0491432	0.102115	0.0580579	0.0633116	0.073079	0.151696	0.094675	0.10759	0.094494	0.180308	0.122482	0.14431	0.099375	0.205208	0.134961	0.163509		0.649881	0.79021	0.621778	0.656684	0.91605	0.986914	0.852031	0.976752	1.18566	0.959965	0.923611	1.01239	1.24531	1.38907	1.22972		1.44824	1.45622	2.38183	1.40949	1.47179	6.43182	5.47747	6.13689	6.07333	6.86348	4.90549	6.3863	6.10096	16.1593	12.8607	15.561
-620	0.0493541	0.102776	0.0583669	0.0634588	0.073051	0.153887	0.0955756	0.108753	0.0968502	0.187686	0.124939	0.15095	0.097381	0.2075	0.136949	0.163392		0.65051	0.790071	0.625152	0.653792	0.917633	0.989067	0.853042	0.979822	1.18742	0.956853	0.934606	1.03085	1.24869	1.40401	1.24103		1.46966	1.46062	2.40578	1.41725	1.48027	6.52335	5.55709	6.23053	6.1647	6.9819	4.96999	6.48364	6.1866	16.4319	13.0464	15.8112
-610	0.0487659	0.102809	0.0586104	0.0637968	0.0732925	0.154512	0.0965291	0.10949	0.0990203	0.188244	0.128269	0.150097	0.0997321	0.209851	0.139581	0.165		0.652396	0.793413	0.622621	0.65751	0.919498	0.995377	0.857188	0.981902	1.1962	0.953742	0.950314	1.01393	1.26133	1.43537	1.24103		1.47631	1.4702	2.43115	1.42377	1.49484	6.62335	5.6345	6.3212	6.25633	7.0755	4.97637	6.60986	6.25878	16.7064	13.2074	16.0792
-600	0.0485106	0.102864	0.0588321	0.0632626	0.073548	0.155819	0.0974167	0.110649	0.102617	0.194506	0.129731	0.153935	0.0968155	0.210774	0.141179	0.161374		0.649567	0.799539	0.620231	0.650901	0.924021	1.00209	0.862749	0.993688	1.21201	0.980191	0.94089	1.02162	1.29169	1.46151	1.2727		1.47261	1.48126	2.45738	1.42984	1.50146	6.72828	5.71663	6.41676	6.35164	7.18876	5.03384	6.7367	6.33952	16.9931	13.3992	16.3444
-590	0.0485106	0.102487	0.0586467	0.0632844	0.0733624	0.156869	0.0982473	0.111596	0.102121	0.196429	0.13166	0.156189	0.0960417	0.211756	0.14346	0.160643		0.654755	0.800793	0.620372	0.65875	0.930297	1.0085	0.871647	1.00315	1.22431	0.986415	0.947173	1.03085	1.333	1.49587	1.29306		1.46818	1.48876	2.48373	1.43759	1.50704	6.83247	5.80539	6.50939	6.44547	7.32683	5.1258	6.86292	6.43617	17.2639	13.6061	16.625
-580	0.0489323	0.104035	0.0588012	0.0633334	0.0734202	0.157621	0.0991348	0.112296	0.107391	0.201141	0.132635	0.156981	0.0990774	0.215744	0.147135	0.163246		0.652554	0.800375	0.619247	0.66233	0.938494	1.01576	0.879484	1.0033	1.2085	0.986415	0.948743	1.03547	1.34649	1.51752	1.3119		1.47261	1.49593	2.51076	1.44276	1.51679	6.92948	5.88142	6.60015	6.53381	7.46853	5.1954	7.00044	6.55851	17.574	13.7588	16.934
-570	0.0497148	0.104735	0.0589666	0.0628428	0.073552	0.158846	0.10018	0.113651	0.108755	0.208395	0.136026	0.165205	0.0996429	0.216994	0.148947	0.165936		0.650196	0.801489	0.616155	0.666048	0.94754	1.02422	0.882163	1.00533	1.20323	0.983303	0.94089	1.06317	1.34396	1.53321	1.30738		1.46228	1.50399	2.53922	1.44703	1.52785	7.03058	5.96628	6.69131	6.62579	7.61436	5.25287	7.09024	6.62029	17.9056	13.886	17.2227
-560	0.0492986	0.104102	0.0590392	0.062314	0.0740149	0.160317	0.101362	0.114982	0.111421	0.212426	0.138909	0.166484	0.103452	0.21878	0.151491	0.172193		0.649881	0.802742	0.611375	0.666874	0.953872	1.03959	0.886612	1.01285	1.22255	0.984859	0.944031	1.06009	1.36251	1.53918	1.32246		1.48222	1.50811	2.557	1.44754	1.53447	7.13714	6.04389	6.78157	6.70881	7.72089	5.31418	7.1926	6.70592	18.2132	14.0463	17.4777
-550	0.0498702	0.104252	0.0592918	0.0621177	0.0750088	0.161413	0.102741	0.116007	0.111917	0.217448	0.141224	0.17154	0.105565	0.221786	0.15461	0.175789		0.643907	0.803021	0.603784	0.6677	0.955964	1.04741	0.890353	1.02112	1.22958	0.994194	0.926753	1.0524	1.35914	1.57279	1.33603		1.53465	1.51861	2.5794	1.45108	1.54493	7.24045	6.11607	6.87982	6.79683	7.75864	5.34802	7.27612	6.7573	18.4842	14.2238	17.6658
-540	0.0507858	0.103958	0.0596262	0.0621886	0.0760106	0.162953	0.10403	0.118119	0.115265	0.225942	0.142686	0.171357	0.10628	0.230625	0.157368	0.179444		0.640763	0.805666	0.60519	0.676926	0.956247	1.05692	0.891769	1.03118	1.22958	1.00353	0.944031	1.02624	1.38443	1.59594	1.36091		1.54647	1.52306	2.60026	1.45805	1.55385	7.34171	6.1856	6.96541	6.89169	7.81191	5.37739	7.34393	6.81725	18.7387	14.3457	17.9226
-530	0.0509134	0.103697	0.0598098	0.0629627	0.0774594	0.164903	0.105619	0.119809	0.12035	0.229477	0.145265	0.178789	0.109643	0.235833	0.159532	0.182427		0.644379	0.809147	0.608563	0.673208	0.965518	1.06388	0.897431	1.04202	1.21728	1.01286	0.955026	1.01547	1.37769	1.61984	1.3677		1.58339	1.53763	2.62895	1.4635	1.56157	7.4375	6.2651	7.04881	6.9805	7.89517	5.40485	7.44692	6.81358	18.9531	14.518	18.1394
-520	0.0505305	0.104579	0.0599442	0.0626356	0.0791198	0.167078	0.107277	0.121811	0.124442	0.236731	0.148818	0.185246	0.112946	0.241071	0.163109	0.188392		0.650667	0.814578	0.606595	0.671556	0.974168	1.0767	0.904509	1.05292	1.21552	1.02064	0.956597	1.01701	1.39539	1.64224	1.38579		1.59447	1.54851	2.65238	1.47052	1.57186	7.53226	6.34865	7.14325	7.06977	7.97429	5.45658	7.52918	6.89738	19.1234	14.6547	18.3136
-510	0.0504306	0.10489	0.0599352	0.0631426	0.080445	0.170076	0.108855	0.124354	0.126674	0.235987	0.15223	0.184881	0.115685	0.245952	0.166647	0.194211		0.650353	0.821819	0.604065	0.672933	0.985193	1.08997	0.91548	1.06505	1.24187	1.02842	0.955026	1.01701	1.41141	1.66315	1.41067		1.62032	1.55323	2.67558	1.48075	1.57405	7.62905	6.42433	7.24075	7.15106	8.0741	5.50128	7.61207	6.99097	19.2902	14.7464	18.5089
-500	0.0505749	0.105228	0.0600333	0.0639168	0.0819118	0.173271	0.110416	0.126985	0.128472	0.241567	0.154443	0.182383	0.114345	0.25122	0.169922	0.200439		0.647838	0.823489	0.608001	0.677339	0.989772	1.09643	0.92362	1.07485	1.2366	1.03153	0.939319	1.03239	1.43249	1.69153	1.41897		1.65651	1.56439	2.70319	1.4857	1.58456	7.71843	6.50089	7.339	7.22866	8.18839	5.58557	7.69308	7.08027	19.3634	14.8009	18.6168
-490	0.0502253	0.106599	0.0600569	0.0642711	0.0835522	0.176536	0.112343	0.129656	0.130022	0.245102	0.158626	0.187317	0.117857	0.256458	0.173197	0.20576		0.648466	0.830591	0.607579	0.686014	0.991468	1.106	0.927159	1.08961	1.24011	1.04865	0.964451	1.03547	1.4561	1.69974	1.44083		1.69639	1.57892	2.73227	1.49851	1.59688	7.81366	6.57541	7.43139	7.30133	8.30216	5.61239	7.82369	7.16102	19.4655	14.907	18.7889
-480	0.0492264	0.107459	0.0601023	0.0639986	0.084997	0.179529	0.114161	0.132455	0.133929	0.250062	0.161164	0.19414	0.119732	0.262827	0.17617	0.210906		0.64941	0.837275	0.604768	0.693312	0.999327	1.11571	0.934641	1.09946	1.21728	1.06421	0.988013	1.03239	1.45947	1.72887	1.4544		1.7178	1.59688	2.76394	1.50835	1.611	7.90294	6.64961	7.52403	7.37772	8.41696	5.66411	7.87581	7.24421	19.6367	14.9499	18.8582
-470	0.0489323	0.107698	0.0599879	0.0632735	0.0862044	0.183179	0.115937	0.134359	0.142485	0.257502	0.16421	0.20078	0.122589	0.265982	0.180984	0.219211		0.646737	0.845629	0.608563	0.693174	1.00905	1.12598	0.945612	1.11219	1.22079	1.05332	0.9833	1.0247	1.462	1.74679	1.48306		1.7695	1.61113	2.78908	1.51706	1.61883	7.98984	6.72465	7.61711	7.44891	8.4785	5.73436	7.95556	7.2699	19.7182	14.975	18.8384
-460	0.0496704	0.108647	0.0603222	0.0640476	0.0873659	0.18572	0.117653	0.136906	0.138951	0.251178	0.166849	0.20346	0.128125	0.272292	0.186998	0.230702		0.646265	0.853009	0.608704	0.698407	1.01578	1.14035	0.957745	1.12502	1.22606	1.04554	1.00215	1.02624	1.49404	1.7677	1.50869		1.81455	1.62321	2.82017	1.53038	1.62381	8.08353	6.7971	7.70228	7.52016	8.55814	5.79119	8.07613	7.28458	19.812	15.0035	18.9122
-450	0.0497481	0.108741	0.0606003	0.0646528	0.0884894	0.18853	0.119752	0.140002	0.144841	0.261161	0.170931	0.211075	0.130565	0.280149	0.192212	0.237982		0.647052	0.859275	0.61011	0.700885	1.02516	1.15427	0.9673	1.13571	1.25065	1.07043	0.988013	1.03547	1.50078	1.82148	1.50266		1.85812	1.6302	2.85052	1.54004	1.63701	8.16043	6.85699	7.78151	7.58363	8.64088	5.81865	8.08618	7.36777	19.8703	15.0418	18.999
-440	0.0496593	0.109096	0.0606166	0.0651598	0.0902955	0.191585	0.122086	0.142825	0.146949	0.265129	0.173266	0.219846	0.135863	0.286071	0.197778	0.244912		0.650196	0.869301	0.607298	0.705429	1.03585	1.17095	0.981001	1.15542	1.25944	1.0751	0.964451	1.07701	1.53282	1.85882	1.54488		1.90317	1.63992	2.87824	1.54954	1.6479	8.23288	6.92167	7.85898	7.64496	8.75362	5.88186	8.15776	7.40753	19.9157	15.0464	18.9866
-430	0.0502863	0.110539	0.0605767	0.0663428	0.0923151	0.194752	0.12448	0.145835	0.150112	0.265935	0.177774	0.222588	0.141875	0.29869	0.203041	0.252251		0.649567	0.879326	0.615592	0.707908	1.04913	1.18842	0.992073	1.17439	1.26119	1.09221	0.999008	1.08009	1.54884	1.90138	1.58032		1.95487	1.65204	2.9027	1.55971	1.66011	8.30499	6.97903	7.92127	7.70265	8.84981	5.95211	8.20109	7.44178	19.916	15.0783	19.0026
-420	0.0507025	0.111244	0.0606784	0.0671551	0.0944425	0.198035	0.126771	0.149819	0.156498	0.268539	0.182302	0.226121	0.145268	0.308601	0.209571	0.260585		0.656798	0.893808	0.617982	0.711626	1.06299	1.20405	1.00365	1.19058	1.28754	1.10466	0.999008	1.06932	1.57161	1.94694	1.60972		2.03611	1.66514	2.92327	1.57152	1.67555	8.37739	7.02893	7.97748	7.74366	8.94082	5.99106	8.23186	7.48827	19.9234	15.0611	19.0729
-410	0.0519011	0.111948	0.0611727	0.0691341	0.0962625	0.20121	0.129384	0.153299	0.157986	0.278212	0.186322	0.231481	0.151905	0.318631	0.215653	0.271316		0.660257	0.895339	0.620091	0.714104	1.07814	1.22012	1.01578	1.21044	1.29808	1.128	0.997437	1.06778	1.60449	1.98428	1.62706		2.0819	1.67671	2.94133	1.5841	1.67774	8.43462	7.06741	8.03558	7.78526	9.02822	6.02299	8.33548	7.54455	19.9259	15.0216	19.0641
-400	0.0527835	0.112875	0.0613199	0.0702681	0.0976954	0.204042	0.131891	0.157195	0.163566	0.291481	0.193226	0.240802	0.154226	0.328661	0.220858	0.282485		0.664187	0.904947	0.619107	0.718924	1.09086	1.24301	1.03024	1.23703	1.31916	1.114	1.00529	1.10471	1.63737	2.01863	1.67607		2.15132	1.68564	2.96122	1.59664	1.68244	8.48783	7.1072	8.08419	7.82014	9.12389	6.04598	8.3719	7.57146	19.8512	14.9514	19.0087
-390	0.052567	0.112831	0.0614435	0.0706279	0.0995474	0.207678	0.134494	0.161193	0.167225	0.309214	0.197389	0.246771	0.158125	0.33872	0.226998	0.291287		0.666545	0.919707	0.626417	0.719062	1.10177	1.26649	1.0486	1.26021	1.33848	1.11711	1.03042	1.10009	1.67531	2.06867	1.7296		2.20745	1.69717	2.97699	1.61322	1.69668	8.53966	7.1324	8.1367	7.85706	9.14871	6.10281	8.44286	7.60143	19.7708	14.873	18.8875
-380	0.0527557	0.113275	0.0614271	0.0710913	0.101148	0.212114	0.137122	0.165839	0.165055	0.313802	0.20013	0.245797	0.160923	0.3475	0.234211	0.302456		0.673462	0.936556	0.62951	0.72457	1.1172	1.28883	1.06432	1.28457	1.36307	1.12333	1.05398	1.12471	1.71241	2.10228	1.76353		2.29016	1.71036	2.99705	1.62687	1.7114	8.58761	7.15443	8.18476	7.88486	9.1875	6.14559	8.48681	7.58736	19.6375	14.7899	18.7796
-370	0.0528722	0.113813	0.0618487	0.0716965	0.102968	0.215178	0.140187	0.17041	0.166667	0.317956	0.201998	0.243238	0.161935	0.352917	0.24232	0.311491		0.676291	0.949923	0.635695	0.727737	1.13558	1.30841	1.081	1.31102	1.34024	1.11711	1.04927	1.1601	1.75963	2.17173	1.81631		2.36106	1.72216	3.01848	1.64609	1.72388	8.63087	7.17363	8.22913	7.91122	9.19422	6.19732	8.52009	7.67912	19.4784	14.674	18.6445
-360	0.0527058	0.114151	0.0619342	0.0707588	0.104712	0.219145	0.143398	0.174548	0.164683	0.327195	0.206831	0.24665	0.169464	0.369375	0.250507	0.328041		0.67865	0.965797	0.63682	0.73531	1.15621	1.33279	1.10294	1.33543	1.36834	1.128	1.06184	1.1801	1.79757	2.22699	1.87813		2.42826	1.74044	3.02751	1.65818	1.73719	8.66	7.1896	8.25999	7.9228	9.2449	6.22797	8.59357	7.71459	19.3217	14.5569	18.5143
-350	0.0522618	0.114163	0.061965	0.0704644	0.106432	0.223296	0.146361	0.17858	0.163752	0.337054	0.211359	0.250731	0.177232	0.378988	0.260682	0.34348		0.67975	0.980139	0.640053	0.739716	1.1747	1.35738	1.11892	1.36069	1.40523	1.16534	1.0854	1.18779	1.82961	2.30242	1.92262		2.54273	1.75359	3.04003	1.66897	1.75312	8.67949	7.19056	8.28311	7.92496	9.35609	6.26117	8.64883	7.76536	19.1646	14.4221	18.4079
-340	0.0516126	0.115916	0.062294	0.0708624	0.108973	0.229227	0.1501	0.183862	0.161706	0.333085	0.216151	0.253777	0.186935	0.398631	0.270448	0.358012		0.674562	0.996988	0.63682	0.74605	1.18968	1.38768	1.13449	1.39342	1.3982	1.16223	1.09011	1.20779	1.89284	2.39652	1.98143		2.64687	1.76858	3.05168	1.68487	1.76314	8.69159	7.1832	8.30189	7.91602	9.43986	6.27267	8.69278	7.81124	18.9633	14.2421	18.2635
-330	0.0507913	0.115844	0.0624575	0.0703772	0.111148	0.234631	0.153917	0.189173	0.161644	0.329303	0.220963	0.254812	0.191161	0.409018	0.28037	0.371053		0.672204	1.01565	0.646941	0.747978	1.2015	1.41547	1.15047	1.42422	1.39469	1.16845	1.10739	1.22933	1.96788	2.50107	2.03722		2.71924	1.78057	3.05437	1.69752	1.7794	8.6973	7.16921	8.30702	7.90074	9.45745	6.27458	8.71225	7.82653	18.7493	14.0772	18.0899
-320	0.0507802	0.117159	0.0627247	0.0708024	0.113214	0.239461	0.158228	0.194761	0.165799	0.335379	0.227075	0.254264	0.195893	0.41747	0.291481	0.382251		0.671418	1.03695	0.644692	0.750044	1.22406	1.45218	1.17676	1.45978	1.39645	1.17467	1.14038	1.22626	2.03027	2.59816	2.10885		2.82633	1.79566	3.05774	1.70791	1.7898	8.69935	7.14584	8.3015	7.87448	9.50037	6.30587	8.76186	7.85222	18.5617	13.9031	17.9471
-310	0.0502197	0.11828	0.0631208	0.0699465	0.116353	0.245376	0.162827	0.200047	0.170325	0.34592	0.232091	0.26194	0.206399	0.439256	0.305019	0.40114		0.67016	1.06257	0.643427	0.75087	1.24611	1.48853	1.20289	1.49524	1.44914	1.19801	1.13724	1.23549	2.07243	2.70869	2.20234		2.93267	1.80913	3.05934	1.71921	1.80398	8.69183	7.1111	8.29083	7.84424	9.50813	6.29183	8.77756	7.8455	18.3782	13.7042	17.7231
-300	0.0496482	0.119612	0.063388	0.0697993	0.118682	0.250463	0.167431	0.204982	0.172929	0.354477	0.239116	0.272844	0.214643	0.452173	0.318821	0.421754		0.672361	1.08485	0.660859	0.75266	1.26736	1.53691	1.22974	1.53	1.49481	1.2089	1.15294	1.27395	2.15506	2.86029	2.28226		3.03385	1.81658	3.05197	1.72859	1.8112	8.66964	7.06531	8.27258	7.80406	9.48175	6.26309	8.76437	7.80574	18.1315	13.4792	17.5751
-290	0.0499645	0.120699	0.0640585	0.0700937	0.121599	0.255676	0.17247	0.21022	0.178013	0.358011	0.245898	0.277778	0.220536	0.457768	0.330887	0.430614		0.673933	1.11465	0.659031	0.76285	1.29224	1.57947	1.25674	1.56759	1.54224	1.23846	1.18593	1.30319	2.25876	2.96186	2.37726		3.14389	1.82389	3.02311	1.73421	1.81761	8.63281	7.01023	8.24313	7.74759	9.47451	6.22861	8.73862	7.78127	17.8622	13.2582	17.3276
-280	0.0495649	0.121482	0.0644511	0.0698701	0.124096	0.261511	0.177967	0.216077	0.188182	0.364087	0.253289	0.28393	0.223899	0.465774	0.344405	0.44693		0.675348	1.13916	0.662827	0.769597	1.31988	1.6296	1.28808	1.61859	1.54751	1.28825	1.21106	1.32319	2.37596	3.12989	2.49714		3.28421	1.82158	2.98859	1.73899	1.81843	8.58638	6.94602	8.19271	7.67648	9.46158	6.17625	8.7719	7.77943	17.5536	13.0146	17.0627
-270	0.0495982	0.12177	0.0646382	0.06836	0.12663	0.265458	0.18359	0.222163	0.187004	0.364459	0.257472	0.284905	0.2275	0.476071	0.357388	0.456901		0.679436	1.17076	0.671121	0.776206	1.35211	1.67697	1.3173	1.66331	1.61953	1.32559	1.24719	1.3278	2.49063	3.26432	2.60119		3.44152	1.82847	2.95156	1.749	1.81958	8.52022	6.86504	8.13322	7.59375	9.46624	6.14943	8.75055	7.77637	17.1954	12.6884	16.7308
-260	0.0502974	0.12434	0.0653179	0.0694504	0.129143	0.270032	0.188949	0.227186	0.192646	0.371094	0.263584	0.294225	0.234583	0.491161	0.373265	0.475819		0.683051	1.20766	0.678712	0.785983	1.38445	1.727	1.34784	1.71412	1.60899	1.36916	1.28646	1.3355	2.59012	3.44505	2.71655		3.59735	1.83268	2.91664	1.74602	1.82538	8.44777	6.77782	8.07243	7.4978	9.4621	6.08429	8.72606	7.77393	16.8052	12.3703	16.4183
-250	0.0504195	0.125316	0.0660503	0.0707751	0.13161	0.274088	0.194909	0.233464	0.19432	0.38089	0.269838	0.308114	0.238482	0.498244	0.387154	0.490673		0.685881	1.2454	0.68799	0.796999	1.41464	1.78759	1.3852	1.76765	1.68979	1.41894	1.30531	1.40781	2.69045	3.61532	2.81833		3.79084	1.83463	2.86961	1.75282	1.82363	8.36679	6.67513	7.9932	7.39237	9.39746	6.05492	8.76562	7.71521	16.41	12.0444	16.0496
-240	0.050414	0.125094	0.0669316	0.0713966	0.133955	0.280609	0.201229	0.240254	0.205109	0.389385	0.274549	0.318713	0.242411	0.5	0.402476	0.49652		0.684623	1.27993	0.696987	0.805536	1.4511	1.8582	1.42787	1.82544	1.72141	1.44695	1.35557	1.44627	2.83716	3.77364	2.92389		3.92747	1.83861	2.82543	1.74821	1.81405	8.27286	6.569	7.90815	7.28225	9.37108	6.00128	8.75244	7.66077	15.9521	11.6527	15.637
-230	0.0506248	0.126648	0.0674841	0.0721653	0.136455	0.286868	0.207357	0.247986	0.214658	0.406498	0.279524	0.337658	0.253065	0.512351	0.416881	0.515088		0.685724	1.3185	0.702048	0.810356	1.4926	1.93076	1.46382	1.87922	1.77059	1.49051	1.37913	1.51089	2.97796	3.93794	3.05734		4.10471	1.83652	2.77228	1.75355	1.81076	8.16229	6.45364	7.81031	7.15535	9.36333	5.95147	8.76688	7.61122	15.4961	11.2389	15.1933
-220	0.0516237	0.128219	0.0680147	0.0733484	0.139714	0.293577	0.213616	0.255851	0.220734	0.423115	0.284174	0.354106	0.259821	0.525298	0.433548	0.535468		0.689811	1.36612	0.706828	0.82206	1.53195	2.00182	1.50603	1.93563	1.81626	1.52007	1.42783	1.57705	3.10022	4.1829	3.20663		4.32701	1.84166	2.7121	1.74416	1.80704	8.04134	6.32092	7.70515	7.02801	9.26921	5.87165	8.72669	7.55984	14.9678	10.8156	14.6791
-210	0.0523506	0.129117	0.0685944	0.0737954	0.143679	0.30056	0.220364	0.264909	0.225942	0.440166	0.290387	0.368847	0.270268	0.550387	0.450029	0.56193		0.68651	1.41333	0.711888	0.827843	1.57266	2.07108	1.54633	2.00223	1.87071	1.56831	1.43725	1.58629	3.24776	4.41441	3.36873		4.55521	1.84587	2.64981	1.74175	1.79664	7.91178	6.17929	7.58637	6.8857	9.18026	5.78544	8.67897	7.50662	14.4327	10.4282	14.1609
-200	0.0527335	0.13005	0.0693613	0.0762814	0.14884	0.30967	0.227795	0.275692	0.241257	0.468998	0.300195	0.390473	0.284911	0.570565	0.468558	0.591462		0.686038	1.47543	0.716387	0.841062	1.61319	2.14734	1.59961	2.06844	1.92165	1.65543	1.48123	1.64321	3.36496	4.6265	3.52782		4.77012	1.84546	2.58974	1.73967	1.79325	7.77529	6.03588	7.46508	6.74098	9.10734	5.7069	8.62371	7.46197	13.9166	9.95249	13.6772
-190	0.0531719	0.132758	0.0701972	0.0776008	0.154005	0.320359	0.235223	0.289189	0.257192	0.494296	0.309028	0.417641	0.297292	0.596905	0.487495	0.62538		0.69154	1.54004	0.723556	0.860203	1.66244	2.24124	1.65528	2.14718	1.98137	1.72545	1.50951	1.72784	3.4948	4.90357	3.7231		4.99168	1.84911	2.51911	1.73674	1.78503	7.62977	5.88066	7.32768	6.59092	9.05563	5.63538	8.58038	7.40141	13.398	9.50437	13.162
-180	0.0538988	0.134062	0.071115	0.0793726	0.15972	0.33433	0.243543	0.304188	0.271453	0.513455	0.318186	0.43817	0.31122	0.627292	0.507466	0.667661		0.702702	1.60576	0.732132	0.865573	1.72067	2.33498	1.71539	2.22607	2.05163	1.80791	1.53307	1.77553	3.66427	5.19333	3.91837		5.20659	1.85027	2.45133	1.73135	1.77666	7.48388	5.72968	7.18735	6.44435	9.02512	5.57599	8.54207	7.37021	12.8646	9.05073	12.6216
-170	0.0552917	0.138124	0.0722617	0.0812916	0.166446	0.348735	0.252044	0.320793	0.274864	0.53218	0.326633	0.453826	0.331696	0.666429	0.527378	0.713713		0.711348	1.6978	0.742394	0.878654	1.78433	2.43143	1.77666	2.31897	2.08676	1.8857	1.5959	1.86323	3.84555	5.46144	4.10385		5.49313	1.85393	2.3768	1.73157	1.76872	7.34323	5.57169	7.04767	6.28623	9.01478	5.52171	8.5314	7.29498	12.3202	8.58697	12.1197
-160	0.0562017	0.140649	0.0735192	0.0839957	0.17448	0.363537	0.260467	0.339647	0.283606	0.554005	0.33508	0.472588	0.352827	0.711607	0.550049	0.762719		0.720937	1.78469	0.755749	0.892975	1.8529	2.53879	1.84709	2.39964	2.1781	1.94482	1.63517	1.9417	4.06055	5.74821	4.37		5.75162	1.84934	2.30897	1.73478	1.76138	7.19175	5.40907	6.91018	6.1418	8.97754	5.51149	8.51382	7.26378	11.758	8.13088	11.5501
-150	0.0573504	0.144705	0.0747277	0.0862201	0.183209	0.381203	0.269849	0.359977	0.295387	0.573723	0.345679	0.492446	0.373304	0.76131	0.573246	0.817193		0.728012	1.87562	0.763059	0.90702	1.9247	2.64821	1.92065	2.48937	2.27647	2.02417	1.68543	2.01555	4.26965	6.06337	4.62635		6.05367	1.84573	2.23833	1.73315	1.75263	7.0467	5.25198	6.76748	5.9897	9.00754	5.48595	8.5584	7.25399	11.1983	7.67479	11.0398
-140	0.0582549	0.151381	0.075689	0.0904779	0.19121	0.400514	0.278922	0.381648	0.31157	0.598152	0.357091	0.511818	0.394315	0.80378	0.593304	0.863801		0.739487	1.97518	0.778241	0.924232	1.98978	2.76239	1.98688	2.56643	2.36078	2.08485	1.73099	2.11556	4.51837	6.37927	4.87516		6.36164	1.83976	2.17204	1.73427	1.73757	6.89898	5.09699	6.63148	5.83523	8.99616	5.44317	8.55903	7.1965	10.6713	7.23218	10.4873
-130	0.0595257	0.157285	0.0763251	0.0932147	0.199975	0.419519	0.287581	0.404083	0.315786	0.609995	0.365274	0.526255	0.414762	0.845417	0.611004	0.916901		0.741374	2.07126	0.791175	0.945576	2.06373	2.87506	2.06008	2.65769	2.4328	2.19221	1.77654	2.17249	4.7612	6.71907	5.08778		6.62455	1.83166	2.09854	1.73011	1.72027	6.74725	4.944	6.49247	5.67788	9.00392	5.42465	8.56719	7.18059	10.1083	6.79356	9.91817
-120	0.0603913	0.163994	0.0771101	0.0959351	0.209231	0.440591	0.296488	0.425088	0.321243	0.632254	0.372868	0.544042	0.444554	0.894762	0.627827	0.971959		0.754422	2.16357	0.794689	0.959483	2.1323	2.98773	2.12945	2.74728	2.48725	2.22955	1.79696	2.20941	4.98884	7.02078	5.3396		6.92513	1.83213	2.02847	1.72792	1.70511	6.59187	4.78792	6.34282	5.52766	8.97134	5.40549	8.53893	7.16285	9.57113	6.37854	9.36718
-110	0.0612514	0.170764	0.0775626	0.0989445	0.219053	0.457953	0.305514	0.445767	0.330109	0.645957	0.382005	0.564327	0.463333	0.944821	0.649834	1.02082		0.758038	2.25464	0.800312	0.974768	2.19534	3.10246	2.20675	2.83839	2.5259	2.29489	1.85979	2.27711	5.20384	7.34789	5.57032		7.23309	1.83333	1.96487	1.72652	1.70111	6.44329	4.64491	6.20213	5.3752	8.94962	5.38825	8.56091	7.13288	9.03894	5.9718	8.84995
-100	0.0621005	0.177328	0.0779406	0.101561	0.226761	0.475517	0.314023	0.466447	0.337054	0.654142	0.392524	0.574866	0.482768	0.983423	0.670146	1.06942		0.773129	2.34376	0.811277	0.98	2.26171	3.21108	2.28132	2.92293	2.6067	2.34935	1.90534	2.34481	5.38343	7.71084	5.77238		7.51447	1.83231	1.90886	1.72213	1.68655	6.30289	4.50881	6.06338	5.2352	8.9822	5.3857	8.60989	7.11514	8.56706	5.59693	8.33603
-90	0.0622558	0.183238	0.0786184	0.1042	0.235464	0.494466	0.321821	0.486721	0.337612	0.660156	0.400524	0.582663	0.503244	1.01518	0.691891	1.10857		0.776745	2.43663	0.818166	0.995973	2.32351	3.3212	2.34467	3.01033	2.64007	2.41314	1.93519	2.41712	5.5959	8.03719	5.99857		7.76335	1.82611	1.86405	1.72123	1.67768	6.17275	4.383	5.93694	5.10617	8.95944	5.37101	8.58917	7.09006	8.13291	5.28092	7.90078
-80	0.0634711	0.189498	0.0793272	0.108447	0.243504	0.512369	0.329981	0.506392	0.341456	0.667783	0.410798	0.58912	0.525208	1.05301	0.712047	1.15743		0.785391	2.52324	0.825897	1.00107	2.38236	3.42701	2.40791	3.08788	2.75249	2.45048	1.96032	2.44174	5.78898	8.33443	6.21194		8.05212	1.82519	1.81371	1.71662	1.67303	6.05598	4.26349	5.82378	4.98617	8.94238	5.38506	8.58917	7.01421	7.73649	5.00138	7.53124
-70	0.064592	0.198104	0.0798469	0.112454	0.251864	0.527839	0.337024	0.523532	0.335751	0.66369	0.41624	0.583394	0.550238	1.09298	0.732797	1.19553		0.798911	2.60345	0.814792	1.0136	2.43681	3.5197	2.46782	3.16201	2.77357	2.45981	1.96817	2.48174	6.01916	8.60179	6.42456		8.32537	1.82505	1.76861	1.72382	1.66717	5.95468	4.16212	5.71981	4.88297	8.92117	5.37101	8.60738	6.96772	7.41379	4.75249	7.21746
-60	0.0657241	0.205002	0.0799778	0.11578	0.259765	0.542587	0.343904	0.539154	0.334077	0.656932	0.421845	0.590826	0.562679	1.11464	0.746813	1.22067		0.805985	2.68783	0.817744	1.02737	2.48011	3.60203	2.52273	3.22575	2.81046	2.50338	1.98388	2.49713	6.13382	8.86242	6.60175		8.60158	1.82912	1.73198	1.72399	1.66657	5.86127	4.07358	5.62815	4.79026	8.91807	5.33078	8.57284	6.94265	7.10227	4.53395	6.90188
-50	0.0668394	0.2117	0.0803957	0.119525	0.266817	0.555569	0.349432	0.555729	0.331659	0.659164	0.426535	0.599111	0.574494	1.13932	0.764522	1.24003		0.814631	2.76079	0.824211	1.03522	2.52229	3.67309	2.57793	3.28408	2.86315	2.54694	2.01529	2.51252	6.26451	9.10588	6.76536		8.78547	1.83129	1.70398	1.7264	1.66044	5.77812	3.9986	5.55505	4.72271	8.93203	5.29119	8.54396	6.90656	6.83518	4.35556	6.66677
-40	0.0677994	0.216949	0.0807846	0.122911	0.273026	0.569044	0.355189	0.569026	0.335069	0.663442	0.432099	0.602339	0.587679	1.16524	0.775906	1.26708		0.820133	2.83222	0.833067	1.04816	2.55813	3.74469	2.6198	3.34539	2.89653	2.58895	2.02315	2.54483	6.37749	9.33291	6.92143		8.93465	1.83833	1.6862	1.73556	1.66317	5.72098	3.93836	5.4948	4.66418	8.91135	5.32503	8.53768	6.86374	6.6423	4.22805	6.49406
-30	0.0680991	0.220889	0.0812135	0.124612	0.278306	0.579126	0.35985	0.581026	0.338852	0.660714	0.434495	0.612695	0.606339	1.19521	0.787602	1.29085		0.827522	2.89656	0.84108	1.05119	2.60715	3.80128	2.66135	3.39021	2.90882	2.59984	2.02786	2.57868	6.47951	9.43	7.05488		9.02623	1.8418	1.67203	1.73877	1.65989	5.68348	3.89563	5.4589	4.62382	8.92221	5.33525	8.56468	6.8668	6.50032	4.11709	6.34516
-20	0.0688815	0.224041	0.081646	0.126651	0.282517	0.588645	0.363766	0.590513	0.332217	0.64974	0.433601	0.600877	0.60744	1.20411	0.791657	1.28906		0.835382	2.94738	0.848249	1.05918	2.64757	3.84931	2.69538	3.42863	2.90531	2.62007	2.01215	2.59714	6.5672	9.54576	7.14234		9.19609	1.83893	1.65814	1.74298	1.66394	5.66029	3.87181	5.43137	4.59413	8.91704	5.34674	8.554	6.82704	6.41766	4.02391	6.25413
-10	0.0690591	0.226211	0.0822257	0.127196	0.284335	0.593493	0.366209	0.595838	0.336124	0.645461	0.43352	0.603801	0.602143	1.19872	0.797066	1.2817		0.84277	2.9879	0.853451	1.05105	2.66985	3.88521	2.71029	3.4534	2.94747	2.62318	2.01529	2.60175	6.65825	9.65106	7.17401		9.32754	1.84314	1.65271	1.74888	1.66969	5.65561	3.86135	5.42256	4.58667	8.91548	5.33716	8.53831	6.81052	6.40078	4.0233	6.24388
0	0.0685763	0.226422	0.0826146	0.12628	0.284936	0.596704	0.367092	0.598526	0.3391	0.65439	0.43354	0.60636	0.598839	1.19774	0.794942	1.27977		0.840255	3.00809	0.852186	1.05697	2.67053	3.89673	2.7152	3.463	2.96855	2.66519	2.03729	2.65868	6.66837	9.69811	7.20492		9.34158	1.84763	1.64889	1.75018	1.67785	5.65821	3.86458	5.42668	4.58608	8.92996	5.30332	8.5157	6.76831	6.39482	4.01594	6.2273
10	0.0685486	0.225523	0.0823929	0.126498	0.285834	0.598717	0.366879	0.601542	0.348028	0.661954	0.433865	0.614888	0.594018	1.19381	0.794864	1.27003		0.836797	2.99305	0.855419	1.05036	2.65662	3.88992	2.70645	3.45137	2.95098	2.63407	2.00744	2.63714	6.65235	9.71827	7.22377		9.34749	1.84499	1.65563	1.75585	1.68206	5.66851	3.86682	5.44285	4.5908	8.90618	5.29438	8.49686	6.76464	6.45365	4.03188	6.30326
20	0.067977	0.223902	0.0820949	0.12447	0.283379	0.59476	0.365145	0.599317	0.341022	0.6547	0.434251	0.609527	0.588661	1.18548	0.790039	1.25623		0.845443	2.96242	0.853029	1.04637	2.63728	3.86613	2.69325	3.43398	2.90707	2.60762	1.97288	2.62176	6.58322	9.64434	7.1348		9.29283	1.83949	1.66569	1.75461	1.67949	5.68739	3.88998	5.46244	4.6025	8.8586	5.2318	8.46923	6.6943	6.5373	4.10421	6.36566
30	0.0678605	0.221522	0.0814352	0.12224	0.279697	0.58834	0.361825	0.592535	0.335565	0.644593	0.426454	0.612634	0.583333	1.16586	0.781628	1.24792		0.850473	2.91925	0.847406	1.03976	2.61048	3.83533	2.67298	3.40868	2.84032	2.57339	1.94775	2.58021	6.50565	9.57936	7.04659		9.20421	1.8306	1.67952	1.74793	1.67746	5.72198	3.92112	5.50381	4.63412	8.8767	5.23691	8.49812	6.69369	6.62915	4.20782	6.52028
40	0.0664454	0.216811	0.0807247	0.11928	0.274868	0.576783	0.357462	0.581279	0.331907	0.637215	0.419449	0.606786	0.576726	1.14226	0.769922	1.22251		0.843085	2.86481	0.838409	1.02406	2.57221	3.78516	2.6388	3.37426	2.75776	2.55939	1.93833	2.55714	6.35641	9.43224	6.94179		9.10082	1.82653	1.69689	1.74113	1.6779	5.77502	3.96531	5.55236	4.68251	8.81723	5.21967	8.45793	6.66188	6.77809	4.34973	6.69119
50	0.0654743	0.211533	0.080343	0.116003	0.269096	0.564897	0.352467	0.568666	0.325521	0.641741	0.412768	0.604715	0.563869	1.12417	0.759425	1.20927		0.851417	2.80006	0.830537	1.01759	2.53399	3.718	2.59881	3.32662	2.70858	2.51582	1.92576	2.50021	6.2291	9.28138	6.86036		8.95533	1.82134	1.72027	1.73332	1.67861	5.84358	4.02964	5.62391	4.74189	8.72207	5.19413	8.44537	6.61295	6.9933	4.51464	6.89917
60	0.0643645	0.205257	0.0798306	0.111102	0.263036	0.551336	0.346638	0.554418	0.322049	0.648127	0.406494	0.608553	0.545714	1.09646	0.744211	1.18333		0.835067	2.7271	0.827866	1.00658	2.49035	3.64329	2.55493	3.28195	2.62953	2.46604	1.88806	2.50175	6.06975	9.06332	6.66734		8.78621	1.82245	1.74844	1.72533	1.68458	5.92379	4.10901	5.70669	4.82737	8.65485	5.17561	8.40706	6.60499	7.24152	4.75065	7.19576
70	0.0632103	0.198754	0.0795671	0.106795	0.255125	0.535038	0.339893	0.537048	0.316964	0.638889	0.399387	0.595456	0.530863	1.06643	0.725994	1.15813		0.829408	2.66388	0.825757	0.992806	2.44263	3.55826	2.49679	3.21673	2.59792	2.42247	1.85193	2.44482	5.891	8.8318	6.46151		8.5617	1.82727	1.78193	1.72955	1.69679	6.02354	4.20175	5.80732	4.91774	8.63778	5.16156	8.37315	6.59215	7.56496	4.98268	7.49537
80	0.0618785	0.191057	0.0791636	0.102281	0.247334	0.517368	0.332578	0.518526	0.312562	0.627294	0.395488	0.585283	0.509196	1.03426	0.705614	1.12757		0.819976	2.58033	0.820274	0.976282	2.38474	3.45565	2.43107	3.14924	2.51185	2.41781	1.83151	2.43866	5.73418	8.5637	6.26925		8.29657	1.82218	1.82502	1.72472	1.70472	6.14373	4.30264	5.92085	5.02577	8.66002	5.18455	8.33987	6.60316	7.93482	5.25793	7.8616
90	0.0609407	0.183882	0.0782986	0.0992989	0.238092	0.499788	0.325137	0.498418	0.311136	0.61849	0.388361	0.560733	0.485357	0.99619	0.684747	1.09395		0.811487	2.50277	0.810293	0.961962	2.33103	3.35415	2.3709	3.06936	2.44334	2.35868	1.79382	2.40174	5.53435	8.21718	6.08452		8.04325	1.81204	1.87623	1.72668	1.70905	6.27716	4.42154	6.04948	5.15364	8.66415	5.1986	8.30219	6.60071	8.3645	5.54391	8.26459
100	0.0597143	0.176873	0.0773173	0.0964422	0.229836	0.48176	0.316962	0.47768	0.297061	0.59871	0.377091	0.535514	0.45625	0.950149	0.661686	1.04336		0.796395	2.40753	0.80214	0.95191	2.26923	3.24944	2.30422	2.98884	2.33092	2.30423	1.76868	2.38481	5.33706	7.89679	5.85532		7.73677	1.81158	1.92755	1.72236	1.71682	6.41409	4.55871	6.18564	5.28854	8.68536	5.2401	8.28022	6.62885	8.78699	5.89272	8.70105
110	0.0585435	0.171075	0.0768557	0.0937599	0.220171	0.462923	0.308474	0.456505	0.295201	0.598152	0.369802	0.533504	0.428095	0.903065	0.637817	0.990643		0.78319	2.32705	0.808888	0.941995	2.20761	3.14417	2.23117	2.90465	2.28701	2.25911	1.74669	2.32019	5.09255	7.58313	5.62536		7.44062	1.81403	1.98293	1.72236	1.7275	6.56281	4.70318	6.331	5.437	8.70915	5.28608	8.30722	6.69736	9.23752	6.22529	9.1384
120	0.0577555	0.162473	0.0760815	0.090238	0.208652	0.440202	0.299524	0.432562	0.292907	0.569506	0.3604	0.514072	0.415208	0.867708	0.618012	0.949181		0.778788	2.23765	0.796657	0.920652	2.15452	3.04016	2.16367	2.81497	2.23958	2.2311	1.70114	2.25711	4.88935	7.24707	5.40294		7.12601	1.80626	2.04671	1.71376	1.73489	6.72177	4.85003	6.48188	5.59947	8.77482	5.35824	8.24819	6.75853	9.75284	6.61579	9.65564
130	0.0570008	0.155326	0.0752965	0.0874903	0.198534	0.419196	0.291306	0.408667	0.290055	0.55847	0.351486	0.507371	0.393363	0.823244	0.593236	0.901901		0.767941	2.13851	0.790472	0.902614	2.08674	2.92439	2.09279	2.72925	2.16581	2.16576	1.68543	2.19403	4.68953	6.90951	5.14734		6.8498	1.80478	2.1134	1.70375	1.73806	6.88041	5.00023	6.63641	5.75827	8.80689	5.42209	8.25949	6.78422	10.2739	7.05195	10.1816
140	0.0567899	0.15031	0.0744533	0.0847862	0.190759	0.401808	0.282928	0.387716	0.275112	0.535342	0.342511	0.486842	0.377173	0.791518	0.569318	0.857749		0.758824	2.04536	0.78035	0.88609	2.02607	2.81307	2.01933	2.63447	2.10257	2.09263	1.65402	2.13864	4.48971	6.56896	4.91512		6.59501	1.80103	2.17278	1.70409	1.74211	7.04313	5.15469	6.78369	5.91782	8.82912	5.48404	8.25635	6.81541	10.8269	7.48904	10.7293
150	0.0557911	0.144905	0.0733248	0.0811499	0.182261	0.384154	0.274245	0.366351	0.264943	0.510293	0.33441	0.458942	0.356726	0.744048	0.546481	0.802749		0.746404	1.95109	0.765027	0.870668	1.95263	2.68852	1.94416	2.53765	2.04285	2.02106	1.61475	2.07402	4.24351	6.20302	4.67159		6.27449	1.78969	2.23124	1.69819	1.74836	7.2008	5.31399	6.9244	6.07616	8.8617	5.54087	8.29968	6.86741	11.4209	7.90161	11.3137
160	0.0550919	0.139472	0.0721871	0.0785985	0.174013	0.365752	0.265269	0.343631	0.262029	0.498016	0.326044	0.456993	0.338185	0.703214	0.525867	0.755936		0.742317	1.84916	0.751953	0.85855	1.87394	2.57966	1.86994	2.45173	1.98137	1.97594	1.58019	2.01863	4.04031	5.9043	4.46425		5.92591	1.78085	2.29199	1.68701	1.75197	7.35776	5.46921	7.07486	6.2343	8.88601	5.58685	8.33359	6.9561	12.0162	8.36628	11.8735
170	0.0552251	0.135066	0.0706316	0.0761615	0.166226	0.350553	0.256037	0.324626	0.252852	0.477927	0.316825	0.43354	0.320238	0.671964	0.504776	0.708216		0.728326	1.7613	0.742956	0.84299	1.80649	2.47385	1.807	2.3572	1.90935	1.91682	1.54249	1.90631	3.84302	5.61155	4.27349		5.64896	1.77492	2.35589	1.68156	1.75284	7.51231	5.62593	7.21913	6.39282	8.95479	5.64304	8.42465	7.02094	12.6402	8.85057	12.4902
180	0.0543206	0.132885	0.0690487	0.0748367	0.159437	0.336582	0.247647	0.306984	0.249752	0.473276	0.308622	0.421601	0.300685	0.638601	0.486082	0.670117		0.724867	1.67733	0.731007	0.830873	1.74588	2.36012	1.7438	2.26742	1.83382	1.85147	1.51893	1.84477	3.66006	5.30311	4.06087		5.37866	1.76437	2.42109	1.67964	1.76056	7.66091	5.78203	7.35935	6.55115	9.0427	5.71456	8.46421	7.0974	13.2171	9.33701	13.0309
190	0.0541263	0.132092	0.0676367	0.0735883	0.154376	0.324955	0.239618	0.29316	0.249132	0.471044	0.298286	0.412098	0.285089	0.606548	0.46575	0.627251		0.713549	1.58529	0.719058	0.818893	1.68793	2.26412	1.68879	2.18917	1.77937	1.79079	1.48595	1.80784	3.49143	5.00663	3.87238		5.12461	1.76164	2.47927	1.67262	1.75509	7.81614	5.93336	7.49806	6.70592	9.14716	5.79757	8.54772	7.18243	13.8218	9.79678	13.5834
200	0.0526891	0.12914	0.0665391	0.0721054	0.148509	0.314378	0.231809	0.278571	0.237785	0.451079	0.284844	0.390107	0.270387	0.57256	0.444006	0.586111		0.700815	1.52598	0.709217	0.808979	1.63524	2.1817	1.63182	2.11663	1.7337	1.73167	1.4828	1.7263	3.31437	4.72135	3.64393		4.86022	1.75308	2.53877	1.66689	1.75744	7.95718	6.08346	7.63376	6.85667	9.23094	5.8857	8.60236	7.29498	14.4299	10.2553	14.1814
210	0.0515571	0.126681	0.0654524	0.0719418	0.143091	0.302414	0.224119	0.264285	0.236979	0.448599	0.278346	0.385538	0.255982	0.548482	0.423772	0.551374		0.692955	1.4764	0.70022	0.802507	1.58362	2.10032	1.58172	2.042	1.72141	1.67566	1.41997	1.70322	3.16008	4.46668	3.47127		4.60838	1.75141	2.59974	1.66526	1.76062	8.09497	6.2308	7.75814	7.00671	9.29455	5.95466	8.70095	7.35859	15.0393	10.7641	14.7397
220	0.0510244	0.125239	0.0649126	0.0714675	0.138413	0.293515	0.216796	0.254288	0.229725	0.435826	0.269006	0.372442	0.247232	0.525923	0.408187	0.520263		0.686981	1.42335	0.699236	0.797825	1.54552	2.01389	1.53263	1.97618	1.69857	1.63676	1.40427	1.67091	3.0471	4.19783	3.3054		4.3691	1.74822	2.66067	1.66498	1.77228	8.21844	6.37512	7.87521	7.14367	9.34368	6.00192	8.75746	7.4583	15.6363	11.2064	15.3371
230	0.0509855	0.124567	0.0641912	0.0702245	0.135789	0.28696	0.209733	0.24544	0.219928	0.429005	0.263381	0.352156	0.236548	0.51	0.391813	0.493509		0.672047	1.37211	0.695581	0.786947	1.50295	1.94563	1.48015	1.90859	1.63533	1.56986	1.35871	1.62783	2.91473	3.95362	3.13575		4.14385	1.74938	2.72044	1.66554	1.78323	8.32555	6.49482	7.96972	7.28121	9.33902	6.04662	8.75809	7.55066	16.2139	11.6	15.8549
240	0.0508302	0.123735	0.0636787	0.0694122	0.132937	0.280118	0.203161	0.237485	0.213728	0.416481	0.254528	0.340887	0.230536	0.487917	0.378528	0.470263		0.669689	1.33187	0.69038	0.781301	1.45879	1.87928	1.43374	1.83673	1.63709	1.52319	1.35714	1.58629	2.78994	3.73705	3.03774		3.9319	1.75285	2.77559	1.66914	1.78963	8.41944	6.61216	8.04973	7.39556	9.39074	6.12388	8.77756	7.58797	16.7749	12.0257	16.3752
250	0.0508412	0.121892	0.063219	0.0685344	0.130508	0.27496	0.196745	0.230652	0.196677	0.399678	0.247198	0.32048	0.22131	0.469167	0.365058	0.440468		0.669689	1.29594	0.679696	0.780062	1.42041	1.81699	1.38647	1.7782	1.57737	1.48896	1.32102	1.54628	2.69467	3.52645	2.93369		3.7517	1.75493	2.83514	1.67043	1.79374	8.50241	6.71887	8.12823	7.50171	9.45072	6.20434	8.76688	7.6363	17.291	12.385	16.8638
260	0.0507303	0.120838	0.0628973	0.0685235	0.127948	0.268606	0.190372	0.224088	0.186508	0.379774	0.235136	0.309759	0.212351	0.454226	0.349864	0.423743		0.659628	1.25375	0.673511	0.765053	1.38931	1.75885	1.35118	1.72422	1.5317	1.47029	1.3006	1.48935	2.58084	3.31883	2.8206		3.60916	1.74942	2.87521	1.67329	1.79505	8.58156	6.81027	8.19544	7.59866	9.49054	6.23563	8.80895	7.6938	17.7562	12.7651	17.302
270	0.0511631	0.120577	0.0625229	0.068529	0.126646	0.264712	0.18462	0.219692	0.178819	0.368614	0.226608	0.292093	0.207827	0.443482	0.335205	0.410263		0.656327	1.22479	0.672527	0.764364	1.34849	1.71082	1.31473	1.67247	1.52994	1.40338	1.25347	1.45858	2.46786	3.162	2.67357		3.42084	1.74276	2.91664	1.6634	1.7968	8.64364	6.89361	8.25051	7.6865	9.49365	6.25032	8.82089	7.74273	18.241	13.1586	17.768
280	0.0512852	0.121149	0.0622922	0.0691832	0.124643	0.260777	0.179342	0.215008	0.170077	0.354043	0.219623	0.275646	0.205119	0.433512	0.321988	0.400497		0.656955	1.18678	0.665919	0.755965	1.3174	1.66205	1.28323	1.62374	1.51413	1.38471	1.20007	1.39242	2.37596	3.03355	2.55671		3.25319	1.73595	2.94824	1.66222	1.7973	8.68242	6.95449	8.28806	7.76173	9.51692	6.28352	8.83721	7.77148	18.6096	13.4566	18.1665
290	0.0511076	0.121504	0.0617597	0.0688888	0.122535	0.254806	0.174331	0.210003	0.163194	0.340216	0.213125	0.266752	0.200238	0.420417	0.307758	0.390292		0.655069	1.15962	0.661561	0.748116	1.29088	1.60802	1.25214	1.58274	1.46144	1.34582	1.17808	1.38781	2.28996	2.88867	2.44587		3.1114	1.73531	2.98596	1.6629	1.79894	8.71396	6.99595	8.3126	7.81282	9.53709	6.33269	8.88682	7.81185	18.9156	13.7551	18.5059
300	0.0510077	0.119212	0.0612599	0.0681419	0.120795	0.250617	0.1697	0.206201	0.152654	0.322545	0.208557	0.252802	0.194405	0.404583	0.296345	0.374152		0.652711	1.12036	0.660577	0.739441	1.26171	1.56525	1.22165	1.5402	1.41401	1.29914	1.14195	1.38011	2.20733	2.73931	2.33881		2.99323	1.7329	3.01379	1.66323	1.79637	8.73068	7.03929	8.3243	7.85739	9.53812	6.30268	8.92387	7.82837	19.2756	14.0748	18.8278
310	0.0500366	0.117731	0.0607638	0.0684036	0.118672	0.245522	0.164879	0.200954	0.144531	0.307044	0.20348	0.239827	0.189167	0.396101	0.285468	0.362865		0.649095	1.09348	0.657625	0.730215	1.23717	1.51487	1.19177	1.49821	1.38239	1.26491	1.14666	1.37704	2.12049	2.60936	2.2702		2.88393	1.73248	3.03437	1.66149	1.79489	8.73653	7.07135	8.33223	7.88773	9.56553	6.36015	8.98918	7.82042	19.6164	14.2725	19.1615
320	0.0498313	0.11742	0.0604295	0.0678584	0.116959	0.241445	0.160268	0.196757	0.135603	0.292287	0.197856	0.22472	0.185923	0.392143	0.277154	0.355263		0.647523	1.06355	0.648909	0.721402	1.21778	1.47226	1.16867	1.46255	1.32794	1.22757	1.13566	1.31703	2.09182	2.50033	2.18877		2.75469	1.73577	3.05014	1.6643	1.79719	8.73302	7.09916	8.33067	7.90118	9.51743	6.3742	8.98792	7.79228	19.8497	14.4883	19.3854
330	0.0497203	0.116366	0.0603513	0.0673132	0.114313	0.236567	0.156137	0.19151	0.135851	0.276848	0.19148	0.211196	0.180238	0.38756	0.269259	0.347251		0.651925	1.04029	0.655938	0.721816	1.19347	1.43786	1.14556	1.43254	1.29457	1.21824	1.11839	1.29549	2.05557	2.41519	2.12242		2.67788	1.72947	3.06466	1.6625	1.79872	8.72197	7.10893	8.31879	7.92031	9.49985	6.37101	8.99169	7.82653	20.0992	14.6976	19.5789
340	0.049232	0.114962	0.0602368	0.0657649	0.1104	0.230486	0.151991	0.185883	0.13244	0.269717	0.185368	0.199074	0.174464	0.373155	0.260867	0.335117		0.650667	1.02149	0.657625	0.715481	1.17849	1.40641	1.12231	1.39773	1.29457	1.19023	1.08697	1.27549	2.01931	2.31811	2.06135		2.58852	1.72776	3.08072	1.66239	1.7921	8.70456	7.11121	8.29702	7.92155	9.45331	6.35504	8.93894	7.79105	20.2903	14.8883	19.7601
350	0.0488935	0.113674	0.0600751	0.0647945	0.108566	0.225954	0.148626	0.180564	0.125	0.260417	0.179337	0.191886	0.166161	0.360893	0.252982	0.320702		0.649724	0.997684	0.652143	0.711075	1.15887	1.37401	1.10097	1.36906	1.26119	1.19023	1.05713	1.27395	1.94849	2.23073	1.96258		2.46741	1.72429	3.08523	1.65334	1.7818	8.6765	7.10576	8.27052	7.91455	9.39074	6.34419	8.89624	7.82042	20.4745	14.987	19.9054
360	0.0489656	0.114013	0.0600824	0.0648163	0.106189	0.221506	0.145105	0.175793	0.12469	0.257688	0.173652	0.187439	0.165	0.356994	0.245439	0.310029		0.64375	0.981114	0.646801	0.707633	1.14366	1.34406	1.08287	1.34643	1.20323	1.1809	1.02728	1.24318	1.91055	2.16352	1.89925		2.37361	1.71962	3.08243	1.65076	1.77666	8.63833	7.09567	8.23002	7.89604	9.37264	6.33014	8.80016	7.77882	20.5924	15.0995	20.0262
370	0.0489434	0.113813	0.0599751	0.0648054	0.103611	0.217599	0.142162	0.171629	0.125558	0.25372	0.168819	0.179337	0.163155	0.348869	0.237934	0.302427		0.649724	0.966911	0.645114	0.706669	1.13021	1.31902	1.0622	1.32053	1.19444	1.15134	0.992725	1.22472	1.87345	2.09107	1.85175		2.31675	1.71323	3.08072	1.64637	1.76992	8.59367	7.07695	8.18773	7.87486	9.28886	6.29566	8.66829	7.72622	20.6483	15.2058	20.1019
380	0.0491099	0.113707	0.0598116	0.0644838	0.101385	0.214342	0.13902	0.167341	0.127232	0.250496	0.165266	0.179033	0.157411	0.335357	0.230712	0.292018		0.645951	0.949784	0.639631	0.704052	1.10985	1.29343	1.04283	1.29037	1.17864	1.14667	0.973876	1.22472	1.84984	2.05448	1.84496		2.2488	1.70717	3.07489	1.64059	1.76429	8.53445	7.05321	8.13553	7.84003	9.19991	6.26884	8.60361	7.69074	20.7302	15.2699	20.1688
390	0.0490045	0.112376	0.0596353	0.0642057	0.0989726	0.210841	0.136283	0.163079	0.127914	0.250062	0.161834	0.176535	0.151875	0.321815	0.223402	0.280322		0.639663	0.935442	0.63935	0.697856	1.10239	1.26634	1.01988	1.26789	1.14702	1.12177	0.988013	1.21087	1.8119	1.99175	1.79067		2.19563	1.69897	3.06517	1.62963	1.76111	8.46333	7.01103	8.0753	7.79457	9.12441	6.23308	8.47111	7.62896	20.7391	15.2904	20.1875
400	0.0488602	0.11252	0.0594609	0.0640367	0.0976196	0.20866	0.133638	0.159704	0.123264	0.248202	0.158484	0.176413	0.147381	0.310714	0.217173	0.268596		0.642807	0.914555	0.634149	0.688492	1.08928	1.24671	1.00441	1.24431	1.15404	1.11555	0.936177	1.20472	1.7571	1.93051	1.74317		2.15723	1.68851	3.06066	1.62052	1.75432	8.39179	6.97015	8.00232	7.73747	9.01684	6.21775	8.37127	7.58797	20.7304	15.295	20.154
410	0.0487714	0.111593	0.0594681	0.0638187	0.0961408	0.205916	0.131227	0.156428	0.125992	0.241567	0.154443	0.176048	0.143899	0.309018	0.212164	0.258743		0.640606	0.900631	0.62712	0.688079	1.07644	1.22703	0.994348	1.22356	1.14702	1.09377	0.934606	1.16317	1.68796	1.86479	1.69869		2.10848	1.67967	3.045	1.61187	1.74425	8.32112	6.91628	7.93032	7.68351	8.92893	6.1539	8.2865	7.48276	20.6676	15.2849	20.0549
420	0.0485606	0.10949	0.0593573	0.0631208	0.0955321	0.203288	0.129184	0.154411	0.127604	0.242001	0.150808	0.177205	0.139911	0.29872	0.206238	0.251901		0.642493	0.887402	0.620934	0.685188	1.07175	1.21026	0.982012	1.20846	1.1435	1.07043	0.939319	1.1524	1.66604	1.84612	1.6429		2.08559	1.67148	3.03305	1.60681	1.73215	8.24845	6.86552	7.85657	7.63264	8.91548	6.12644	8.1766	7.42649	20.5912	15.2959	19.9919
430	0.0483219	0.108519	0.0590556	0.0635079	0.093764	0.200184	0.127008	0.151101	0.121838	0.240141	0.14894	0.1755	0.135476	0.290685	0.200789	0.247953		0.643593	0.882668	0.621497	0.678716	1.05909	1.18842	0.978726	1.18776	1.12945	1.07199	0.92204	1.13856	1.6222	1.82446	1.6052		2.03094	1.65579	3.01099	1.59933	1.72213	8.17401	6.80394	7.78096	7.57446	8.85136	6.06513	8.10564	7.35982	20.4936	15.2619	19.9066
440	0.0484218	0.107909	0.0589502	0.0632844	0.0925307	0.196941	0.124961	0.147919	0.123078	0.238033	0.145975	0.172515	0.134762	0.292768	0.197057	0.24731		0.647366	0.872921	0.619669	0.678716	1.04653	1.17185	0.972963	1.16894	1.1435	1.04398	0.906333	1.1124	1.59016	1.7916	1.54563		1.99844	1.64769	2.98836	1.58854	1.7114	8.09637	6.74725	7.69749	7.51191	8.8074	6.00894	8.00454	7.28825	20.3941	15.2178	19.7951
450	0.0485772	0.107282	0.0588139	0.0629191	0.0921754	0.19483	0.122841	0.146345	0.116753	0.229477	0.143722	0.167459	0.131815	0.288393	0.19384	0.243567		0.647523	0.864706	0.61981	0.676375	1.03743	1.15067	0.961234	1.15498	1.09959	1.03309	0.907903	1.10163	1.56739	1.76546	1.53433		1.96595	1.63446	2.96996	1.58422	1.69487	8.0061	6.67713	7.60894	7.44039	8.71587	5.96169	7.97315	7.20995	20.2578	15.1402	19.6926
460	0.0485439	0.1059	0.0583741	0.0627774	0.0910259	0.192034	0.120791	0.143459	0.115327	0.220114	0.141244	0.157895	0.13003	0.282351	0.189493	0.238743		0.646894	0.857187	0.621778	0.673346	1.0294	1.12893	0.953044	1.13755	1.08905	1.00197	0.90162	1.10009	1.52945	1.76322	1.51246		1.93641	1.62663	2.9475	1.57916	1.67954	7.91181	6.60606	7.52046	7.36134	8.61968	5.88633	7.85949	7.1078	20.1104	15.067	19.531
470	0.0479446	0.103514	0.0582869	0.0627883	0.0898804	0.189444	0.119011	0.140661	0.111917	0.218688	0.139681	0.152595	0.127173	0.279792	0.186316	0.23652		0.646108	0.851199	0.613203	0.673346	1.01985	1.11471	0.942629	1.12541	1.07676	1.00042	0.911045	1.07547	1.53704	1.72364	1.49437		1.9113	1.62043	2.9231	1.56859	1.66914	7.81715	6.53301	7.43116	7.28308	8.43972	5.77778	7.70564	6.98179	19.9301	14.9931	19.3562
480	0.0485439	0.104657	0.0584268	0.0631263	0.0881003	0.186115	0.117024	0.137726	0.109313	0.215836	0.137468	0.147478	0.124911	0.273095	0.182446	0.234269		0.646108	0.843819	0.612921	0.674585	1.0021	1.1076	0.937624	1.11264	1.06973	1.00509	0.911045	1.06624	1.54631	1.69004	1.49512		1.84778	1.60757	2.89321	1.55977	1.65611	7.71682	6.46093	7.33482	7.1939	8.29699	5.67688	7.56246	6.89004	19.7728	14.8585	19.1618
490	0.0481943	0.105023	0.0584305	0.0633607	0.0868091	0.182756	0.115108	0.134957	0.102679	0.206597	0.134848	0.140412	0.122589	0.272589	0.178402	0.232164		0.653497	0.835882	0.607158	0.677201	0.992486	1.09388	0.927159	1.10219	1.07149	0.997306	0.903191	1.06317	1.52018	1.68705	1.44687		1.82489	1.59863	2.86623	1.54207	1.64035	7.62203	6.38669	7.24459	7.10837	8.15012	5.59323	7.42682	6.79829	19.6432	14.7084	18.9701
500	0.0483053	0.104801	0.0582506	0.0629246	0.0857255	0.179733	0.113199	0.132653	0.100818	0.198847	0.132493	0.134686	0.120327	0.266518	0.173616	0.219766		0.650824	0.829616	0.611656	0.679955	0.981631	1.08356	0.922507	1.08827	1.08905	1.00353	0.8812	1.0524	1.47212	1.65419	1.45516		1.78723	1.58415	2.83377	1.52914	1.63356	7.52467	6.30709	7.14075	7.02352	7.96498	5.49808	7.24597	6.70042	19.4238	14.5484	18.794
510	0.0480167	0.103841	0.0581851	0.063328	0.0837378	0.1766	0.111622	0.129816	0.0990823	0.197917	0.131721	0.133163	0.117321	0.261637	0.171228	0.212456		0.654755	0.831705	0.609126	0.678716	0.970946	1.07325	0.914115	1.07624	1.07149	1.0082	0.898479	1.05701	1.46959	1.6273	1.44008		1.76138	1.56679	2.80543	1.51599	1.61659	7.4191	6.22235	7.02439	6.9349	7.81811	5.41826	7.10971	6.61845	19.1758	14.3945	18.5101
520	0.0481943	0.103203	0.0580125	0.0633062	0.0831092	0.173223	0.109968	0.127471	0.0968502	0.197545	0.130726	0.132615	0.116369	0.257202	0.167524	0.208713		0.64768	0.830034	0.604346	0.677201	0.963031	1.06939	0.906734	1.06579	1.03284	0.994194	0.906333	1.03085	1.44598	1.60938	1.40766		1.75178	1.55008	2.77045	1.50514	1.59994	7.30716	6.13687	6.91806	6.84399	7.70641	5.34355	7.04377	6.52119	18.8935	14.1974	18.262
530	0.0480722	0.10403	0.0582197	0.0630499	0.0817761	0.170768	0.108335	0.125513	0.100694	0.197049	0.130117	0.135721	0.1175	0.255893	0.164045	0.208099		0.646894	0.830312	0.606174	0.6761	0.955172	1.05807	0.897583	1.05024	1.06446	0.975524	0.926753	1.01085	1.46875	1.59668	1.40238		1.73996	1.53754	2.7381	1.48941	1.58423	7.20303	6.05423	6.81126	6.74586	7.60143	5.26181	6.96591	6.45697	18.6364	13.9969	17.9688
540	0.0482942	0.104657	0.0581415	0.0630172	0.0810297	0.168162	0.106804	0.123827	0.0994544	0.19122	0.127924	0.133406	0.115179	0.249554	0.16037	0.200789		0.648938	0.822793	0.610953	0.674723	0.952741	1.05327	0.892729	1.03905	1.07149	0.947518	0.912616	0.986236	1.44767	1.57727	1.38504		1.72962	1.52264	2.70307	1.47659	1.57088	7.09486	5.96456	6.71576	6.65412	7.50266	5.17369	6.87611	6.37316	18.3383	13.7974	17.6737
550	0.0482276	0.104696	0.0579707	0.0630445	0.0798143	0.16552	0.105294	0.121338	0.0975322	0.186818	0.1263	0.135843	0.112827	0.243839	0.157641	0.193509		0.646423	0.816527	0.614608	0.672657	0.952854	1.0457	0.884135	1.03217	1.05217	0.953742	0.903191	0.984697	1.43418	1.56905	1.35865		1.7082	1.5119	2.68798	1.47019	1.56321	6.99268	5.88031	6.61861	6.56178	7.39354	5.08876	6.7794	6.23798	18.0352	13.5905	17.3741
560	0.0482221	0.104762	0.0581397	0.0624939	0.0789342	0.163243	0.10397	0.119258	0.10088	0.187996	0.124838	0.134259	0.111518	0.243214	0.155487	0.192018		0.645637	0.813882	0.614608	0.668389	0.954777	1.03924	0.878877	1.0232	1.03987	0.928848	0.912616	0.964696	1.42743	1.55412	1.32246		1.68974	1.50269	2.65992	1.46181	1.55254	6.88595	5.79563	6.51973	6.46874	7.24926	5.01916	6.66951	6.12421	17.7452	13.3428	17.0922
570	0.0481222	0.105023	0.058316	0.0629464	0.0780422	0.161954	0.102818	0.117743	0.0997024	0.191468	0.12301	0.135965	0.109702	0.237143	0.154113	0.193509		0.650038	0.81054	0.620934	0.670454	0.946014	1.02933	0.8764	1.01929	1.05919	0.911733	0.912616	0.961618	1.40214	1.53694	1.33302		1.66537	1.4907	2.64152	1.44703	1.54109	6.77613	5.71153	6.41427	6.37136	7.11636	4.92146	6.55522	6.03184	17.4928	13.1461	16.783
580	0.0488491	0.106211	0.0582778	0.0635406	0.0774555	0.159792	0.101754	0.115523	0.100384	0.187934	0.121568	0.133833	0.11006	0.238125	0.1523	0.195		0.650196	0.810401	0.620794	0.670729	0.936346	1.02387	0.873872	1.01345	1.05041	0.885284	0.914187	0.963157	1.39033	1.51752	1.31869		1.64321	1.48399	2.605	1.43815	1.52943	6.6731	5.62071	6.31493	6.27298	6.99793	4.82759	6.4378	5.93397	17.1733	12.9499	16.5195
590	0.0483275	0.107259	0.0580579	0.0638786	0.0763838	0.158537	0.100738	0.114096	0.0959201	0.18874	0.119051	0.133406	0.106399	0.236012	0.149786	0.189737		0.654283	0.818198	0.625011	0.666736	0.929166	1.01626	0.869221	1.00384	1.05217	0.868169	0.889054	0.977004	1.4131	1.52499	1.30738		1.63509	1.47233	2.57734	1.43579	1.51493	6.57448	5.53971	6.21933	6.17523	6.83969	4.72158	6.35302	5.83366	16.8685	12.7387	16.27
600	0.0489545	0.10686	0.0578253	0.0642003	0.075378	0.156166	0.0994087	0.11199	0.093626	0.190414	0.117974	0.132797	0.101845	0.22872	0.14769	0.184415		0.652396	0.817502	0.621637	0.669766	0.919046	1.00554	0.862598	0.993936	1.04865	0.846387	0.871776	0.972389	1.38865	1.53395	1.28853		1.60333	1.46048	2.54454	1.42422	1.49911	6.47764	5.45593	6.12426	6.08512	6.73212	4.62388	6.25443	5.73151	16.5587	12.45	15.964
610	0.0487714	0.105939	0.0578526	0.0639277	0.0742385	0.15448	0.0983467	0.110514	0.0914559	0.182664	0.115274	0.124513	0.101756	0.224732	0.14461	0.183216		0.647995	0.814996	0.625011	0.67665	0.910283	0.994826	0.852941	0.989033	1.06095	0.844832	0.885913	0.958541	1.36757	1.52275	1.28929		1.59447	1.45192	2.51288	1.41163	1.48509	6.37318	5.37154	6.02846	5.99296	6.59663	4.52937	6.12633	5.63608	16.2494	12.1821	15.6662
620	0.0492486	0.105112	0.057818	0.0638405	0.0732107	0.152907	0.0972722	0.109467	0.0893477	0.181796	0.112979	0.12232	0.100298	0.224018	0.143353	0.184883		0.647052	0.811654	0.620794	0.679129	0.906721	0.995077	0.846116	0.986359	1.05217	0.854167	0.86078	0.947771	1.34902	1.50856	1.30361		1.58782	1.43952	2.48236	1.39617	1.47206	6.27659	5.29379	5.93443	5.90004	6.42649	4.46169	6.01393	5.55717	15.9312	11.95	15.3392
630	0.0492764	0.104607	0.0579453	0.0638895	0.0726379	0.152564	0.0961605	0.108714	0.0846974	0.175037	0.109751	0.119639	0.0997619	0.220833	0.14155	0.18348		0.644536	0.803578	0.621075	0.671142	0.907795	0.988116	0.84101	0.979674	1.07324	0.846387	0.863922	0.96008	1.34818	1.50333	1.2923		1.56345	1.43114	2.45087	1.391	1.45684	6.1788	5.21312	5.83986	5.80656	6.28893	4.3908	5.86887	5.42872	15.5998	11.7398	15.0351
640	0.0493152	0.104285	0.0579907	0.0631481	0.0722208	0.151203	0.0951626	0.107936	0.0831473	0.177703	0.108045	0.118847	0.0983036	0.217143	0.140058	0.180614		0.648466	0.79759	0.619107	0.668939	0.906552	0.987014	0.838078	0.974672	1.075	0.838608	0.871776	0.926231	1.32373	1.48765	1.30813		1.5413	1.42082	2.42218	1.37549	1.45077	6.08306	5.13025	5.75231	5.71352	6.14051	4.28416	5.71314	5.34431	15.3054	11.5111	14.6785
650	0.0488158	0.102826	0.0580052	0.06287	0.0710853	0.149956	0.0940561	0.106789	0.0845114	0.176897	0.10573	0.116898	0.0958036	0.210625	0.138363	0.172924		0.648624	0.791881	0.618263	0.671418	0.900106	0.982858	0.833528	0.966352	1.08027	0.83394	0.878059	0.932385	1.31698	1.45703	1.29456		1.54425	1.41438	2.39115	1.36403	1.44321	5.99082	5.05371	5.66463	5.6277	5.98899	4.17944	5.56431	5.22809	15.0123	11.2356	14.3885
660	0.0484551	0.101738	0.0576363	0.0624993	0.0707341	0.148808	0.0930457	0.105069	0.0841394	0.168527	0.103436	0.115375	0.0947917	0.208095	0.136004	0.169386		0.646265	0.780324	0.616717	0.669903	0.898806	0.978802	0.828927	0.961995	1.075	0.807491	0.873347	0.927769	1.29675	1.44732	1.25988		1.5184	1.40647	2.36937	1.35453	1.43736	5.90014	4.97528	5.57946	5.54332	5.83747	4.12005	5.43495	5.16141	14.7251	11.0176	14.1121
670	0.0483053	0.101627	0.0577417	0.0614471	0.0705046	0.147633	0.0920896	0.104312	0.0833953	0.169829	0.101304	0.117934	0.0939286	0.209167	0.134951	0.167661		0.642493	0.78464	0.618826	0.67128	0.894962	0.970789	0.826247	0.955408	1.07851	0.779485	0.845073	0.918538	1.2841	1.42417	1.25536		1.51988	1.39425	2.33971	1.34975	1.42159	5.81339	4.8986	5.4909	5.4589	5.76507	4.05747	5.36148	5.06232	14.4756	10.807	13.8158
680	0.0480223	0.100784	0.0576981	0.0612563	0.0702691	0.147262	0.0913517	0.103391	0.0837674	0.168031	0.0997401	0.116594	0.0925	0.203899	0.134172	0.164006		0.646265	0.785754	0.626136	0.673483	0.893548	0.96468	0.825236	0.951001	1.07324	0.765483	0.83879	0.896998	1.28578	1.41745	1.2531		1.51176	1.39425	2.31954	1.342	1.41338	5.72792	4.82066	5.40368	5.37625	5.66061	3.95402	5.2585	4.98953	14.1946	10.6323	13.5436
690	0.0475284	0.101338	0.0577835	0.0606621	0.0699837	0.146102	0.0906766	0.102526	0.0818452	0.163938	0.098867	0.112573	0.0911607	0.201548	0.131628	0.15848		0.644693	0.788678	0.625292	0.671418	0.891117	0.962577	0.820181	0.944514	1.07149	0.754592	0.81837	0.895459	1.26471	1.41222	1.2448		1.49108	1.3906	2.29822	1.33986	1.40517	5.642	4.74091	5.3176	5.29655	5.52615	3.894	5.09083	4.87453	13.9017	10.4665	13.2772
700	0.0477448	0.100789	0.057829	0.060444	0.0690677	0.144384	0.0898185	0.101171	0.0799851	0.156436	0.0971207	0.108553	0.0896429	0.196101	0.129805	0.152485		0.649252	0.79021	0.626698	0.6761	0.889025	0.961725	0.818259	0.937432	1.06446	0.745257	0.810516	0.904691	1.27482	1.39056	1.25234		1.4608	1.38935	2.28079	1.33975	1.39268	5.55245	4.67475	5.24959	5.21624	5.44393	3.81992	4.98094	4.77727	13.6311	10.2311	12.9884
710	0.0473952	0.100123	0.0576091	0.0600678	0.0683413	0.142466	0.089095	0.0999204	0.0771949	0.15253	0.0972019	0.105629	0.0861607	0.194732	0.127388	0.148977		0.656169	0.786311	0.6222	0.673621	0.885973	0.956367	0.815074	0.935402	1.06797	0.743701	0.802662	0.896998	1.23267	1.36965	1.23198		1.43569	1.38921	2.2577	1.3334	1.38737	5.47057	4.60054	5.17388	5.1358	5.33067	3.71073	4.84216	4.64698	13.3658	10.0901	12.7419
720	0.0480833	0.0990633	0.0575018	0.0592228	0.0679122	0.141267	0.0885258	0.0987695	0.0735367	0.150422	0.0964912	0.103984	0.0839583	0.189286	0.126306	0.14848		0.657427	0.778653	0.61995	0.673208	0.885464	0.949156	0.8129	0.929014	1.07324	0.759259	0.815228	0.884689	1.23182	1.36144	1.21464		1.42166	1.38222	2.23953	1.3271	1.37763	5.38587	4.53467	5.10257	5.05465	5.21328	3.63155	4.70778	4.55584	13.12	9.92337	12.4929
730	0.0488047	0.098969	0.0576072	0.0589502	0.0675251	0.13961	0.0879886	0.098195	0.0716146	0.148313	0.0957805	0.0980141	0.0839881	0.186458	0.125049	0.148012		0.651768	0.776007	0.621497	0.672933	0.880884	0.941995	0.812648	0.923863	1.08378	0.759259	0.815228	0.892382	1.22676	1.34576	1.22143		1.40762	1.38194	2.22056	1.32311	1.37385	5.29822	4.46814	5.02605	4.97879	5.1052	3.57599	4.58282	4.44513	12.8979	9.72904	12.2891
740	0.0487048	0.0977593	0.0575582	0.0597462	0.0665592	0.138537	0.0873788	0.0964285	0.0721726	0.149306	0.0942373	0.0978314	0.0821726	0.181994	0.123119	0.144591		0.64658	0.7774	0.625292	0.672795	0.878792	0.933682	0.806278	0.918862	1.09959	0.760815	0.808945	0.886228	1.20822	1.32335	1.18825		1.39138	1.38384	2.20004	1.31249	1.36624	5.21987	4.39953	4.95032	4.90372	4.98884	3.53704	4.47983	4.34848	12.666	9.58192	12.0356
750	0.049293	0.0974541	0.0576254	0.0596644	0.0659904	0.136683	0.0867527	0.0949325	0.0690104	0.144717	0.0927347	0.0972222	0.0814286	0.17875	0.1204	0.14117		0.638248	0.770159	0.621778	0.67128	0.876644	0.929376	0.802182	0.915693	1.075	0.768594	0.788525	0.85084	1.2099	1.30842	1.15131		1.35741	1.37727	2.17701	1.30648	1.35995	5.13673	4.33152	4.87225	4.82414	4.87818	3.44891	4.37936	4.27936	12.4032	9.42038	11.7918
760	0.0488547	0.0977371	0.0577472	0.0593972	0.0654536	0.135511	0.0861109	0.0940385	0.0713666	0.142175	0.0922474	0.0963694	0.0800298	0.17625	0.118246	0.137544		0.640292	0.767653	0.623746	0.671005	0.87393	0.921564	0.793992	0.912919	1.08554	0.782597	0.780671	0.836993	1.21243	1.27929	1.15885		1.34928	1.37241	2.15763	1.29962	1.35584	5.06107	4.27021	4.79975	4.75785	4.78923	3.39208	4.3084	4.20045	12.1708	9.24628	11.5844
770	0.0493985	0.0976372	0.0574728	0.0589338	0.0658786	0.135244	0.0854168	0.0932483	0.0711806	0.142733	0.091293	0.095212	0.0785119	0.171994	0.116462	0.135409		0.64375	0.775729	0.623184	0.670041	0.871273	0.915154	0.793992	0.907868	1.05743	0.802823	0.796379	0.827761	1.20147	1.26659	1.14754		1.33599	1.3688	2.13306	1.29951	1.35486	4.98974	4.21248	4.72972	4.68918	4.68425	3.33716	4.21735	4.1246	11.9635	9.09119	11.393
780	0.0497647	0.0974763	0.0575636	0.0595117	0.0654117	0.133986	0.0848358	0.0924543	0.0701265	0.145461	0.0908057	0.0977705	0.0791071	0.171875	0.114561	0.135497		0.641235	0.771134	0.623886	0.667287	0.871047	0.909295	0.790403	0.907076	1.05392	0.795044	0.801091	0.821607	1.21496	1.24195	1.12869		1.32417	1.36449	2.11597	1.29063	1.35015	4.9196	4.15879	4.66336	4.61862	4.6072	3.27778	4.15581	4.04998	11.7746	8.98728	11.2095
790	0.0498202	0.0987747	0.057689	0.0602041	0.0649527	0.133424	0.0841967	0.0917073	0.0724826	0.148065	0.0910291	0.099537	0.0784821	0.17003	0.114103	0.132602		0.642335	0.765982	0.621637	0.662054	0.870595	0.904788	0.790504	0.90247	1.03811	0.791932	0.79795	0.81853	1.23688	1.22477	1.10381		1.31826	1.36153	2.1062	1.2854	1.34725	4.84762	4.10355	4.59776	4.55381	4.49498	3.19796	4.04905	3.96679	11.5855	8.88613	11.0274
800	0.0494318	0.097726	0.0576509	0.0597625	0.0648489	0.132907	0.083649	0.0911504	0.0700645	0.144779	0.0905011	0.095943	0.077381	0.168036	0.111696	0.128538		0.641078	0.764728	0.624027	0.661504	0.864545	0.903586	0.789796	0.896627	1.02406	0.795044	0.808945	0.815452	1.22424	1.20984	1.08722		1.31457	1.36056	2.0898	1.28653	1.34511	4.77638	4.04721	4.53296	4.48803	4.39051	3.13027	3.96616	3.89767	11.4251	8.7859	10.8441
810	0.0492875	0.0985528	0.0574273	0.0601005	0.0646094	0.132146	0.0831183	0.0904995	0.0683904	0.139323	0.0909479	0.0918007	0.0759524	0.165179	0.109669	0.125556		0.645008	0.762083	0.625433	0.667975	0.854595	0.896976	0.787218	0.892665	1.02055	0.790376	0.793237	0.792374	1.22171	1.18668	1.07365		1.30423	1.35612	2.08214	1.27922	1.34363	4.71314	3.99182	4.46531	4.42641	4.32432	3.04853	3.90525	3.84262	11.2233	8.63418	10.7124
820	0.0495483	0.0988635	0.0574092	0.0601332	0.0644138	0.131935	0.0823863	0.0904309	0.0696925	0.144345	0.0907448	0.0926535	0.0747917	0.167381	0.108197	0.124883		0.643121	0.757349	0.624589	0.669352	0.84815	0.890116	0.782263	0.888159	1.00123	0.793488	0.771247	0.781603	1.23941	1.15009	1.06913		1.28208	1.35422	2.06585	1.27748	1.33717	4.65153	3.94648	4.40601	4.35439	4.26071	3.02682	3.81169	3.78389	11.0851	8.52506	10.5258
830	0.0489379	0.0976372	0.0570839	0.0604385	0.0640965	0.131707	0.0818981	0.089727	0.0700645	0.148624	0.0898717	0.0965521	0.0747024	0.163542	0.107554	0.123889		0.644065	0.76069	0.623043	0.667149	0.842214	0.887061	0.778522	0.888208	1.01176	0.804379	0.738261	0.776988	1.21243	1.14038	1.06008		1.28872	1.35237	2.05076	1.27394	1.33378	4.58954	3.89987	4.34651	4.29653	4.19452	2.99298	3.77338	3.69887	10.9232	8.41318	10.3784
840	0.048899	0.098009	0.0570057	0.0612181	0.0639588	0.131171	0.0813603	0.0889957	0.0688244	0.145771	0.0893437	0.095943	0.0740476	0.160685	0.107817	0.122544		0.645637	0.761387	0.623465	0.665497	0.840744	0.880451	0.777511	0.881672	1.02055	0.805935	0.725694	0.772372	1.20063	1.1374	1.07591		1.2902	1.34987	2.03265	1.27377	1.33077	4.5314	3.85013	4.2903	4.24166	4.12729	2.95594	3.69991	3.65177	10.749	8.29977	10.2377
850	0.0490156	0.0980645	0.0567368	0.0605258	0.0630967	0.129941	0.0807662	0.0878252	0.0690104	0.142857	0.08843	0.0943592	0.0747619	0.159345	0.106374	0.119971		0.651453	0.758184	0.620934	0.662881	0.835203	0.877947	0.774477	0.877611	0.999469	0.829273	0.713128	0.789296	1.19641	1.13814	1.06234		1.28503	1.34751	2.01522	1.27242	1.3305	4.4691	3.80491	4.23052	4.18195	4.0823	2.87803	3.6704	3.58877	10.5879	8.19954	10.0635
860	0.048727	0.0973375	0.0568022	0.0602641	0.0628033	0.129392	0.0800767	0.0877899	0.0656002	0.139013	0.0877599	0.0928363	0.0742262	0.15619	0.104825	0.115906		0.647995	0.757905	0.619669	0.658061	0.832659	0.877797	0.768613	0.87251	1.01001	0.838608	0.700562	0.801605	1.18545	1.13441	1.03671		1.26287	1.34519	2.00179	1.27242	1.3225	4.41169	3.75542	4.17702	4.12096	4.04713	2.88314	3.63837	3.51842	10.4441	8.09042	9.91667
870	0.0487215	0.0972709	0.0564933	0.059817	0.0625898	0.129131	0.0794846	0.0869566	0.0678943	0.141679	0.0872523	0.0933845	0.0761905	0.157083	0.104172	0.116023		0.656798	0.749829	0.621356	0.655169	0.830002	0.874091	0.766489	0.861913	1.01352	0.84172	0.708416	0.784681	1.19135	1.12619	1.03671		1.27248	1.34404	1.98984	1.27028	1.32026	4.35046	3.71209	4.12287	4.06747	3.97577	2.83716	3.59567	3.49273	10.2945	7.98621	9.7967
880	0.0485217	0.0957394	0.0562116	0.0589993	0.0627275	0.128307	0.0790938	0.0863861	0.0672743	0.148127	0.0880645	0.097405	0.0748214	0.151905	0.10308	0.114006		0.652239	0.746209	0.624027	0.655445	0.829041	0.867531	0.761535	0.859981	1.01001	0.837052	0.711558	0.770833	1.17533	1.12694	1.03671		1.27026	1.34237	1.98327	1.27068	1.31883	4.2898	3.66945	4.07159	4.01919	3.90337	2.81609	3.57055	3.41015	10.0989	7.88352	9.6264
890	0.0480334	0.0949125	0.0559608	0.0584541	0.0621348	0.127177	0.0786905	0.0855038	0.0678323	0.148686	0.0870289	0.099598	0.0735417	0.150714	0.102339	0.111433		0.644379	0.739525	0.629791	0.657373	0.827515	0.859318	0.760777	0.855425	0.985417	0.866614	0.706845	0.786219	1.16522	1.11872	1.01861		1.24737	1.33732	1.97544	1.26821	1.3155	4.23331	3.62768	4.02236	3.96647	3.90182	2.77842	3.53413	3.35082	9.95887	7.80843	9.4573
900	0.0477948	0.0947128	0.05577	0.0582633	0.0614962	0.12582	0.0780331	0.0850783	0.0682044	0.145523	0.0862573	0.095212	0.0724405	0.1525	0.10193	0.112076		0.640292	0.73674	0.626839	0.657235	0.816942	0.85401	0.755519	0.85186	0.94326	0.874393	0.703704	0.776988	1.14414	1.12918	1.01183		1.21782	1.33413	1.96064	1.26691	1.31763	4.17516	3.58395	3.97209	3.91752	3.83149	2.7433	3.51592	3.30617	9.80918	7.7033	9.33312
910	0.0472343	0.0936029	0.0556064	0.0569603	0.0613625	0.124914	0.0775494	0.0840901	0.0669643	0.147135	0.0855872	0.0962476	0.073631	0.151399	0.100536	0.110877		0.643121	0.737854	0.626276	0.648835	0.811628	0.852558	0.753901	0.847948	0.952042	0.877505	0.705274	0.760063	1.1298	1.1247	1.00353		1.20305	1.33325	1.94418	1.26185	1.3121	4.12327	3.54041	3.92411	3.86945	3.79632	2.7037	3.47762	3.29577	9.66124	7.60368	9.20713
920	0.0467293	0.0937139	0.0552394	0.0571348	0.0611609	0.124467	0.0769214	0.0825844	0.0701885	0.148562	0.0855466	0.0967958	0.0739881	0.151399	0.0996491	0.109737		0.644065	0.734512	0.625855	0.647871	0.804731	0.849353	0.75203	0.839529	0.94326	0.871281	0.702133	0.764679	1.13655	1.1135	1.02389		1.18976	1.33325	1.93349	1.26354	1.31112	4.07186	3.49882	3.87625	3.82137	3.75236	2.65134	3.44182	3.24133	9.51379	7.50927	9.08746
930	0.0460301	0.0919881	0.0550267	0.0558863	0.0607199	0.124102	0.0764371	0.0820609	0.0706225	0.150484	0.0858106	0.0984405	0.0725893	0.150923	0.0991618	0.10769		0.646265	0.732981	0.620794	0.645117	0.800208	0.849804	0.749553	0.83017	0.932721	0.846387	0.697421	0.764679	1.13233	1.12022	1.02992		1.18828	1.32506	1.92578	1.26219	1.3034	4.02229	3.4597	3.82861	3.77337	3.71565	2.6092	3.42863	3.19239	9.36809	7.40015	8.95484
940	0.0453199	0.0913167	0.0546506	0.0549813	0.0605303	0.122673	0.0760548	0.0811609	0.0670883	0.145027	0.0849984	0.0994152	0.0738988	0.151399	0.0989864	0.107076		0.649724	0.731171	0.62234	0.650488	0.802921	0.84745	0.748087	0.829179	0.901103	0.847943	0.720982	0.753909	1.12727	1.11051	1.02012		1.1676	1.32302	1.91189	1.26011	1.29798	3.97366	3.424	3.78089	3.72836	3.66807	2.58365	3.39473	3.15263	9.2616	7.34345	8.88793
950	0.044826	0.0914277	0.0547105	0.054229	0.0597699	0.121184	0.0756842	0.0799865	0.0683284	0.144841	0.0847953	0.0964303	0.0749405	0.154435	0.0987037	0.110497		0.644379	0.727829	0.624589	0.645393	0.796307	0.846048	0.74652	0.825416	0.904616	0.84172	0.698991	0.753909	1.10873	1.11424	1.02012		1.15579	1.32242	1.89949	1.25815	1.29617	3.92482	3.377	3.73689	3.68574	3.65152	2.553	3.3514	3.10859	9.14766	7.25364	8.74204
960	0.0447927	0.0916219	0.0545179	0.0547251	0.059756	0.120763	0.0753156	0.0797199	0.0675223	0.141741	0.0835567	0.0940546	0.0753274	0.153125	0.0974756	0.107222		0.649095	0.71836	0.61742	0.645668	0.789579	0.846098	0.74566	0.820216	0.874755	0.826161	0.691138	0.756986	1.09102	1.10902	1.0352		1.13363	1.3177	1.88663	1.25961	1.29721	3.88308	3.33994	3.69868	3.64119	3.5724	2.55364	3.30304	3.07373	9.00443	7.15464	8.62569
970	0.0448537	0.0905842	0.0539891	0.0544797	0.0592431	0.120699	0.0750195	0.0792807	0.0689484	0.141307	0.083313	0.0949683	0.0759226	0.149673	0.0967251	0.106813		0.645794	0.716132	0.619388	0.643052	0.793593	0.837234	0.739644	0.81779	0.899346	0.823049	0.720982	0.756986	1.06573	1.09483	1.04198		1.12034	1.3109	1.8732	1.25151	1.2919	3.83659	3.29873	3.65789	3.59776	3.52224	2.54853	3.26097	3.0878	8.83316	7.02682	8.45599
980	0.0453088	0.0902735	0.053711	0.0546924	0.0592251	0.119666	0.0746902	0.0790297	0.0682044	0.140129	0.0837394	0.0924708	0.0736607	0.147232	0.0959162	0.104708		0.647523	0.714879	0.623886	0.640573	0.795233	0.835281	0.734639	0.81358	0.920425	0.821494	0.73669	0.753909	1.06067	1.08288	1.05405		1.11369	1.31344	1.86165	1.24786	1.28489	3.79714	3.26128	3.6205	3.55995	3.5031	2.51788	3.26034	3.04742	8.67032	6.9223	8.31011
990	0.044776	0.090329	0.0534439	0.0537056	0.0593129	0.11874	0.07433	0.0790513	0.0682044	0.140067	0.0830694	0.091557	0.0753274	0.148869	0.0958967	0.106491		0.640449	0.714322	0.6222	0.64195	0.795968	0.832627	0.73383	0.810163	0.899346	0.821494	0.731978	0.764679	1.04971	1.0769	1.03294		1.10705	1.30757	1.84531	1.24629	1.28051	3.75406	3.22879	3.58046	3.52763	3.49586	2.52107	3.23146	3.03458	8.5266	6.85609	8.16271
1000	0.0447094	0.0900127	0.053324	0.0532476	0.0588819	0.117913	0.0739902	0.0788984	0.0677703	0.136781	0.0833536	0.0898514	0.0764583	0.146131	0.0950487	0.10538		0.640763	0.709309	0.621356	0.637131	0.79331	0.829122	0.73297	0.805558	0.902859	0.7966	0.714699	0.764679	1.03116	1.06794	1.01937		1.09523	1.30761	1.83159	1.24303	1.27997	3.7169	3.19099	3.54531	3.49396	3.44001	2.49553	3.21827	3.01745	8.36848	6.75985	8.04064
[truncated: 17 more columns]

## Sheet: Figure 6e-f
Figure 6e-f
ATAC Dex/NT										SMARCA4 Dex/NT
C1-wt	C1-dim	C2-wt	C2-dim	C3-wt	C3-dim	C4-wt	C4-dim			C1-wt	C1-dim	C2-wt	C2-dim	C3-wt	C3-dim	C4-wt	C4-dim
1.56054	1.0815	1.19951	1.23864	1.0865	1.14234	1.08495	1.09325			0.948837	1.78	4	1.46	5.2	0.88785	1.1499	1.15524
2.39744	1.46559	1.44358	1.13249	1.16292	1.24167	1.12363	1.12027			1.83333	1.53	0.641176	2.8	2.48322	0.941349	1.01931	1.06513
1.20755	1.10766	1.18211	1.1768	0.995444	1.01046	1.11287	1.18271			1.54483	11.5833	1.03535	1.91	1.84564	1.2383	1.07453	1.07847
1.41026	1.06803	1.17337	1.21751	1.18908	1.40065	1.18987	1.15011			1.86093	8.31034	4.81159	13.4737	1.73617	1.01439	1.15152	1.09897
1.70293	1.11421	1.23626	1.12826	1.63725	1.50355	1.22251	1.07073			1.05485	8.26667	3.46429	8.66667	1.65686	1.72414	1.39535	1.04138
1.85641	1.79343	1.15402	1.13281	2.35172	1.91078	1.22255	1.24711			1.71154	6.07692	1.18782	7.5	1.61017	0.809886	1.59053	1.09221
1.66667	1.11526	1.37838	1.23896	0.988473	1.1227	1.16349	1.06748			1.60902	5.81081	0.492754	7.25	1.59064	0.98893	1.24703	0.92057
1.22266	1.03207	1.5784	1.58924	1.18394	1.062	1.40659	1.1083			3.4717	5.575	0.870968	6.34615	1.57447	1.33333	1.23839	1.12085
1.18381	1.16971	1.25649	1.27949	1.23418	1.20573	1.02673	1.08491			1.9267	5.41379	4.71698	6.0625	1.53906	2.46018	1.75585	1.19507
1.33436	1.21311	1.69373	1.35775	1.36052	1.38351	1.70352	1.28939			4.32653	5.36842	0.969466	5.64706	1.52525	1.25	1.00182	1.1519
1.74093	1.3447	1.66825	1.33626	1.3432	1.24138	1.09943	1.13636			0.514644	4.8	4.09091	5.43103	1.4911	1.5336	1.67732	1.08125
1.49597	1.017	1.27049	1.16998	1.11694	1.06196	1.66667	1.86977			2.17857	4.69388	2.35385	4.92754	1.47122	1.1118	2.84507	1.57288
1.28338	1.09336	1.41118	1.26768	1.05707	1.12	1.13272	1.15638			1.88043	4.48649	0.951542	4.44231	1.42633	1.07775	1.08263	0.985915
1.29619	1.27568	1.28831	1.10656	1.12357	1.14431	1.07592	1.1901			1.01456	4.34375	1.37017	4.20755	1.38053	1.13699	1.24821	1.08034
1.62295	0.918919	1.225	1.11622	1.03448	1.06941	1.1213	1.18907			1.46629	4.33333	1.29557	4.20455	1.37755	1.12893	1.54242	1.21014
1.54104	1.21154	1.41935	1.36932	1.40341	1.3254	1.23729	1.25424			1.94595	4.14286	14.7143	4.02564	1.37063	1.34137	1.79038	1.03838
1.19789	1.1982	1.18041	1.06349	1.0625	1.13993	0.985507	1.13071			1.13441	3.80952	1.8629	3.95	1.35326	1.06696	1.55034	1.22884
1.73171	1.38314	1.18182	1.16667	1.0535	1.13347	1.15659	1.27644			2.35922	3.77778	2.37778	3.87879	1.33333	0.871658	1.33983	1.20476
1.86139	1.28165	1.25862	1.14091	1.07453	1.19888	1.14177	1.14862			1.09375	3.75385	1.61856	3.87302	1.30597	1.15774	1.70504	1.35362
1.35336	1.09302	1.28375	1.09069	1.35798	1.33025	1.24254	1.27446			1.54911	3.71429	0.851064	3.74286	1.30556	1.2437	1.0159	1.11792
1.9927	1.30818	1.20681	1.08194	1.2487	1.17683	0.946809	1.14754			1.89423	3.65	1.72632	3.65217	1.28462	1.59358	1.13302	1.17209
2.40252	1.49765	1.14031	1.23878	1.19171	1.11194	1.08621	1.11814			1.19048	3.60465	1.87195	3.56818	1.23718	0.754386	1.05675	1.07172
1.77564	1.31034	2.74	1.98919	1.20678	1.13959	1.13165	1.18824			2.0274	3.52	0.801917	3.5	1.236	1.23692	1.11872	1
1.80275	1.31875	1.29121	1.32955	1.16265	1.1	1.14251	1.15914			10.85	3.45455	2.55844	3.5	1.2342	1.53937	0.974419	1.13412
1.2628	1.00767	1.28169	1.20755	1.12435	0.993506	1.13274	1.20476			1.98438	3.34615	1.66019	3.32203	1.2253	0.901709	1.12876	1.06967
1.77064	1.31022	1.34737	1.23605	1.12971	1.34754	1.07765	1.12598			1.82313	3.27143	1.64831	3.25301	1.21287	1.13043	1.35263	1.07469
1.70391	0.978102	1.39496	1.14485	1.29771	1.47297	1.16279	1.13481			1.33679	3.23529	1.34328	3.18571	1.20178	1.10286	0.982107	1.09978
1.48029	1.06468	1.3406	1.22154	1.63793	1.61682	1.09651	1.16102			3.54667	3.21667	1.69159	3.15116	1.20074	1.10757	1.3299	1.14222
1.94545	0.632911	1.24148	1.15332	2.06667	1.40359	1.34106	1.13194			1.82632	3.20732	1.77698	3.11364	1.19231	1.2176	1.42857	1.14951
1.68571	1.39726	1.10995	1.10132	1.48421	1.28525	1.04733	1.17351			3.56122	3.10938	0.891473	3.10938	1.18248	1.16114	1.0167	1.14031
1.66912	1.24561	1.19481	1.17724	1.17172	1.13941	1.17453	1.19478			1.70988	3.10227	1.46386	3.03175	1.16928	1.17791	1.11931	1.06794
1.58182	1.27928	1.34007	1.36857	1.18713	1.15385	1.3101	1.22693			2.81818	3.07692	0.73057	3	1.1506	0.942308	1.84328	1.16543
1.33155	1.11373	1.47984	1.29032	1.26255	1.14324	1.03834	0.979104			1.5	3.07576	1.14583	3	1.1405	3.95652	1.37143	1.0661
1.34263	1.23841	1.45833	1.20968	1.01258	1.304	1.13312	1.19837			1.8209	3.03448	0.823322	2.98925	1.13199	1.02455	1.21547	1.08475
1.38288	1.38994	1.22857	1.22011	1.09825	1.13158	1.00901	1.138			3.18333	2.96078	2.01653	2.96154	1.13084	1.58376	0.97992	1.03043
1.35455	0.96	1.22222	1.12555	1.23214	1.02893	1.48529	0.971671			1.42935	2.9386	3.87654	2.94059	1.12784	1.22086	1.47222	1.09934
1.20249	1.04095	1.64815	1.14894	1.23757	1.54741	1.65315	1.37313			2.57823	2.92553	0.308458	2.9403	1.11621	1.94536	1.51536	1.42012
1.33468	1.30035	1.17812	1.09979	1.23897	1.02695	1.13911	1.12716			1.94715	2.85542	3.92	2.93023	1.10289	1.04035	0.93424	1.11443
1.40343	1.1844	1.1911	1.29208	1.53005	1.52315	1.15902	1.18886			1.28218	2.84783	2.42857	2.84746	1.09772	1.23551	0.986486	1.05394
1.48804	1.03135	1.28936	1.03922	1.00939	1.06582	1.08625	1.18141			1.77059	2.75309	1.19708	2.83673	1.09091	1.28632	1.5136	1.04219
1.564	1.15746	1.34965	1.16856	1.14876	1.42806	1.11258	1.109			3.50633	2.74194	1.62195	2.82022	1.08852	1.23413	1.16505	1.01907
1.83673	1.41518	1.18478	1.22989	1.16724	1.04604	1.09355	1.24484			1.3806	2.73171	0.804651	2.7971	1.08824	1.29213	1.21466	0.949309
1.53285	1.59509	1.58879	1.34601	1.175	1.45652	1.06364	1.16736			1.2268	2.71642	0.933036	2.79167	1.07317	1.0625	1.07822	1.06352
1.38393	1.5617	1.44788	1.15952	1.25843	1.04155	1.24686	1.07975			3.125	2.68182	2.61538	2.76068	1.07252	1.23137	1.8716	1.06897
1.83436	1.23077	1.34579	1.12676	1.11051	1.14404	1.29075	1.20202			3.72368	2.66667	1.68817	2.73585	1.07053	1.06989	1.20807	1.10859
1.28475	1.18592	1.19403	1.12794	1.1573	1.07902	1.24383	1.07726			1.14167	2.66279	1.29677	2.73529	1.0623	1.25	1.11957	1
1.76296	1.32026	1.30746	1.1274	1.03606	1.11409	1.07552	1.2			9.7	2.66071	0.99631	2.71212	1.05592	1.26104	1.14384	1.06346
1.83505	1.59144	1.31132	1.36101	1.00976	1.27803	1.16208	1.1106			1.49068	2.64948	1.63942	2.68595	1.0495	1.24627	1.04989	1.00463
1.44358	0.952141	1.2963	1.09195	1.07054	1.05825	1.05747	1.11297			0.573171	2.58929	1.78947	2.65789	1.04902	1.06176	1.38905	1.03448
2.22289	1.22488	1.20552	1.12195	1.12766	1.17067	1.12603	1.11778			1.22093	2.53409	0.897436	2.6	1.04688	0.783688	0.986607	1.01822
1.70968	0.857988	1.42941	0.88764	1.11746	1.0765	1.00347	1.10394			1.59278	2.52174	0.706587	2.57333	1.0458	1.83436	1.06458	1.04691
1.76577	1.21905	1.09535	1.12554	1.20197	1.05352	1.02397	1.10986			1.26587	2.47826	0.656442	2.5119	1.03378	1.34123	1.10965	1.13043
1.36923	1.36859	1.60674	1.33333	1.22485	1.07306	1.02304	1.14076			1.56	2.47619	1.09392	2.49485	1.03214	1.23569	1.5	1.2429
1.52301	1.40461	1.31892	1.2636	0.980519	1.22286	0.990826	1.18568			1.19626	2.45882	1.0692	2.488	1.02078	1.0264	1.32022	1.02451
1.42481	1.20219	1.5	1.12551	1.10526	1.06154	1.07067	1.24363			1.30698	2.45283	1.64481	2.47959	1.0129	0.936027	1.26753	1.26238
1.16716	1.10579	1.185	1.16805	1.23438	1.15	1.11247	1.11968			1.25146	2.4321	2.33898	2.46957	1.00893	0.768519	1.08907	1.11277
1.41018	1.18203	1.25685	1.12983	1.39429	1.08015	1.15502	1.22821			0.859031	2.42353	1.24286	2.46667	1.00883	1.10312	1.24631	1.04839
2.36806	1.4734	1.40392	1.2963	1.11111	1.09213	1.01681	1.13763			0.587719	2.3913	1.26277	2.45833	1.00746	0.928571	0.885776	1.08966
1.68932	1.46457	1.29137	1.09549	1.15549	1.20213	1.08718	1.12579			1.13178	2.38983	1.18478	2.45536	1.00637	2.08511	1.05458	1.01029
1.2931	1.08808	1.26977	1.1161	1.13934	1.13309	1.07797	1.14607			10.9259	2.35606	1.89418	2.44762	1.00339	1.14286	1.03456	1.13532
1.41573	1.18462	1.1802	1.11111	1.10065	1.17747	1.11811	1.12653			2.14504	2.35	1.91971	2.44545	0.996063	1.65842	1.47578	1.17167
2.09581	1.23121	1.29524	1.21394	1.2408	1.1381	1.2383	1.22635			0.550847	2.3494	2.25128	2.42697	0.995434	1.6281	1.96889	1.05852
1.27362	1.0601	1.36872	1.24378	1.26471	1.29766	1.25369	1.25373			7.96	2.34821	0.574163	2.41176	0.993691	0.929155	0.965657	1.03043
1.27381	1.20772	1.16964	1.06022	1.07424	1.05848	1.16229	1.15644			1.36975	2.33981	0.510101	2.40909	0.982405	0.874598	0.967619	1.01018
1.82474	1.01487	1.14749	1.14878	1.1338	1.31548	1.08393	1.18239			2	2.33673	10.3793	2.40252	0.980545	1.58566	1.36869	1.09434
1.0678	1.19343	1.34405	1.23483	1.41333	1.16783	1.32584	1.23963			39.4	2.28378	0.899497	2.39583	0.976834	1.73684	1.05742	1.11726
1.25197	1.13924	1.28	1.39382	1.10398	1.11255	1.26778	1.10803			2.08527	2.28	1.11364	2.39286	0.97479	2.92941	1.74675	1.07798
1.28625	1.49638	1.17647	1.17493	1	1.17814	1.21705	1.18571			1.11429	2.27692	2.82456	2.38983	0.971831	0.792388	1.37853	1.14157
1.38174	1.33841	1.28286	1.4	1.27397	1.15901	1.18288	1.14124			0.626794	2.26437	1.0622	2.35938	0.970387	1.09524	1.13687	1.12165
1.54255	1.11682	1.4715	1.53333	1.21154	1.24922	1.0092	1.19829			1.86923	2.26415	1.97115	2.35135	0.968858	1.21667	0.978947	1.07895
1.7341	1.06464	1.73878	1.57402	1.03158	1.05775	1.11264	1.12617			2.32673	2.24074	2.79612	2.33621	0.965517	1.04167	1.06852	1.03404
1.37097	1.41516	1.65385	1.47075	1.3189	1.1125	1.13263	1.09283			0.655319	2.23438	1.18552	2.32609	0.964356	0.830769	0.936975	1.14789
1.43137	0.925	1.22118	1.26753	1.39394	1.4689	1.06961	1.14257			0.679012	2.20588	1.09346	2.27184	0.962457	1.1755	1.02277	1.03617
1.46528	1.17961	1.80702	1.34831	1.07742	1.0791	1.03116	1.18114			1.76619	2.1962	0.1875	2.26733	0.957346	1.00748	1.02715	0.956067
3.09677	1.66	1.66355	1.38732	1.40458	1.23982	1.02736	1.22527			2.62857	2.18478	0.810606	2.25735	0.955357	0.904025	1.07656	1.06889
1.73711	1.1962	1.26027	1.16197	1.07963	1.15317	1.09091	1.13986			1.88281	2.17073	0.925781	2.23478	0.948542	1.15335	1.11893	1.13948
1.05634	1.24355	1.28191	0.905738	0.956811	1.16616	1.10685	1.11751			1.45098	2.15385	1.56471	2.22989	0.945205	1.53595	1.26738	1.09174
2.16901	1.26141	1.35932	1.15873	1.20712	1.09242	1.23913	1.1796			4.7234	2.13	1.1592	2.22826	0.942085	0.704981	1.0464	1.07543
1.21622	1.09408	1.18892	1.16295	1.32727	1.10417	1.00622	1.18075			1.63184	2.12676	1.39062	2.22414	0.940994	0.914835	1.1693	1.07237
2.26344	1.83111	1.08232	1.23794	1.29644	1.06534	1.06832	1.07257			1.23502	2.12	0.642487	2.18824	0.935211	1.0084	1.16027	1.01919
1.24126	1.33918	1.196	1.06442	1.48905	1.28049	1.12189	1.13281			1.37572	2.11765	1.2602	2.18478	0.932854	1.15833	1.42434	1.12665
1.82941	1.20379	1.14362	1.29437	1.00402	1.37712	1.11062	1.12339			2.76923	2.10959	1.80822	2.17757	0.932773	1.02524	0.82266	1.02486
1.6646	1.19106	1.26331	1.13194	1.26667	1.34054	1.17972	1.0814			0.890411	2.10843	2.37931	2.17188	0.927393	0.95858	0.939623	1.03909
1.68824	1.15333	0.955307	1.07107	1.38286	1.13834	1.08446	1.05076			2.00847	2.1039	2.09483	2.16667	0.927273	0.942122	1.39785	1.072
1.40157	1.35739	1.36975	1.12745	1.08152	1.07237	1.32453	1.11111			1.10954	2.10294	0.964427	2.16239	0.925414	0.810811	1.18826	1.23192
1.35659	1.13764	1.29794	1.20418	1.07018	1.22419	1.12469	1.1446			1.33108	2.09804	2.81818	2.15323	0.925134	0.933504	0.932331	1.15311
1.97973	1.09705	1.2507	1.20737	1.0479	1.14872	1.05978	1.11574			8.26087	2.09091	1.70303	2.15217	0.921296	1.57037	1.15854	1.04338
1.67568	1.30673	1.35838	1.5914	0.997543	1.05108	1.03661	1.07762			3.08434	2.08148	1.05479	2.15054	0.920213	0.989305	1.13212	0.973171
1.92414	1.66452	1.55298	1.31217	1.08216	1.10545	1.22302	1.2644			1.70779	2.07059	9.31034	2.1413	0.913165	0.992218	1.30641	1.22493
1.57754	1.13305	1.1816	1.16155	1.09091	1.02734	1.23404	1.26108			0.675862	2.06452	1.94828	2.13402	0.912226	1.36709	0.973577	1.18765
1.17476	1.07856	1.08541	1.13079	1.14286	1.08638	1.10028	1.14177			1.5914	2.05385	2.13953	2.13115	0.910828	1.43379	1.17544	1.29967
1.98101	1.09813	1.41818	1.37059	0.98725	1.04722	1.22264	1.24348			0.987654	2.03704	1.28497	2.13	0.901961	1.19677	1.39564	1.12903
1.07619	0.764706	1.236	1.09199	1.1016	1.07356	1.22992	1.0823			1.35484	2.03409	2.81061	2.12209	0.895522	1.159	1.65972	1.14541
1.65471	1.14557	1.12915	1.2828	1.10394	1.19325	1.22741	1.13507			0.834746	2.03333	1.40948	2.12162	0.888889	1.2233	0.913043	1.18421
1.78261	1.18932	1.25836	1.19783	1.07424	1.15479	1.20963	1.163			2.96774	2.03077	0.75	2.12121	0.887906	0.890625	1.43149	1.01759
2.17582	1.05202	1.16188	1.16344	1.20245	1.54404	1.1311	1.15899			1.72368	2.02778	1.14943	2.11628	0.882155	2.31724	1.00839	1.12941
1.43379	1.27642	1.26543	0.975207	1.15236	1.09859	1.20506	1.25234			1.48879	2.02273	1.2246	2.1087	0.881279	1.42714	1.00211	1.1
2.53704	1.56085	1.33577	1.50629	0.755319	1.99237	1.0374	1.14062			1.27027	2.01887	1.73303	2.09375	0.880952	0.937705	0.821053	0.97619
1.1206	1.13675	1.125	1.28918	1.07065	1.06634	1.1326	1.13578			2.46853	2.0087	1.70349	2.09353	0.877358	0.912913	0.968153	1.02619
1.8961	1.36916	1.11136	1.30526	1.23529	1.00906	1.07677	1.13309			2.5	2	1.30244	2.09023	0.876437	1.36842	1.2113	1.14918
1.42712	1.24324	1.35862	1.1516	1.00943	1.44086	1.21166	1.121			1.33113	2	1.58511	2.08904	0.873096	1.05305	0.975	1.12919
1.37917	1.15094	1.15891	1.14035	0.996124	1.1704	1.14186	1.11475			1.21961	2	1.24118	2.0828	0.868902	1.29778	0.950355	1.1253
2.3125	1.86792	2.31356	1.27138	1.11408	1.15177	1.01256	1.11231			1.22857	2	0.95122	2.07143	0.866029	1.11741	1.57705	1.20241
1.87079	1.44059	1.32922	1.17134	0.993197	1.25954	0.933185	1.09756			0.995349	2	1.03729	2.0708	0.865922	0.86747	0.764444	1.11959
1.69364	1.13333	1.18827	1.21851	1.12146	1.27273	1.04626	1.16179			221	2	1.06084	2.03774	0.865714	1.1573	1.33333	1.07175
1.76419	1.29966	1.16612	1.16794	1	1.11521	1.10947	1.15899			0.83432	2	0.511494	2.03614	0.864662	1.03311	1.47601	0.9202
1.4586	1.42336	1.25177	1.17915	1.22907	1.26736	1.11785	1.21067			1.11458	1.99145	0.884892	2.0283	0.863753	0.98374	1.30357	1.03774
1.89655	1.22043	1.51869	1.63587	1.07912	1.06554	1.19732	1.38024			4.06818	1.9913	1.125	2.02353	0.857488	1.05491	1.55853	1.04505
2.64516	1.39207	2.45185	1.90286	1.12441	1.12705	1.12903	1.14			1.52427	1.98958	1	2.01887	0.857143	1.1408	1.10488	1.0896
1.45695	1.22727	1.38696	1.1029	0.965458	1.04851	1.08357	1.0875			2.7069	1.9803	0.494949	2.01754	0.857143	0.80212	0.978049	1.09091
1.73869	1.19502	1.23246	1.53521	1.01465	1.11149	1.19687	1.07442			1.60355	1.97917	1.34783	2.01099	0.856655	1.38863	1.08602	0.983607
1.18136	1.11338	1.14368	1.30455	1.00508	1.27027	1.15508	1.12661			1.83333	1.97744	1.22541	2	0.852332	0.675	1.29661	1.07108
1.65263	1.04	1.17405	1.12441	1.01639	1.06971	1.04902	1.09544			0.878505	1.975	2.06667	1.99351	0.851852	0.666667	2.06122	1.19355
1.51304	1.16129	1.20787	1.46083	1.12342	1.14169	1.26354	1.29882			1.5	1.97222	2.26966	1.9845	0.846154	0.971631	1.0716	1.04018
2.96721	1.73099	1.12319	1.20317	1.78723	1.72297	1.13057	1.08101			2.60714	1.9697	2.29268	1.98333	0.843648	0.945017	1.00641	1.26776
1.52866	1.04641	1.31933	1.26214	1.13386	1.71429	1.23269	1.18102			1.30147	1.95706	0.661616	1.98261	0.839844	1.45771	1.44225	1.07407
1.33136	0.865922	1.58586	1.24653	1.15625	1.11468	1.1913	1.13761			1.29478	1.95	0.893939	1.96581	0.839662	0.667939	1.20741	1.0426
1.76238	2.0274	1.23077	1.04303	1.12644	1.15356	1.13534	1.11436			1.59447	1.9396	1.02994	1.96552	0.832215	0.802469	1.89316	1.02057
1.11111	1.05764	1.10406	1.06653	1.24151	1.10294	1.17986	1.08115			1.7377	1.92857	1.38983	1.96067	0.827676	1.10191	1.49515	1.18873
2.12195	1.79679	1.46774	1.60153	1.01079	1.08777	1.07558	1.2702			2.56757	1.92453	4.4	1.95614	0.821549	0.972549	0.954545	0.981609
1.45213	1.39355	1.21716	1.17119	1.07255	1.05893	1.12202	1.05051			2.39823	1.92	1.22984	1.95556	0.814696	1.20553	1.29775	1
1.38806	1.40708	1.25316	1.16232	0.906977	1.2803	1.16389	1.14286			2.6789	1.91603	0.80916	1.95294	0.809969	0.791339	1.17115	1.27119
1.79532	1.53403	1.12291	1.31662	1.03488	1.0694	1.19499	1.23077			2.30159	1.91111	0.424908	1.9505	0.802817	1.15512	1.07551	1.08537
1.55288	1.10938	1.20833	1.16235	1.18006	1.06624	1.22145	1.09934			0.761719	1.90698	2.06107	1.94444	0.798295	1.27232	1.13043	1.05489
1	1.06173	1.12183	1.15948	0.966837	1.08836	1.11667	1.0837			2.63478	1.88199	1.39394	1.94068	0.788599	1.15789	1.17221	1.06127
1.35909	1.25292	1.38967	1.08125	1.14917	1.11899	1.12992	1.12814			5.07246	1.8806	0.989071	1.9375	0.784367	0.946939	1.2459	1.01659
1.50943	1.32177	1.19672	1.20727	1.22283	0.815068	1.01989	1.20235			1.31884	1.87736	0.889831	1.93548	0.777159	1.13684	1.05825	0.960739
1.51046	1.02606	1.175	1.22622	1.72727	1.13483	1.59116	1.12847			2.01786	1.86842	1.29851	1.92727	0.765079	0.446154	1.1484	0.955882
2.09091	1.26882	1.21655	1.12428	0.972093	1.06225	1.20846	1.02863			2.375	1.86486	1.02732	1.91781	0.763754	1.15	1.60927	1.05707
1.19394	0.898618	1.2619	0.966495	1.24157	1.0786	1.14286	1.15766			1.68372	1.85507	0.790179	1.91736	0.763158	1.04274	1.34925	1.00211
1.83168	1.0199	1.11707	1.03918	1.07606	1.06729	1.06289	1.11346			4.83333	1.85385	0.482143	1.91509	0.763085	1.04659	1.41503	1.22141
1.51397	1.23237	1.80541	1.58716	1.19572	1.03917	1.15359	1.17021			1.35417	1.85294	1.24314	1.90909	0.752809	1.34348	1.6834	1.02799
1.50867	1.51724	1.21695	1.02933	1.15327	1.13376	1.10417	1.17579			1.72892	1.85185	1.67586	1.90588	0.745995	1	0.855914	1.16585
1.55157	1.29934	1.5468	1.16054	1.20115	0.997881	1.14417	1.01449			1.66321	1.85088	1.44565	1.90476	0.744578	1.00943	1.25313	1.01217
2.05	1.3578	1.47799	1.132	1.15351	1.14332	1.10123	1.15171			1.49171	1.84946	1.68534	1.90395	0.743421	1.06093	1.02233	1.0684
1.74419	1.32143	1.41711	1.26087	0.985981	1.52133	1.15588	1.14988			1.87273	1.84921	1.82635	1.90385	0.725806	0.799353	1.0506	1.16
1.35065	1.23026	1.51075	1.22519	1.21005	1.0566	1.09358	1.09513			4.5	1.84444	1.80882	1.90244	0.708108	0.843949	1.36842	1.09489
1.60544	0.748768	1.13393	1.07919	1.01389	1.02849	1.12703	1.1464			1.89231	1.83969	1.7191	1.9	0.698529	1.04667	1.5	1.14483
1.39899	1.19931	1.35814	1.30159	1.30178	1.81761	1.10934	1.11546			4.25287	1.83929	2	1.89189	0.690789	0.702222	1.05516	1.09769
1.51097	1.30649	1.08937	1.17103	1.07143	1.1875	1.73988	1.76471			1.68037	1.83648	2.93103	1.88506	0.684492	1.36	1.03417	1.1983
1.95238	1.24365	1.23704	1.19403	1.23077	1.15267	1.17377	1.14842			0.941176	1.82143	0.981818	1.88387	0.565693	0.9	1.0782	0.995781
1.48289	1.06389	1.53431	1.23158	1.44304	1.26335	1.18705	1.11429			1.644	1.81548	1.00794	1.88194	0.540845	1.16412	1.45687	0.932653
1.43131	1.14055	2.41379	1.16901	1.25	1.07942	1.16129	1.19204			5.22222	1.8125	1.59052	1.88112	0.534884	0.860465	1.10386	1.01927
0.987879	0.828877	1.15512	1.02137	1.30275	1.17172	1.12411	1.15427			1.27	1.80734	2.09286	1.87975	0.382199	1.54011	1.53355	0.943182
1.32955	0.631841	1.19407	1.13995			1.04433	1.21087			1.87662	1.80583	2.35882	1.8794			1.15815	1.0292
1.52151	1.30037	2.11409	1.51807			1.18235	1.03004			3.33333	1.8046	1.83429	1.87681			1.09502	1.37798
1.38583	0.917526	1.90698	1.14978			1.1763	1.16279			1.61184	1.80412	0.748603	1.86719			1.10723	1.2698
1.58192	1.2598	1.34314	1.35385			1.10865	1.13894			1.15493	1.80392	1.22222	1.86667			1.16256	1.05647
2.02632	1.29961	1.44643	1.19104			1.19536	1.12093			1.83624	1.80114	1.72477	1.86667			1.56805	1.06157
1.68944	1.08235	1.7672	1.24706			1.24118	1.06861			3.46875	1.7957	1.09343	1.8655			1.10699	0.979358
1.5098	1.02242	1.38418	1.32323			1.19814	1.15207			1.33333	1.79464	1.7027	1.85246			1.26765	1.28012
1.58081	1.21667	1.4539	0.63964			1.03467	1.1639			2.20606	1.78616	1.18974	1.84906			1.39227	1.06114
1.60563	1.58929	1.4878	1.37324			1.10432	1.09366			2.8069	1.78443	0.965157	1.84713			1.02618	1.04358
1.68396	1.24242	1.23269	1.27189			1.18227	1.1596			2.08871	1.77311	1.73626	1.84672			1.22558	0.955032
1.64904	1.19936	1.1756	1.3208			1.05085	1.13675			2	1.77273	0.467925	1.84536			1.17021	1.1878
1.51534	1.38974	1.01657	1.13015			1.09206	1.12935			2.57639	1.77206	6.94	1.84472			1.08052	1.21705
1.37671	1.23457	1.00943	1.22711			1.24627	1.15238			1.57676	1.77174	1.0277	1.84135			0.953086	1.14363
1.38372	0.936937	1.75641	1.21698			1.17251	1.15385			1.94964	1.77099	3.02353	1.84076			0.986985	1.10152
1.33083	1.0542	1.18548	1.15083			1.13833	1.10846			4.72093	1.77049	2.59322	1.83938			1.19853	1.13768
1.45522	1	1.35747	1.21622			1.12155	1.03279			0.885714	1.76515	1.50813	1.8392			0.986456	0.990408
1.48925	1.23684	1.22403	1.21429			1.05774	1.14315			2.528	1.76398	1.29801	1.83607			1.11321	1.14496
1.4026	0.860577	1.33607	1.23235			1.10571	1.12264			8.64865	1.75714	1.18909	1.83415			0.979633	1.09611
1.31698	1.23324	1.28475	1.20812			1.08274	1.02658			1.65922	1.75238	2.49587	1.8341			1.36446	1.23944
1.71357	1.23958	1.08424	1.13563			1.10905	1.18834			1.18395	1.75135	2.0531	1.83333			1	1.05399
2.3913	0.885	1.58376	1.30313			1.07729	1.19958			0.99026	1.75	0.635135	1.82857			0.873832	1.15211
1.33824	1.17467	0.966667	1.24074			1.15771	1.07459			1.14391	1.74843	2.30201	1.82533			1.1183	0.987041
1.35122	1.13362	1.30952	1.33172			1.0915	1.1301			1.47895	1.74468	0.722603	1.82162			0.782313	1
1.47368	1.4093	1.27706	1.20803			1.16304	1.12888			1.66497	1.74167	1.14876	1.82022			1.55172	1.09677
1.19459	1.14545	1.23276	1.25311			1.20064	1.12212			1.40343	1.74038	1.71818	1.81818			1.13126	1.13625
1.4024	1.17799	1.38278	1.24194			1.26885	1.10476			3.45588	1.73418	1.30802	1.8156			0.953092	1.07843
1.38819	1.43162	1.26829	1.18841			1.07165	1.14985			2.22148	1.73248	1.744	1.8125			1.32258	1.24419
2.2	1.21978	1.41877	1.4136			1.07527	1.10887			7.05769	1.73171	2.71739	1.81148			1.97423	1.34965
1.41975	1.13924	1.22936	1.14865			1.55745	1.73384			1.20856	1.72727	3.96842	1.80451			1.21429	1.26273
1.81699	1.54375	1.14961	1.12236			1.17895	1.13291			1.71069	1.72358	15	1.80159			1.37313	1.26119
1.57436	1.18339	1.17647	1.23256			1.10243	1.08676			8.13158	1.72028	0.842105	1.80137			1.02294	0.965438
1.25501	1.1186	1.56962	1.24031			1.25116	1.2029			12.4783	1.71963	3.39344	1.8			1.04751	1.0979
1.08738	1.15362	1.37563	1.24514			1.17914	1.21918			2.43056	1.71429	3.28723	1.79832			1.28502	1.18974
1.38819	1.09014	1.29064	0.781646			1.00853	1.14718			1.65966	1.70803	0.986631	1.7971			1.06725	1.01677
1.33113	0.99187	1.08108	1.26997			1.18118	1.15152			1.03721	1.70707	1.18621	1.7957			0.948171	0.908163
1.2924	1.09645	1.13215	1.11185			1.04775	1.1225			0.971074	1.70115	1.30208	1.79245			1.26246	1.0315
1.08642	0.897674	1.52663	1.20168			1.24051	1.27692			1.74233	1.7	0.162011	1.79091			1.15152	1.16173
1.62774	1.26812	1.67778	1.3193			1.0885	1.05728			1.80769	1.7	3.1	1.78652			1.01891	1.14545
1.47573	1.37107	1.30996	1.11321			1.16604	1.11029			2.19718	1.69461	1.81992	1.78175			1.46547	1.12051
1.72414	1.50495	1.24731	1.09554			1.19063	1.17962			1.4413	1.68992	147.5	1.78			1.0292	1.04286
1.38376	1.2117	1.332	1.12459			1.16046	1.20197			1.33617	1.68613	2.84028	1.77934			1.04276	1.20904
1.38367	1.22896	1.48087	1.28803			1.03647	1.14467			1.51596	1.68235	0.826389	1.77907			1.00474	0.991501
1.79365	1.66489	1.0733	1.3149			1.11055	1.02292			1.22819	1.6791	1.2027	1.77778			0.806075	1.06006
2.31068	1.01531	1.11331	1.12714			1.13452	1.16493			2.25	1.67857	1.26623	1.77686			1.008	1.16071
1.35135	1.09697	1.21041	1.15443			1.08257	1.07632			2.50735	1.67797	1.74242	1.77215			0.966862	1.00644
1.2875	1.07432	1.25614	1.33333			1.39744	1.32432			2.12752	1.67568	3.23684	1.77108			1.14612	1.14734
2.83838	1.12832	1.13975	0.958974			1.31707	1.44444			1.10236	1.6755	1.53425	1.77011			1.08516	1.11139
2.04959	1.21642	1.71875	1.468			1.05502	1.02873			1.36158	1.67176	1.76471	1.75661			1.12676	1.03612
1.17358	1.17994	1.74603	0.944162			1.10448	1.22571			1.85246	1.66981	0.980296	1.75472			1.09264	1.08557
1.3662	1.16875	1.78182	1.09119			1.12842	1.18736			6.79661	1.66935	0.702509	1.75			1.08471	0.932127
1.59328	1.25849	1.77419	1.5022			1.16164	1.14009			1.95789	1.66867	1.97468	1.74825			2.11798	2.89474
1.45972	1.21705	1.26415	1.10888			1	1.16157			2.34247	1.66471	5.16949	1.74648			1.44314	1.46959
1.5	1.1938	1.66667	1.47826			1.16787	1.15589			1.56021	1.66429	1.18269	1.74419			0.946921	0.984375
1.3937	1.22609	1.29384	1.05776			1.17687	1.04866			1.37931	1.66165	1.68182	1.73333			0.960094	1.04897
1.13178	0.852941	1.15461	1.17313			1.36667	0.975862			1.91176	1.65753	1.33929	1.73262			1.30435	1.02796
1.72	1.18261	1.19892	1.05217			1.12255	1.10994			2.5	1.64943	1.03571	1.73143			0.992925	1.10104
1.34286	0.99435	2.10169	1.37013			1.00298	1.21362			1.31737	1.64815	1.09554	1.72727			2.2	1.09242
1.77049	1.30088	1.64539	1.15745			1.3211	1.21451			5.5	1.64444	1.08664	1.72464			0.995585	1.15212
1.49275	1.09738	1.06813	1.15811			1.16854	1.14798			1.96859	1.64407	1.4596	1.72222			1.24658	0.890909
1.43617	2.04225	1.80337	1.10289			1.04231	1.0993			1.18644	1.64384	9.47059	1.72222			2.05856	1.1828
1.93277	0.939189	1.46047	1.24275			1.35371	1.13743			0.705202	1.64286	2.8587	1.71687			0.966942	1.12619
1.72589	1.35681	1.17057	1.2006			1.32857	1.15029			1.18152	1.64167	1.42857	1.71681			1.00204	0.985106
1.8323	1	1.52459	1.38953			1.1759	1.24			1.46562	1.64115	2.33588	1.71631			1.73756	1.28923
1.53942	1.13298	1.20286	1.13246			1.26667	0.984568			1.86755	1.63636	0.665441	1.71304			1.83333	1.10556
1.15816	1.25651	1.25094	1.16949			1.30594	1.16279			1.26619	1.62903	1.31111	1.71166			3.2	0.982673
1.16393	1.67143	1.59901	1.35537			1.42629	1.46372			1.73545	1.62617	2.0375	1.71163			1.18837	1.09032
1.30882	1.20261	1.1189	1.23864			1.01635	0.995122			2.82022	1.62143	1.55769	1.71154			1.20109	1.13695
1.18651	1.10133	1.14164	1.15529			1.06813	1.27957			12.8636	1.6213	1.08027	1.70854			2.46939	1.48889
2.07263	1.26224	1.20743	1.09828			1.00752	1.1966			1.2359	1.61947	3.17143	1.7069			0.900794	1.03614
1.49153	0.935	2.17925	2.71852			1.20896	1.2907			1.38153	1.61932	0.966184	1.70536			1.36544	1.16842
1.94083	1.40284	1.16272	1.18026			1.13692	1.09583			1.85965	1.61798	1.06863	1.704			0.927835	1.08036
1.72917	1.15546	1.09508	1.09399			1.46789	1.25948			1.07937	1.61765	0.987138	1.7027			1.25364	1.30091
1.58389	1.20115	2.47573	1.31156			1.18444	1.18142			1.75801	1.61765	3.07246	1.70199			1.30702	1.07389
1.94118	1.03497	1.43089	1.24419			1.26042	1.21751			1.22105	1.61765	1.13636	1.70139			1.08443	1.09549
1.3242	1.16242	1.84848	1.13127			1.06195	1.17878			3.89062	1.61475	2.57143	1.69935			1.0241	1.0988
1.61806	1.65	1.11959	1.12093			1.12934	1.08128			1.39754	1.60563	0.934375	1.69737			1.07553	1.03684
3.16279	1.64458	1.93431	2.23404			1.1845	1.08298			7.8125	1.60484	2.1049	1.69681			1.00231	1.29268
2.11429	0.974522	1.19182	1.2004			1.18412	1.08807			1.36	1.60465	1.375	1.69565			0.981283	0.959459
2.20301	1.66505	1.16296	1.04255			1.22594	1.32308			1.89362	1.60345	1.38554	1.69369			1.319	1.16613
3.57471	1.72727	1.20548	1.07775			1.25912	1.23768			1.16447	1.60265	1.45339	1.69178			1.21311	1.22148
1.40123	1.18672	1.42231	1.13538			1.28037	1.14255			2.3012	1.60169	2.47887	1.69173			1.85769	2.67939
1.53901	1.30047	1.07161	1.24686			1.18694	1.05882			2.49383	1.60131	0.795918	1.69159			1.39286	1.29607
1.76531	1.2	1.23832	1.02909			1.91626	1.51104			1.14286	1.60119	2.94444	1.69032			1.01895	1.02143
1.25694	1.37576	1.19218	1.11607			0.964286	1.09063			1.78275	1.59809	1.34553	1.68718			1.04225	1.10361
1.32155	1.03109	1.26837	1.19845			1.06557	1.29211			3.35036	1.59794	1.47768	1.68702			1.09898	1.05882
1.28856	1.18657	1.3165	1.23881			1.31104	1.08565			2.40588	1.59441	2.6988	1.68421			0.997826	0.94469
1.48466	0.964444	1.3625	1.10784			1.35769	1.10714			1.41143	1.59375	2.07258	1.68387			1.13854	1.34444
1.18885	1.05398	0.958824	1.35833			0.946835	1.125			1.00457	1.59223	1.22876	1.68367			0.995169	1.00262
1.73684	1.11538	1.19074	1.1587			1.19048	1.1977			2.11364	1.58857	1.27306	1.68273			1.4281	0.953488
1.11111	1.64	1.17822	1.16992			1.0216	1.1555			2.00662	1.58537	1.11618	1.68085			1.02481	0.960265
2.3012	1.67021	1.25	0.986885			1.13218	1.13189			2.57576	1.58407	2.57576	1.67978			1.11082	1.33735
1.75	1.16432	1.35249	1.04948			1.04043	1.20089			4	1.57895	4.91489	1.67969			1.0925	0.95
3.525	1.19653	1.22139	1.15574			1.17021	1.13667			1.23759	1.57787	1.33333	1.67429			1.22951	0.964371
1.34135	1.36842	1.31193	1.29365			1.10127	1.23692			1.48571	1.57778	2.8913	1.67213			1.43731	1.08824
2.09942	1.31179	1.36	1.06529			1.18482	1.16304			1.34842	1.57639	2.42623	1.6701			1.30595	1.0744
1.28571	1.10843	1.20889	1.33455			1.06615	1.04098			0.977401	1.57364	2.45783	1.66834			1.0172	1.2465
1.28992	0.882353	1.04378	1.20569			1.05556	1.10187			1.01493	1.57233	2.11243	1.66827			0.804989	1.04335
2.12	1.88525	1.284	1.05198			1.14098	1.26844			1.525	1.57143	1.85405	1.66434			1.22256	1.22346
1	0.969957	1.12542	1.23398			1.11696	1.01211			0.971014	1.57143	5.7931	1.66286			0.746377	1.03141
1.32946	1.02023	1.32432	1.44393			1.06711	1.21088			2.43011	1.57025	3.11392	1.66165			0.863229	1.18803
1.45062	0.904167	1.10231	1.10959			1.14425	1.05959			1.5	1.56954	2.33835	1.66154			1.00412	0.964286
1.39073	1.01732	1.39271	1.1345			1.37826	1.16667			0.843137	1.56934	1.32601	1.65829			1.20912	1.00232
1.15323	0.937255	1.18943	0.966049			1.21922	1.17634			3.13675	1.56835	1	1.65714			0.89726	1.33916
1.58559	2.06569	1.0438	1.28527			1.13836	1.12397			1.26071	1.56716	1.28947	1.65493			1.17538	1.10787
1.45	1.25112	2.02727	1.18785			1.24026	1.20972			1.47573	1.56459	2.78261	1.65432			0.953247	1.03779
1.45238	1.21739	1.20283	1.00702			0.987562	1.11325			2.7563	1.56061	1.32622	1.65354			0.852632	0.95
1.2	1.58065	1.23649	1.58301			1.12299	1.186			1.40392	1.55769	1.81481	1.64885			1.03661	0.917226
1.23636	1.0367	1.09064	1.20339			1.03728	1.1257			1.34896	1.55705	0.669421	1.64583			1.65726	0.929825
1.67832	0.995434	1.27654	1.1549			1.17787	1.30769			1.03093	1.5567	1.03922	1.6439			1.10843	1.00735
1.87591	1.23237	1.11081	1.10421			1.15873	1.03931			2.12775	1.5545	0.927835	1.64384			1.31159	1.22376
1.15301	1.05778	1.10233	1.19368			1.06383	1.25478			1.50667	1.55319	1.76042	1.64348			1.15385	0.899777
2.10526	1.30841	1.41799	1.05576			1.0198	1.18806			2.67273	1.5514	1.46774	1.64151			1.05301	1.25
1.92727	1.06316	1.23529	1.07812			1.01047	1.13793			2.21429	1.54839	1.04521	1.64029			1.0736	1.03794
1.26357	0.813472	1.0765	1.10915			1.03107	1.19866			1.25385	1.54749	0.882576	1.63699			1.34333	1.18361
1.2012	1.17929	1.31527	1.41503			1.21811	1.25893			1.04211	1.5463	2.44643	1.63492			1.00711	1.14648
2.26415	0.867021	1.17301	1.30051			1.19863	1.17302			2.51813	1.54494	1.09852	1.63473			1.10274	1.0281
0.77027	1.16832	1.07506	1.12165			1.15	1.14212			1.98324	1.5419	2.30928	1.63253			1.01613	1.06452
1.28788	1.44531	1.27027	1.05597			0.959707	1.12191			2.49438	1.53846	0.786127	1.63248			1.03817	1.18274
1.14765	1.28421	1.5	1.23053			1.10714	1.16145			1.98864	1.536	1.22373	1.6318			1.03819	1.08483
1.28994	1.26894	1.64286	1.21223			1.1706	1.14108			1.41081	1.53488	2.11111	1.62896			1.06993	0.997636
1.64626	1.15135	1.20276	1.17818			1.34231	1.08802			1.54148	1.53448	1.36842	1.62857			1.50523	0.937811
1.29688	1.04587	1.27881	1.14098			1.19414	1.21389			0.935673	1.53205	1.33094	1.62753			1.80687	1.1413
1.20814	1.16757	1.40873	1.11467			1.08716	1.08443			1.64894	1.53125	1.66234	1.62644			1.0186	0.901747
1.28014	1.15241	1.37054	1.09			1.15211	1.11111			1.02717	1.52941	1.0383	1.62564			0.968447	1.09561
2.11017	1.04651	1.27451	1.41724			1.03252	1.18794			1.76077	1.52717	0.895105	1.62295			1.16955	1.19661
2.68182	0.995833	2.07407	1.52047			1.03636	1.43034			1.69456	1.5266	0.913194	1.62147			0.896985	0.954082
1.35533	0.978541	1.22468	1.17275			1.2033	1.88482			1.944	1.52083	1.63319	1.61966			1.436	1.65044
1.15768	1.15068	1.34071	1.25			1.28112	1.12877			1.40845	1.51799	0.78903	1.61957			3.62222	1.42038
1.39161	1.17838	1.20085	1.33755			1.17757	1.22715			2.78261	1.51656	1.79452	1.61905			1.30488	1.03631
1.30894	1.17065	1.27356	1.10629			1.15031	1.06944			1.34595	1.51648	0.887755	1.61875			1.23826	1.20988
1.28632	1.13462	1.37255	1.21726			1.92529	1.83254			1.79006	1.51596	0.854592	1.61429			1.29326	0.8933
1.41964	1.23295	1.2563	1.15625			0.96633	1.09836			9.10714	1.5137	1.664	1.61074			1.36943	1.16102
1.30714	0.900585	1.40071	0.977901			1.06233	1.04701			1.54762	1.51095	1.21788	1.60959			1.05176	1.04922
2.11702	1.33742	1.15132	1.21583			1.25641	1.17196			1.43791	1.51095	1.44203	1.60924			1.36213	0.941964
1.49573	1.05539	1.52	1.7814			1.04839	1.16205			2.85149	1.5098	1.44351	1.60515			0.88724	0.956072
1.58559	0.820652	1.24031	1.09742			1.17153	1.2125			1.57143	1.50943	2.10778	1.60498			1.19088	1.31373
1.51977	1.27311	1.38255	1.10803			1.4185	0.963989			2.71779	1.50739	1.19476	1.60355			1.06604	0.947507
1.27019	1.11556	1.47619	1.99315			1.0738	1.06818			2.59639	1.50526	1.75714	1.6			0.98801	0.876457
1.61803	1.14939	1.1992	1.00602			1.19658	1.00971			3.05797	1.49741	2.47863	1.59829			1.1555	1.21716
1.08824	1.69677	1.31746	1.06639			1.09825	1.14489			1.53093	1.49714	1.34513	1.59813			1.14106	1.19221
1.6699	1.19549	1.31392	1.13867			1.18301	1.19565			1.66265	1.49679	1.15868	1.59779			0.656827	1.1125
2.46853	1.19574	1.30818	1.25763			1.08414	1.09091			1.33333	1.49333	1.1032	1.59218			1.51282	1.14607
1.46457	1.04211	1.2013	1.086			1.15868	1.22381			10.3103	1.49057	1.64486	1.59127			1.47744	1.03927
1.30224	1.16188	1.512	1.27647			1.5311	1.60246			1.51412	1.48739	2.71812	1.58904			1.24877	1.04509
1.12132	1.06443	1.23485	0.94375			1.31579	1.19832			3.60194	1.48718	1.05145	1.58904			1.68996	1.08943
1.41833	1.33935	1.12437	1.22359			1	1.18557			3	1.48667	1.30216	1.58794			0.967517	0.938636
2.36471	1.92424	1.18006	1.17303			1.33068	1.11671			2.46632	1.48634	0.927586	1.58738			0.84466	1.06757
1.05607	1.46907	1.268	1.39716			1.12571	1.26844			3.65625	1.48515	0.880597	1.58667			1.07879	0.943005
1.71579	0.916031	1.10577	1.22637			1.2459	1.12632			1.02092	1.48361	1.2449	1.58605			0.859275	0.964912
1.56452	1.04138	1.35227	1.21181			1.14167	1.12731			1.15867	1.47945	1.39752	1.58407			1.00227	0.931759
1.52778	0.860697	1.21986	1.10734			1.66019	1.96535			4.34545	1.47934	1.66471	1.58389			1.0327	0.933504
1.23636	1.09896	1.14286	1.25			1.30769	1.10941			13.5652	1.47552	1.11111	1.58282			1.34637	0.950216
1.47303	1.11905	1.12039	1.21162			0.967871	1.10694			0.838596	1.47368	0.888312	1.58095			2.14483	1.39801
0.97191	1.23497	1.63033	1.40614			1.12108	0.987539			1.37278	1.47236	1.01767	1.58011			1.07886	1.11728
1.85714	1.22176	1.3622	1.51689			0.930091	1.14286			1.49451	1.46951	1.07339	1.57895			0.954976	1.03618
1.23913	1.1763	1.17049	1.19771			1.36493	1.41971			1.3843	1.46835	0.910959	1.57823			1.2524	1.28808
1.24731	1.44715	1.2541	1.07772							1.63871	1.46667	1.35789	1.57812
1.1886	1.287	1.20179	1.09699							1.09945	1.46565	1.1791	1.57792
1.66667	1.09502	1.58046	1.08584							1.32934	1.46226	1.90909	1.57692
1.39113	1.08955	1.25597	1.16667							2.15714	1.46023	1.32168	1.57647
1.82031	1.40816	1.49189	1.20956							1.50718	1.45968	1.47082	1.57348
2.03279	1.14286	1.34132	1.17981							1.76296	1.45455	1.05862	1.57325
1.51741	1.60556	1.63905	1.68919							0.978799	1.45312	1.83099	1.57269
1.62658	1.38532	1.76429	1.01128							2.09353	1.45263	0.929487	1.57261
1.13139	1.15591	1.41176	1.16566							2.71134	1.45161	1.39167	1.56884
2.17347	1.01093	1.65217	1.22667							1.47881	1.44828	0.964789	1.56863
1.28261	1.14663	0.965157	1.09706							1.51381	1.44762	1.51534	1.56835
1.37143	0.952381	1.11978	1.17922							2.15068	1.44693	0.438298	1.56774
1.34711	0.976744	1.40291	1.23643							3.86364	1.44253	2.25153	1.56769
1.20675	1.25887	1.63889	1.37162							1.71545	1.44186	1.13514	1.56701
2.53086	1.15758	1.06897	1.04008							2.27801	1.44082	1.33333	1.56696
1.55357	1.03911	1.19643	1.16755							0.74	1.44056	1.18675	1.56688
2.52336	0.910053	1.47755	1.1971							1.0462	1.4386	0.828326	1.56688
1.93277	1.25974	1.44444	1.35119							1.19455	1.4386	2.60674	1.56679
1.90977	1.54639	1.33796	1.22727							1.48921	1.4375	1.0059	1.56612
1.29381	1.04115	1.3626	1.35455							2.82716	1.43709	1.91176	1.56538
1.21739	1.13143	1.11513	1.09023							2.02105	1.43617	3.0087	1.56186
1.19653	1.15455	1.62963	1.11111							0.735426	1.43602	1.26087	1.56081
1.45205	1.17714	1.15695	1.1576							3.34259	1.43452	2.50602	1.55862
1.01163	1.41985	1.14286	1.13996							0.817143	1.43411	6.83784	1.55689
1.3913	1.72519	1.32576	1.16575							1.81967	1.43307	0.850575	1.5567
1.52344	1.82203	1.31803	1.25134							3.51064	1.42679	0.960422	1.55556
1.84043	1.07826	1.09735	1.15267							1.45307	1.425	1.42857	1.55556
2.24503	1.2381	1.275	1.03743							1.32828	1.42484	1.10241	1.55357
1.1686	1.19697	1.28448	1.10117							4.01818	1.42411	1.53086	1.55319
1.65741	1.42254	1.52486	1.20354							2.26016	1.42045	1.39394	1.55282
1.89032	0.958115	1.56805	1.1278							1.92667	1.41885	2.05036	1.55172
0.527778	1.2619	1.13757	1.20767							1.52941	1.41718	0.652778	1.55039
1.98438	1.22321	1.20112	1.22687							0.860606	1.41718	1.05118	1.54884
1.55652	1.21014	1.25547	1.26786							1.43111	1.41584	0.750842	1.54701
1.53378	0.921488	1.22024	1.31797							2.54315	1.41489	1.3882	1.54651
2.54945	1.95833	1.12364	0.961538							2.19251	1.41434	1.68639	1.54412
1.16149	0.795455	2.11688	1.45833							1.34493	1.4141	0.74269	1.54237
1.03941	1.12959	1.43925	0.901345							1.6463	1.41379	1.66667	1.54167
1.66667	0.760563	1.2549	1.10482							2.56296	1.41358	1.57923	1.54106
1.39241	0.849802	1.50996	1.23242							8.64286	1.4125	2.42045	1.54074
1.68687	0.936508	1.28041	1.23099							1.47842	1.41237	1.42767	1.54054
1.64948	1.20213	1.12647	1.20833							1.25862	1.41216	0.658879	1.53968
1.30986	1.27974	1.20725	1.22297							2.52688	1.41126	1.24405	1.53896
1.60902	1.28652	1.25	1.06479							2.5082	1.41085	1.91579	1.53892
1.26136	1.13433	1.2783	1.13061							1.01	1.41007	1.9507	1.53763
1.57931	1.09677	1.25616	1.06462							2.27193	1.40876	1.14433	1.53714
3.17188	0.988701	1.13478	1.16612							0.777202	1.40698	0.627119	1.53646
1.2973	0.95057	1.15089	1.11358							2.60432	1.40659	1.79091	1.53642
0.784722	1.16031	1.34694	1.16393							1.41905	1.40588	0.668896	1.53488
2.28571	1.07874	1.20565	1.13016							2.08527	1.40517	3.53448	1.53448
2.47872	1.54054	1.59358	1.59884							0.954887	1.40476	0.718447	1.53333
2.20438	1.02941	1.17813	1.16537							1.53991	1.40373	1.46939	1.53125
1.21963	1.26977	1.21525	1.3451							2.67901	1.40271	1.36905	1.53086
1.91156	1.25097	1.44199	1.55556							0.950292	1.40271	1.03385	1.52917
1.53846	1.35979	1.25833	1.18373							2.46429	1.4	0.853982	1.52857
1.0289	0.869388	1.11183	1.12864							1.46667	1.39752	1.46196	1.5279
1.45342	1.01786	1.16729	1.27907							2.24138	1.39726	0.955696	1.52713
2.20792	1.11818	1.24138	1.08955							1.45556	1.39645	1.47917	1.52703
1.75882	1.35749	1.48333	1.22857							2.31088	1.39474	1.27193	1.52514
1.27222	1.05385	1.75543	1.02174							2.40488	1.39456	1.79126	1.52315
1.19444	1.12174	2	1.5							1.55512	1.39394	1.00935	1.52258
1.26087	1.0303	1.18717	1.05556							2.05172	1.3937	0.849162	1.52252
1.65728	1.25795	1.20118	1.14352							2.95238	1.39024	0.621528	1.52174
2.04317	1.04219	1.1	1.19322							3.0566	1.38942	1.02685	1.52
0.957317	1.03774	1.1751	1.06709							2.06977	1.38819	1.10843	1.5193
1.37549	1.16612	1.28947	1.34237							2.31579	1.38686	1.41919	1.51852
1.00957	1.13556	1.11429	1.05851							2.20779	1.38525	1.00389	1.51724
1.22816	1.14833	1.575	1.40146							1.7284	1.38217	1.66165	1.51667
1.25	1.46429	2.24242	1.63636							2.29524	1.37838	2.4433	1.51445
2.36111	0.684932	1.29675	1.11648							2.07595	1.37696	0.946488	1.51351
1.09615	1.25126	1.10759	1.14208							1.72222	1.37324	0.767176	1.51351
2.11538	1.43195	1.16209	1.17929							1.36628	1.37306	1.22443	1.51292
1.62424	1.13043	1.21739	1.30303							1.69412	1.37255	179	1.5122
1.33832	1.06993	1.46479	1.41892							0.773723	1.37168	3.0566	1.51149
1.45631	0.852174	1.05419	1.15779							1.01639	1.37107	0.994667	1.50988
1.68966	1.36585	1.17277	1.18341							1.98137	1.36975	1.0458	1.5084
1.27193	1.38636	1.20245	1.15892							2.25781	1.36923	1.58015	1.50562
1.90556	1.83412	1.18209	1.15136							2.79048	1.36916	1.96512	1.50467
1.4901	1.16667	1.69355	1.16071							2.9396	1.36788	1.15326	1.50459
1.63158	1.38849	1.88043	1.37281							1.31111	1.36522	1.18932	1.50323
1.22124	0.901554	1.11548	1.27093							1.91848	1.36416	1.96403	1.50299
3.32759	2.42553	1.38372	1.04795							2.07563	1.36364	1.45113	1.50273
1.29375	1.01765	1.03106	1.28889							0.485981	1.36264	1.05776	1.50239
1.23684	1.07975	1.06211	0.933962							1.04972	1.36058	1.51452	1.5
2.12264	1.26316	1.14516	1.09485							1.12346	1.36	1.10345	1.5
1.5	1.28146	1.20216	1.22822							1.73885	1.35862	0.956229	1.5
1.3908	1.29878	1.18543	1.24709							1.97419	1.35849	1.12556	1.5
1.31579	1.60109	1.00998	1.13043							1.00873	1.35802	1.5	1.5
2.34091	0.976879	1.20149	1.17143							1.57921	1.35676	1.41036	1.49802
4.5	0.88	1.34818	1.24315							1.0994	1.3561	1.56643	1.49733
1.42857	1.39691	1.14241	1.27628							1.26523	1.35586	1.66023	1.4959
2.1157	1.13107	1.12857	1.19397							1.80571	1.355	1.91237	1.4955
1.34274	1.24359	1.08811	1.21654							1.5812	1.35315	3.23134	1.49474
1.40769	1.30872	1.56849	1.55459							1.29947	1.35294	1.08678	1.49324
0.982456	1.01339	1.02251	1.20783							1.3121	1.35165	1.10703	1.49301
1.30667	1.08333	1.57647	1.33607							1.675	1.35135	1.67532	1.49275
2.08725	1.19383	1.12626	1.16516							1.33333	1.35088	1.4735	1.49225
1.48993	1.59701	1.46231	1.24286							0.589744	1.34831	4.23944	1.49189
2.75	0.719178	1.44134	1.16271							4.72308	1.34815	0.97319	1.49187
1.58683	1.59574	1.33571	0.809278							3.31944	1.3481	1.14026	1.49169
1.47849	1.0081	1.14024	1.27811							1.88288	1.34722	3.6	1.49162
1.67544	1.55769	1.09859	1.17427							0.767273	1.34615	1.80303	1.49074
1.5061	1.06452	1.27632	1.13012							2.01293	1.34545	0.920844	1.49071
2.19403	1.06767	1.11878	1.27068							1.76389	1.34524	0.861818	1.4901
2.04587	0.622754	1.45378	1.16489							0.972881	1.34426	1.22222	1.48707
1.01961	1.04678	1.15449	1.24731							2.14545	1.3434	1.62605	1.48592
1.3913	1.51497	1.12803	1.06045							1.31464	1.34225	1.98182	1.48458
1.68605	1.57895	1.37572	1.07394							1.42791	1.33987	1.55918	1.48374
1.6875	2.33333	1.06443	1.08317							1.51481	1.33969	1.44076	1.48319
1.295	1.0728	1.59113	1.22183							2.49112	1.33955	0.969027	1.48265
1.73585	1.48598	1.53191	1.14286							1.4065	1.33846	1.38267	1.48175
1.65591	1.02	1.22792	1.16087							1.12637	1.33824	1.60456	1.47951
2.02778	1.68794	1.49405	1.1086							2.35111	1.33813	1.34629	1.47797
0.96875	1.46479	1.15267	1.28							2.48148	1.33803	0.785888	1.47674
1.60656	1.40602	1.4413	1.2042							1.51406	1.33621	4.57447	1.47651
1.22876	1.03979	1.1278	1.14365							1.42623	1.336	1.14062	1.47581
1.51948	1.0099	1.04945	1.44134							1.37209	1.33571	2.28676	1.47556
1.30323	1.34951	1.19409	1.34091							1.80505	1.33197	1.33463	1.47521
1.16429	1.10791	1.57252	1.41429							1.08679	1.33103	1.80899	1.47368
1.35021	1.16667	1.35659	1.05014							5.56098	1.33051	1.54035	1.47297
1.59091	0.93617	1.33054	1.24138							1.875	1.3304	2.12887	1.47257
1.50259	1.16608	1.13584	1.22849							1.17313	1.32895	1.815	1.47005
2.0381	1.28378	1.1568	1.09647							2.69565	1.32889	2.49324	1.47
1.33143	1.11682	1.44571	1.27931							1.38222	1.32857	1.23569	1.46865
1.44231	1.39394	1.07786	1.18363							129.5	1.32597	0.753117	1.468
1.25424	1.35714	1.40288	1.25879							1.72993	1.3254	1.55785	1.4678
1.05495	1.26872	1.11217	1.12877							1.35047	1.32335	2.26207	1.46763
1.85393	1.21138	1.35915	1.06069							1.12977	1.32143	0.996139	1.46721
1.77273	1.01923	1.06027	1.05836							1.47138	1.31858	0.665217	1.46721
3.63793	0.901042	1.36986	1.22946							3.1383	1.31667	1.17986	1.46698
1.11386	0.984848	1.04215	1.18162							2.98148	1.31667	0.814103	1.46429
1.78169	0.945701	1.50331	1.33184							1.66116	1.31651	2.25926	1.46411
2.2619	0.637681	1.24026	1.23239							1.49351	1.31429	0.832117	1.46392
1.9932	1.10549	1.32099	1.23529							1.38966	1.3139	0.904523	1.46199
1.77209	0.980695	1.22311	1.12052							3.53947	1.3125	1.44108	1.46047
1.10881	1.0619	1.21053	1.24702							1.83333	1.312	2.90541	1.4597
1.64539	1.33758	1.03896	1.03146							2.30702	1.31034	1.2663	1.45902
1.71667	1.32787	1.11418	1.07632							1.47442	1.30968	1.06132	1.45865
2.34532	1.41146	1.09836	1.23794							2.18667	1.30841	1.02198	1.45856
1.67626	1.34756	1.23342	1.17053							1.37089	1.30216	1.44667	1.45714
1.4213	1.23248	1.46575	1.09697							1.90614	1.30189	1.77725	1.45714
1.63636	0.859375	1.29316	1.42222							2.57919	1.30169	1.79121	1.45662
1.6988	1.3617	1.13529	1.19531							2.48413	1.30159	1.27734	1.45608
1.16571	1.30942	3.19565	1.07784							2.6625	1.30137	1.61053	1.45392
1.36301	1.16062	1.35833	1.056							1.93333	1.30102	1.34978	1.45385
1.63429	0.808594	1.03846	1.19681							5.91429	1.29801	1.32271	1.45312
1.8254	1.51701	1.30841	1.20598							1.58883	1.2967	1.11027	1.45029
1.42045	1.29703	1.43137	1.17045							4.73333	1.29577	1.41237	1.45
1.88387	0.927757	1.33891	1.28044							1.85135	1.29323	1.15333	1.4491
1.39752	1.12992	1.47737	1.12632							1.30392	1.29299	1.125	1.44882
1.39333	1.02941	1.09272	1.14611							0.815789	1.29299	2.55769	1.44872
1.14286	1.01515	1.40191	1.23387							2.03279	1.2905	1.26404	1.44776
1.65455	0.895522	1.379	1.23077							0.993528	1.29048	0.322034	1.44762
1.21118	0.826484	1.09148	1.15641							0.828221	1.29032	1.53846	1.44737
1.18304	1.19136	1.36496	0.628205							1.25098	1.28977	1.40071	1.44586
1.7803	0.793991	1.34518	0.841379							2.53153	1.28916	1.21875	1.44444
1.3463	0.901587	1.32472	1.06748							2.33654	1.28906	2.54422	1.44348
1.06707	1.42667	1.02821	1.11839							2.84946	1.28889	1.24092	1.44231
1.99231	1.15026	1.09444	1.10788							2.38095	1.28837	1.27891	1.44156
1.89623	1.02139	1.13256	1.16168							2.22222	1.28509	1.86184	1.44099
1.70833	1.48305	1.31884	1.24157							8.85714	1.28472	1.10452	1.44014
1.42105	0.975155	2.40845	0.982353							1.74621	1.28464	2.14091	1.43871
1.69106	1.23387	1.22619	1.3866							1.7605	1.28448	1.19626	1.43791
1.53913	0.977528	1.34197	1.06081							1.31718	1.28365	1.38033	1.43721
1.34351	1.15556	1.72941	1.47087							1.55828	1.28351	1.14909	1.43689
1.44138	0.689441	1.6165	1.38253							3.98824	1.28313	2.35	1.43537
1.93684	1.35135	1.81679	1.12264							3.61321	1.27966	1.15084	1.43529
1.27586	1.25163	1.51659	1.47451							2.04412	1.27848	1.57216	1.43511
1.43651	1.39837	1.18584	1.19383							1.7561	1.27619	1.57592	1.43411
1.35088	1.39181	1.475	1.27541							1	1.27568	1.24561	1.43373
1.95349	1.27273	1.71591	1.34043							1.787	1.27556	1.48457	1.43288
1.54589	1.15	1.19355	1.27879							2.77966	1.27536	1.376	1.43275
1.48649	1.66355	1.04322	1.10801							1.20889	1.27451	3.01042	1.43119
1.23664	1.50641	1.15119	1.17083							1.16216	1.27333	1.15459	1.42797
1.62264	1.22973	0.957447	1.12667							1.42029	1.26966	1.75521	1.42793
2.01653	1.78495	2.82258	0.808642							1.44063	1.26937	1.28966	1.42775
1.82203	1.09804	1.06878	1.10549							1.28889	1.26866	2.43333	1.42748
1.48544	0.937931	1.21717	1.19217							2.78395	1.26852	1.19277	1.42739
0.916667	1.4188	1.12766	1.09366							1.76296	1.26774	1.16997	1.42574
1.56044	1.19167	1.27333	1.18296							2.43066	1.26705	0.928177	1.42537
1.45	1.44928	1.60795	1.02165							2.1405	1.26667	4.90323	1.42529
1.5	0.769634	1.23077	1.13782							1.15951	1.26667	0.813472	1.425
1.37956	1.26437	1.29583	0.983051							1.02146	1.26549	1.09728	1.425
1.72381	0.904459	1.15288	1.14815							1.73585	1.26506	1.875	1.425
0.813793	1.22826	1.31832	1.15894							1.06207	1.26486	16.3077	1.42424
1.46043	1.10825	1.26316	1.09569							0.831683	1.26446	1.38426	1.42396
1.7449	1	1.15426	1.16854							1.93281	1.26335	1.03226	1.42373
1.21687	1.21508	1.31847	1.17849							4	1.26241	1.34769	1.42284
0.983471	0.748428	1.38559	1.31046							1.67665	1.26087	1.37778	1.42246
2.79167	1.56	1.08125	0.877934							2.12617	1.25974	1.12129	1.42215
2.20388	1.08108	1.12647	1.12807							1.39365	1.25926	0.917178	1.42211
1.03723	1.09827	1.27374	1.17068							1.995	1.25822	1.18373	1.42049
1.80702	0.757009	1.16779	1.2							2.17308	1.25749	1.39946	1.42035
1.45856	1.15667	1.23913	1.00694							1.23864	1.25714	1.62389	1.42035
1.74775	1.1131	1.38679	1.31475							1.50481	1.2562	1.38938	1.41975
0.955882	0.947368	1.2053	1.39785							1.31602	1.2549	2.6338	1.41954
1.00707	1.10787	1.24118	1.36066							2.23664	1.25414	1.54506	1.41935
1.47682	1	1.52885	1.60837							1.04372	1.25275	0.342105	1.41791
1.30198	0.996094	2.1875	1.95294							1.68786	1.25269	1.23362	1.41772
1.49693	0.957983	1.0679	1.12827							1.3202	1.25229	1.18581	1.41392
1.35784	1.06522	1.80435	1.27027							2.21466	1.25175	1.09556	1.41232
1.17188	0.95466	1.22802	1.28638							1.63774	1.25157	2.48837	1.41209
1.45361	0.907514	1.14504	0.679144							1.50155	1.25087	1.4332	1.40959
1.37705	1.02797	1.11359	1.14679							1.37413	1.25079	1.3769	1.40956
1.63415	0.807018	1.1922	1.1968							1.55978	1.25	1.98291	1.40909
1.41026	0.743902	1.15306	1.09943							1.91209	1.25	1.34507	1.40881
1.68485	1.15063	1.16389	1.06237							1.57143	1.24841	1.33904	1.4087
1.29661	1.145	1.28188	1.46409							0.639785	1.24762	14.25	1.408
1.0438	0.853881	1.25969	1.22866							1.76074	1.24719	5.53846	1.40777
0.863874	1.59055	1.05634	1.06923							1.87435	1.24691	0.929293	1.40773
1.25806	0.68932	1.06647	1.1165							2.52809	1.24664	1.50968	1.40764
1.8972	1.27586	1.50556	1.24444							1.6162	1.24519	0.767717	1.40756
2.09231	1.56044	1.12668	1.1615							1.89571	1.2449	1.46947	1.40711
1.34637	0.983957	1.32107	1.15							1.52852	1.2446	1.17143	1.40708
1.16	1.01896	1	1.16738							1.63295	1.2443	0.76	1.40678
1.55963	0.652406	1.22513	1.1015							2.57009	1.2439	1.57447	1.40636
3.94286	1.18357	1.53684	1.21019							1.04082	1.24324	1.50403	1.40625
1.51948	1.12397	1.51337	1.19557							1.6612	1.24286	11	1.40506
1.76786	0.924686	1.6	1.15901							2.75926	1.24176	1.54098	1.40411
1.59091	1.42143	1.02941	1.64151							6.64583	1.24157	1.25902	1.40394
1.52727	0.936937	1.07229	1.6626							1.97222	1.24118	1.76623	1.40333
1.71074	1.24107	1.18501	1.14453							1.688	1.24103	1.91617	1.40206
1.53425	1.12157	1.1875	1.48913							1.81548	1.24038	0.86478	1.40136
1.71176	1.72632	2.21277	0.990566							1.78758	1.23746	1.33333	1.40088
1.66667	1.06589	1.06301	1.19498							4.77193	1.23656	2.08387	1.4
2.45833	1.25806	1.32558	1.33511							0.910653	1.23585	1.60227	1.4
2.34	0.894444	1.34307	0.920168							1.7033	1.23567	1.43913	1.39877
1.58209	0.928571	1.09202	1.04093							1.86916	1.23448	1.23478	1.39777
2.17778	1.67021	1.87578	1.27687							1.82286	1.23438	2.45238	1.39738
1.20245	0.865979	1.46114	1.29181							1.94667	1.23438	1.11594	1.39716
1.66364	0.846154	1.54118	1.11673							1.15988	1.2342	1.22261	1.39648
0.845528	0.848739	0.97191	1.20561							1.75916	1.23415	0.875	1.39623
1.44531	0.824561	1.18407	1.13407							0.762238	1.23404	1.09574	1.39608
1.01639	0.91358	1.14778	1.07255							1.83626	1.23358	1.85057	1.39594
1.2193	1.23239	1.17391	1.10366							1.62802	1.23204	1.24434	1.39583
1.51389	1.24752	1.4	1.24727							1.38415	1.23077	1.07643	1.39574
1.24603	0.654321	1.2861	1.15789							0.71134	1.22973	1.29412	1.39526
1.16154	1	1.25743	1.3867							1.15041	1.22907	1.2607	1.39409
1.58947	1.01515	1.29677	1.09966							1.75556	1.22727	0.759591	1.39357
1.70312	1.15441	1.45255	1.21106							1.70782	1.22656	1.17192	1.3935
0.466667	1.39583	1.3445	1.4375							1.26531	1.22652	2.39683	1.39306
1.20455	1.42	1.14834	1.09836							1.53731	1.22581	1.56522	1.39286
2.82143	1.00763	1.55618	1.43172							1.71121	1.22289	2.96899	1.39216
1.79577	1.10357	1.6	1.32768							2.29146	1.22222	1.45641	1.39196
1.57534	0.828452	1.42405	1.02034							1.54502	1.22222	1.17746	1.39155
1.9507	1.68	1.02581	1.15297							1.84091	1.22182	1.09375	1.39098
1.76923	0.92827	1.3304	1.12158							0.970492	1.2217	1.28963	1.39088
1.17986	1.07383	1.07531	1.18145							1.48291	1.22115	1.51863	1.39058
1.08989	1.11765	1.20091	1.09924							1.41589	1.22047	0.898649	1.39037
1.40698	1.48421	1.0969	1.46689							1.62555	1.22026	0.932308	1.38983
1.34444	0.720339	1.19063	1.30194							3.66316	1.22018	1.14218	1.38947
1.77612	1.67327	1.68421	0.796875							1.1746	1.21963	3.03	1.38922
1.37805	1.01905	1.54688	1.06536							1.38776	1.21912	1.39041	1.38843
2.06993	1.19651	1.08924	1.16129							1.99351	1.2191	0.661017	1.38764
1.52381	1.62185	1.00249	1.11359							1.20106	1.21875	2.15493	1.38725
0.921739	2.07447	1	1.29924							2.46405	1.21739	1.48469	1.3869
1.4964	0.774869	1.344	1.16981							3.06667	1.21512	2	1.38629
1.25954	1.16928	1.42384	1.01938							2.43902	1.21481	0.942308	1.38608
1.73196	0.829268	1.24667	1.33166							1.36486	1.21402	1.29954	1.38605
1.72727	0.8125	0.915094	1.176							1.70536	1.21379	1.42105	1.38602
1.67257	0.929032	1.33333	1.28646							1.54255	1.21318	1.75342	1.38558
1.44615	0.578431	1.28636	1.07788							0.89083	1.21277	1.48299	1.38406
1.34211	1.81818	1.90058	2.09551							11.087	1.21264	2.17568	1.38378
2.34862	1.15816	1.59783	1.49145							1.16062	1.21176	0.959119	1.38326
1.19403	1	1.29304	1.15946							1.58889	1.21127	1.23162	1.38278
1.36296	0.611374	1.11032	1.08264							1.06849	1.21127	1.31529	1.38267
1.66667	1.5	0.998031	1.15985							2.36429	1.21081	2.60769	1.38164
1.59036	0.92126	1.18088	1.18022							1.50526	1.21081	2.42742	1.3814
2.5814	1.6036	0.973822	1.15152							1.51339	1.21053	1.27273	1.3814
1.51961	0.921053	1.66942	1.02564							2.42105	1.20946	2.03448	1.38125
1.33083	0.930348	1.81148	1.18229							1.43284	1.20856	1.0487	1.37981
1.9863	1.199	1.09699	1.14198							3.10569	1.20796	1.13821	1.37963
1.5	1.35593	1.04894	1.1587							1.52427	1.20773	1.84434	1.37943
1.04412	1.0443	1.11745	1.14286							1.8	1.20755	0.851351	1.37879
1.53383	1.07426	1.0369	1.37813							0.779923	1.20707	1.33333	1.37838
1.40876	1.55	1.16364	1.27737							4.63333	1.20645	1.3663	1.37838
1.58042	1.28821	1.20382	1.36559							2.19231	1.20492	1.14826	1.37828
1.69935	1.20122	1.34028	0.954082							2.05556	1.20312	0.959184	1.377
1.09375	0.741071	1.31694	1.23729							1.21014	1.20264	0.972414	1.37591
1.1746	1.13514	1.15909	1.28402							2.61628	1.20238	3.01923	1.37363
1.05469	1.17172	1.1723	1.21563							2.67742	1.20225	2.03167	1.37358
1.77778	1.27407	1.26897	1.41919							1.61033	1.20213	2.19079	1.37306
2.62162	0.923077	1.03233	1.19751							0.957831	1.20197	2.43005	1.37294
2.81944	1.03419	1.23483	1.22022							1.34848	1.20082	2.23889	1.37262
1.21622	1.05729	1.27759	1.16667							1.21579	1.2	1.07463	1.37209
1.32031	0.880658	1.09776	1.20258							1.69718	1.2	1.37589	1.37135
0.748503	1.20253	1.19487	1.25495							1.35811	1.2	1.44037	1.37097
1	1.224	1.34915	1.16258							1.95402	1.2	1.12329	1.37079
1.55963	1.42963	1.64851	1.43253							0.805643	1.19883	1.11513	1.37069
1.22973	1.10554	1.38	0.847826							5.77778	1.19868	1.33333	1.37004
1.58036	1.40146	1.21739	1.44444							1.13043	1.1978	0.750605	1.36981
1.38849	1.59763	1.55652	1.13656							1.63043	1.19772	1.16332	1.36943
1.696	0.857143	1.27492	1.35806							1.92674	1.19697	2.88732	1.36923
1.27083	0.979452	1.11972	1.12821							1.38532	1.19484	0.924528	1.36898
1.62698	1.18317	1.15412	1.23295							3.79412	1.19355	0.795396	1.36889
1.39241	1.0411	1.2568	1.16234							0.695652	1.19355	1.00746	1.36842
1.71533	1.48	1.08974	1.10204							1.74684	1.19259	1.09945	1.36797
1.65957	1.17964	1.11527	1.11111							2.44737	1.19205	11.6957	1.36667
1.42857	1.65323	1.21727	1.19172							1.99242	1.19162	1.0856	1.36667
2.03659	1.01807	1.26744	1.49191							1.2623	1.19126	4.25316	1.3662
1.42484	1.13043	1.47573	1.1502							1.91034	1.19118	2.98925	1.36601
1.21759	1.21935	1.19333	1.24479							1.53788	1.18947	4.54667	1.36601
1.212	1.0202	1.19811	1.24444							2.4	1.18819	1.2381	1.36585
1.68548	0.943182	1.06087	1.22491							1.35179	1.18794	1.30824	1.36508
1.20904	1.01923	1.14781	1.14068							1.00966	1.1875	0.952229	1.365
1.928	1.35075	1.52174	1.69325							1.83621	1.18617	1.29044	1.36437
1.81646	1.16878	2.35366	1.11561							1.25523	1.18605	1.34307	1.3642
0.960526	1.15873	1.08132	1.12885							1.3631	1.18595	0.852273	1.36364
1.3	1.00826	1.52846	1.0678							2.28947	1.18557	1.316	1.36287
1.11047	1.09211	1.27684	1.1							1.25357	1.18534	1.68354	1.3625
1.86076	0.907104	1.14737	1.10669							11	1.18519	1.20763	1.36214
1.1371	1.07857	1.13636	1.10652							1.21531	1.18497	2.42254	1.36022
1.6	1.09868	1.14634	1.2483							2.20896	1.18487	1.08462	1.36017
1.34225	1.06599	1.376	0.821256							1.57732	1.18077	2.05263	1.35981
1.39568	1.41808	1.02338	1.22628							2.87879	1.17949	0.931915	1.35955
1.0292	0.674699	1.09863	1.05369							3.84211	1.17925	1.12676	1.35912
1.54348	0.860963	1.17045	0.903614							1.71176	1.17791	1.19824	1.35907
2.12195	0.914634	1.34028	1.08371							1.896	1.17699	1.62931	1.35887
1.84286	1.15789	1.39111	1.06069							1.40196	1.17608	0.916031	1.35862
1.425	1.2844	1.175	1.17857							1.47134	1.17476	1.00755	1.35833
1.34483	0.923977	1.53179	1.16406							1.47688	1.17468	1.62037	1.35743
1.39623	0.625731	1.05263	1.1276							2.10853	1.17419	1.27362	1.35685
1.3211	1.08571	1.16157	1.17073							1.22192	1.17391	0.927711	1.35685
1.60839	1.51282	1.00239	1.08519							1.97403	1.17391	1.62963	1.35673
1.85455	1.43719	1.44444	0.905556							1.17982	1.17391	1.92683	1.35628
1.3642	1.01717	1.16162	1.04633							1.57047	1.17333	0.513986	1.3557
1.49721	1.23571	1.06667	1.11471							1.23789	1.17234	1.51493	1.35484
1.22876	1.42197	1.05556	1.17822							1.32326	1.17134	1.7451	1.35468
1.24299	1.12088	1.28328	1.15206							11.2667	1.17021	0.704871	1.3545
0.822917	0.756098	1.17647	1.02296							4.12871	1.1686	0.915612	1.35435
1.37273	1.13534	1.17603	1.11968							1.62963	1.16858	0.982079	1.35377
1.18954	0.964824	1.37342	0.804233							1.74384	1.16588	1.60753	1.35377
1.75532	1.44248	1.07645	1.15399							1.31515	1.16561	0.626316	1.35326
1.07831	1.10065	1.35156	1.11003							1.14211	1.16535	0.945161	1.35316
1.01527	0.825806	1.15363	1.25419							4.83333	1.16447	1.3737	1.35314
1.39394	1.40476	1.36552	1.07611							0.649254	1.16393	1.40541	1.35211
2.26596	0.815029	1.70349	1.28626							30.75	1.16352	1.0255	1.35193
2.66667	0.830097	1.26291	1.07396							1.44959	1.16341	0.836634	1.35172
1.07874	1.42553	1.17747	1.33994							1.01141	1.16337	1.3	1.35146
2.025	0.981707	1.28125	0.721739							#DIV/0!	1.16239	0.863636	1.35135
1.24793	1.44118	1.47396	1.48918							2.71707	1.15974	1.31048	1.35106
2.21239	1.54872	1.36364	1.17901							2.65823	1.15924	0.622989	1.35094
0.846715	0.984615	1.2228	0.967509							1.2459	1.15888	0.835106	1.35088
0.897436	1.04819	1.74038	1.18657							1.80833	1.15657	1.6215	1.35069
1.57143	1.12931	1.17073	1.16493							1.10714	1.15556	2.91603	1.35065
1.25325	1.23697	0.954545	1.24615							1.62874	1.15464	1.87222	1.35
1.20979	1.6087	1.07917	1.0709							3.28947	1.15315	0.968523	1.34943
1.62016	1.18103	1.27962	1.17512							3.67273	1.152	1.40952	1.34928
1.35088	0.660377	1.50376	2.05521							1.38384	1.15126	1.02023	1.34926
1.54444	1.1087	1.24103	0.912458							4.71795	1.15126	1.34579	1.34815
1.24648	1.07317	1.51867	1.22571							1.31606	1.15104	1.08611	1.34769
1.70455	0.853556	1.18033	1.23249							1.47403	1.15086	1.49851	1.34699
1.42063	1.16552	1.05598	1.11263							1.96172	1.15079	1.62437	1.34694
1.3	0.985981	1.46183	1.31871							1.41935	1.15033	1.38406	1.34667
1.32558	1.26108	1.37903	1.30366							1.94798	1.14961	1.10375	1.34653
1.72816	1.2378	1.19919	1.34667							0.864516	1.14932	1.57921	1.34634
1.43182	1.42963	1.68944	1.63563							1.47239	1.14865	1.77333	1.34615
1.53333	1.39568	1.38306	1.11798							2.19205	1.14839	1.07836	1.34538
1.02459	1.00571	1.20783	1.13004							1.3629	1.14773	1.03284	1.34505
0.989362	1.77778	1.33333	1.25836							0.937238	1.14773	1.16667	1.34471
1.28571	0.880795	1.07109	1.20264							1.41706	1.14692	1.39706	1.34459
1.50495	1.10606	1.03442	1.10304							1.73892	1.1466	1.35793	1.34426
1.56044	0.728261	1.11635	1.17513							1.13462	1.14488	0.965	1.34337
1.36994	1.1324	1.47531	1.22939							2.24887	1.1442	210	1.34337
1.23474	0.987539	1.24299	1.28736							1.57009	1.14388	1.43509	1.34298
1.31088	1.23108	1.00714	0.775758							1.12851	1.14356	0.908088	1.34239
1.81752	1.22925	1.28025	1.27209							1.57239	1.1425	1.51678	1.34146
1.47959	1.92982	1.42759	0.852535							1.38957	1.14237	6.89286	1.34127
2.13253	1.0885	1.13109	1.2625							1.84733	1.14194	38.8	1.34118
1.4	1.17333	1.1108	1.11244							2.15646	1.14078	0.8125	1.34049
1.41518	1.00943	1.28017	1.28378							3.46078	1.14062	1.00763	1.34007
1.12903	0.440789	1.2898	1.1913							2.30714	1.14035	1.43568	1.33953
2.3625	1.11594	1.2741	1.16298							8.14815	1.13953	0.888514	1.33951
1.14465	1.29885	1.1	0.987469							3.16154	1.13924	1.77019	1.33939
1.99291	1.88	1.26316	1.11215							1.02137	1.13876	1.01661	1.33913
1.52273	1.15574	1.10354	1.06735							4.93056	1.1369	1.28279	1.33898
1.64162	0.948718	1.05782	1.13688							4.24615	1.1369	2.43662	1.33871
1.81343	0.933775	1.12245	1.10435							1.53333	1.13559	1.23653	1.33811
0.82659	1.17333	1.24151	1.15033							1.50237	1.13364	1.50962	1.33784
1.64103	1.39062	1.06736	1.02529							1.40506	1.13295	0.942771	1.33721
2.20561	1.0559	1.16766	1.10658							1.5754	1.13274	1.34307	1.33721
1.18151	1.1075	1.09646	1.16393							6.97778	1.13187	0.702055	1.33673
1.48148	1.05714	1.55844	1.16887							1.34701	1.13158	2.53383	1.33641
1.81481	1.21111	1.3064	1.215							1.58562	1.13095	1.25263	1.33626
1.10405	0.872727	1.95763	1.33908							0.589958	1.13014	1.13565	1.33571
1.57851	1.09396	1.22069	1.01932							1.196	1.12782	1.52778	1.335
1.26582	1.14796	1.25559	1.08937							3.66667	1.12727	1.23776	1.33482
1.55625	1.445	1.31532	1.1372							2.30252	1.12712	0.827957	1.33473
1.44355	1.3	1.36667	1.13904							1.53589	1.12658	1.33226	1.33443
1.00917	0.991736	1.10118	1.15079							1.13462	1.12563	1.02235	1.33333
1.40411	0.85022	1.05758	1.06085							3.03191	1.125	0.441558	1.33333
1.69792	1.13194	1.75248	1.1828							1.89011	1.12299	1.21429	1.33333
0.875	1.44	1.46061	1.22059							1.53371	1.12222	1.66406	1.33333
0.88806	0.972028	1.20455	1.17787							1.73148	1.12195	0.788162	1.33333
1.78102	1.39181	1.24268	1.34109							1.78238	1.12186	1.02424	1.33216
1.91156	1.20087	1.05063	1.16374							2.56349	1.12174	1.30877	1.33205
1.79104	0.618421	1.01153	1.11312							2.0813	1.12042	1.4332	1.33184
1.86842	1.38068	1.19211	1.15984							1.97596	1.12016	1.59259	1.33155
1.328	0.971795	1.19494	1.13148							0.804348	1.1194	1.76687	1.33149
1.62121	1.28777	1.95489	1.16837							1.98734	1.11594	0.890208	1.33108
0.833333	0.817308	1.25872	1.19486							1.81395	1.11567	1.64317	1.33101
1.41781	1.34031	1.47458	1.2254							1.5625	1.11494	0.948339	1.33074
2.30189	1.0875	1.55135	1.16568							1.44954	1.11483	0.988732	1.33019
1.52941	1.33129	1.11024	1.14145							1.36188	1.11481	1.11692	1.32975
1.17284	0.657343	1.19011	1.13056							3.08824	1.11465	1.18634	1.32903
1.32456	1.15508	1.0989	1.05313							7.14815	1.11429	1.27797	1.32857
1.18657	1.11921	1.09091	1.10214							1.34973	1.11392	6.11538	1.32857
1.28767	1.2233	1.11164	1.12876							1.20423	1.11351	2.71233	1.32817
2.06329	1.00556	1.1075	1.10278							1.17308	1.11255	1.2254	1.32797
1.875	0.763889	1.07588	1.10291							1.76821	1.1125	1.26966	1.32766
1.3945	1.38306	1.14984	1.06349							2.46897	1.11245	1.2938	1.32746
1.45283	0.986667	1.35907	1.3787							1.30698	1.11111	0.399177	1.32727
1.59504	1.08602	1.24169	1.11557							1.53403	1.11017	2.37037	1.32692
2.28947	1.11475	1.00456	1.11089							2	1.10985	1.9071	1.32571
1.5	1.06154	1.18214	1.27666							2.33333	1.10909	1.3445	1.32558
1.65278	1.49383	0.97992	1.02606							1.01429	1.10909	1.42378	1.32544
1.95588	1.13245	1.17742	1.26579							1.80745	1.109	1.70815	1.32534
0.805556	0.931034	1.38628	1.23284							1.87795	1.10828	1.72065	1.32486
1.5814	0.653846	1.1194	1.12863							0.718615	1.10828	1.565	1.32459
1.4697	1.22689	1.39228	1.36802							1.0765	1.10811	0.940054	1.32448
1.86239	0.993056	1.08951	1.25472							4.23864	1.10762	1.09914	1.32444
1.32353	0.963303	1.252	1.12721							2.08197	1.10714	1.65584	1.32411
1.44	1.04478	1.15179	1.18478							1.38462	1.10625	1.20098	1.32381
0.880734	0.984733	1.14593	1.15606							2.11656	1.1046	1.07317	1.32353
2.08824	0.836066	1.29464	1.34405							1.56034	1.10455	1.04326	1.32302
1.40964	0.815951	0.976	1.23602							1.32432	1.10435	0.732794	1.32298
0.94964	1.11811	1.19273	1.18505							2.56349	1.10417	1.28152	1.32292
1.64935	0.867925	1.20915	1.1462							2.68293	1.10373	1.20339	1.32273
1.54464	1.43056	1.09016	1.0866							2.15748	1.10357	1.32399	1.32181
1.79259	1.44379	1.20181	1.05945							1.15859	1.10329	0.839844	1.32168
2.0989	1.35537	1.41538	1.12209							2.27586	1.10294	3.89091	1.32143
1.2093	1.02548	1.67521	1.01026							1.17722	1.10247	1.12466	1.32143
1.09848	1.55046	1.21807	1.26034							2.11039	1.10244	1.24123	1.32127
1.75	0.903743	1.06803	1.22543							2.14504	1.10135	1.0885	1.3209
1.78095	1.43548	1.7554	1.11688							1.08854	1.10135	1.3125	1.32069
1.44755	0.692737	1.54255	0.933934							4.11607	1.1	0.560345	1.32057
1.48696	1.48113	1.55135	1.38583							1.43537	1.1	1.55636	1.32024
1.5	1.33333	1.72059	1.23204							8.65217	1.1	0.895522	1.32
1.23134	1.35821	1.08725	1.06501							2.24138	1.09972	1.21988	1.31977
1.13107	1.32114	1.14118	1.09951							2.10744	1.09934	2.49624	1.31897
1.1	1.33854	1.1381	1.12546							1.59596	1.09868	1.22823	1.31818
1.40191	1.02017	1.0794	1.16152							0.615385	1.09865	1.30914	1.31818
2.74627	0.726804	1.29665	1.24164							7.81481	1.09859	1.42274	1.31806
1.40566	1.0963	1.13592	0.997696							3.25325	1.09701	3.79412	1.31746
1.24561	1.02439	1.02823	1.22667							1.19853	1.09662	0.977124	1.31746
1.57018	1.07647	1.41473	1.34132							1.16596	1.09615	0.969163	1.31722
1.33696	1.74444	1.19268	1.25956							2.32584	1.09539	1.11111	1.31655
1.38667	1.16858	1.13256	1.09931							3.57534	1.09453	1.11927	1.31633
2.10959	0.57377	1.06022	1.12523							2.6875	1.09442	1.81529	1.31633
1.26316	1.20118	1.20468	1.19431							2.30337	1.09326	9.13043	1.31633
2.725	1.33071	1.09751	1.10821							4.77778	1.09146	1.86301	1.31599
1.512	0.840491	1.48128	1.35789							1.14815	1.09091	1.47244	1.31579
1.09868	1.18605	1.6	1.5214							1.24084	1.08939	1.36806	1.31534
1.04878	1.37037	1.10881	0.955172							1.93119	1.08897	1.16587	1.31414
1.12639	1.06667	1.25806	1.16794							2.51471	1.08889	1.46718	1.31385
2.32308	0.922535	1.22161	1.26742							1.23111	1.08889	1.215	1.31373
1.61272	1.43373	1.27336	1.09309							1.1092	1.08889	2.82639	1.31353
1.44444	1.10695	1.26236	0.967391							2.64516	1.08861	2.33898	1.31343
1.33498	1.44554	0.963928	1.17193							2.47712	1.08824	1.00317	1.31338
2.09821	2.7439	1.20538	1.17039							0.799007	1.08814	2.49697	1.31335
0.863309	0.951389	1.27451	1.11673							1.36407	1.08696	1.79532	1.31276
1.85149	0.649007	1.51149	1.16							1.47895	1.08553	1.39044	1.31271
1.31325	1.26415	1.325	1.39286							1.59471	1.08485	3.92063	1.3125
1.32456	1	1.22063	1.14865							1.12891	1.08475	1.25325	1.31228
1.85714	1.36571	1.64138	2.20339							1.17127	1.08466	1.44444	1.31214
1.67241	1.46479	1.11568	1.16427							1.29018	1.08458	1.51515	1.31193
1.33198	1.12312	1.19718	1.17876							3.61702	1.08411	1.02254	1.31135
1.21233	1.01042	1.04167	0.870588							2.70213	1.08392	1.66412	1.31118
1.22917	1.23656	1.15493	1.07221							0.782946	1.08197	1.61966	1.31088
1.10569	1.57018	1.24451	1.12796							0.458515	1.08152	0.996587	1.31076
0.763636	1.25	1.03431	1.13348							1.64925	1.08148	1.42945	1.31024
1.4321	1.23267	1.21452	1.04805							1.82609	1.08122	1.09422	1.30968
1.44444	1.30671	1.44667	1.26761							1.95062	1.0812	1.54472	1.30952
1.70199	1.24038	1.19667	1.24548							4.4321	1.08065	1.49477	1.30946
1.42069	0.851648	1.47186	1.19672							1.19264	1.0802	0.981481	1.30924
1.87234	1.30081	1.76119	1.08397							1.71698	1.08019	1.32584	1.30901
0.981982	0.932584	1.18127	1.11845							3.48148	1.08	1.248	1.30892
1.38621	0.988235	1.45455	1.37795							4.51282	1.07853	4.1087	1.30851
1.74627	1.3089	1.26349	1.26316							2.05797	1.07821	1.14613	1.30744
1.09375	1.16406	1.092	1.06552							2.70149	1.07692	1.48691	1.30726
1.35955	1.01878	1.17179	1.18969							1.52657	1.07647	0.981982	1.30725
1.70504	0.88764	1.30943	1.33429							2.33036	1.07609	1.24272	1.30714
2.10101	0.684211	1.03212	1.13483							1.16413	1.07605	1.29448	1.30682
1.49606	0.856287	1.09655	1.14793							1.07767	1.07471	2.275	1.30662
1.53398	0.757576	1.25097	1.55159							1.97203	1.07442	2.12605	1.30653
1.0197	1.13636	1.11547	1.112							1.40625	1.07353	1.03308	1.30612
1.69492	1.54795	1.30137	1.14109							1.14592	1.0733	0.875	1.30601
1.50641	1.10526	1.08103	1.1755							1.41667	1.07299	1.57143	1.30583
1.1465	1.02532	1.25417	1.13021							1.19512	1.07258	1.45136	1.30556
0.876847	1.14815	1.04085	1.10098							1.83898	1.07233	1.6439	1.30526
1.52174	1.30894	1.33588	0.7875							6.83784	1.07179	0.88	1.30457
1.77778	1.0163	1.25385	1.1358							1.7069	1.07177	1.47857	1.30457
1.03185	0.855346	1.28378	1.17757							1.41129	1.07104	1.40773	1.30435
1.51163	0.747573	1.33846	1.14595							1.65217	1.07031	1.05556	1.3038
1.69231	1.08844	1.20118	1.8							3.3956	1.06952	1.3227	1.30363
1.58036	1.15337	1.10152	1.08758							1.76087	1.06884	1.27477	1.30319
1.42361	1.22277	1.11566	1.138							2.8125	1.06849	1.34328	1.3029
1.20833	1.39552	1.1371	2.03101							1.70956	1.0681	1.33555	1.30258
1	0.923664	1.12568	1.22297							1.74194	1.06757	1.26562	1.30224
2.06061	2.02174	1.10078	1.17042							2	1.06742	0.700389	1.3018
1.34286	1.50413	1.71809	1.32986							4.27869	1.06716	1.19948	1.30137
1.21154	1.31156	1.05157	1.09738							1.03061	1.06643	0.927602	1.30131
1.14179	1.16923	1.21006	1.107							1.89035	1.06513	1.04153	1.30112
1.11741	1.16479	1.27119	1.30688							1.23293	1.06512	1.92623	1.30058
1.27442	1.23577	1.08738	1.11567							1.06438	1.065	1.6599	1.3004
2.1194	0.877698	1.45641	1.29771							1.17603	1.06481	1.4382	1.29965
2.26389	1.7963	1.2971	1.26316							3.17778	1.06452	0.785915	1.29915
1.31081	1.27461	1.40936	1.29707							1.36232	1.06202	1.08046	1.29902
1.52941	0.763636	1.1183	1.12931							8.53333	1.06202	1.07165	1.29851
1.68421	1.43434	1.17526	1.06694							1.16822	1.06135	1.30332	1.29756
2.02174	0.935897	1.28862	1.14322							1.6807	1.06122	1.35688	1.29707
1.57018	1.21583	1.26768	1.33086							1.23246	1.05921	1.07789	1.29692
1.44681	0.695	2.06796	0.966443							1.31295	1.05818	1.64918	1.29691
1.32512	1.00909	1.11392	1.15164							4.19565	1.05769	0.887006	1.29682
2.56164	1.19868	1.26452	1.34951							1.79787	1.05696	1.48571	1.29682
2.09412	1.4375	1.20365	1.25926							2.08	1.0566	1.639	1.2963
1.56818	1.23333	1.14354	1.21942							1.08897	1.05625	1.15603	1.29615
1.45588	1.0443	1.03738	1.11165							1.54857	1.05588	1.29755	1.29605
1.06299	0.93617	1.10106	1.21327							1.9322	1.05469	1.72642	1.296
1.39316	0.96789	1.11991	1.09786							1.62082	1.05424	2.77876	1.29572
1.53333	1.02825	1.68944	1.25221							2.12782	1.05381	1.41287	1.29545
1.57303	0.672727	1.09726	1.18143							1.3777	1.0535	0.862559	1.29545
1.26277	0.894366	1.09317	1.08209							2.64881	1.05288	1.09974	1.29537
1.6875	1.08333	1.02696	1.10669							1.01729	1.05245	1.12435	1.29532
2.11429	0.756579	1.32258	1.4708							1.95455	1.05229	1.37624	1.29513
2.47761	0.755682	1.27881	1.19697							0.581731	1.05202	1.54676	1.29448
2.79167	0.7625	1.15877	1.13991							1.86645	1.05163	1.49315	1.29412
1.36264	0.786667	1.18667	1.10794							3.75676	1.05161	1.55392	1.29391
2.51351	1.10692	0.983051	1.22189							1.864	1.05147	4.97468	1.29386
1.20382	0.859091	1.2561	1.27147							0.54067	1.05143	2.00529	1.29373
1.31847	1.23387	1.35099	1.11024							1.78212	1.05096	2.81148	1.29319
1.35542	1.1713	1.10089	1.08054							3.56338	1.04975	4.66216	1.29302
1.38462	1.24793	1.08854	1.17671							1.33333	1.0493	1.87978	1.29276
1.42188	1.82456	1.21399	1.14286							2.09259	1.0493	1.04472	1.29224
0.92	2.04762	1.06215	1.07735							2.5625	1.04861	0.83693	1.29206
1.59184	1.67532	1.07609	1.07294							1.56913	1.04775	1.06407	1.29154
2.51724	1.00971	1.34673	1.11448							1.24868	1.0452	2.16364	1.29137
1.22314	1.19626	1.13462	1.16335							2.2948	1.04444	1.49793	1.2913
1.21583	1.15823	1.67081	2.37705							2.21552	1.04255	1.40316	1.29118
0.981481	1.22807	1.09485	1.06291							2.21429	1.04217	1.31579	1.29078
1.33566	1.10191	1.08527	0.717647							2.84906	1.04132	1.97818	1.29078
1.62105	1.20339	1.16763	1.21121							1.40642	1.04103	0.941667	1.29032
1.47468	1.53659	1.46025	1.52862							66	1.04091	1.16	1.2902
1.76812	0.618421	1.2543	1.0489							2.05263	1.04046	0.965517	1.29012
2.75	1.15652	1.1865	1.13854							2.15238	1.04	1.03733	1.28981
1.31556	0.978648	1.46552	1.28808							3.10526	1.04	1.64684	1.2894
1.5	0.800948	1.46863	1.1295							7.48077	1.03846	0.969767	1.28938
0.818182	0.8125	1.19355	1.14634							2.84146	1.03804	1.29796	1.28936
1.63542	1.11607	1.11854	1.13198							1.49794	1.03791	1.01712	1.28897
1.38605	1.31405	1.0604	0.763819							2.09677	1.03659	1.44554	1.2878
1.55051	1.02572	1.66116	1.49333							2.44	1.03627	1.06604	1.28775
1.54545	1.06504	1.2029	1.16216							1.43411	1.0362	2.06122	1.2875
0.965035	0.972678	1.11795	1.16593							2.00719	1.036	0.877023	1.2875
1.62745	0.421687	1.16471	1.23315							0.762195	1.03556	1.08721	1.2872
1.39286	1.07767	1.17551	1.15569							2.32203	1.0355	1.23043	1.28689
0.953333	0.985294	1.48855	1.5719							1.19302	1.03527	0.894118	1.28664
1.03727	1.03636	1.15144	1.18605							1.30904	1.03134	2.08451	1.28646
2.06818	1.60294	1.02825	1.05958							1.79825	1.03125	0.914692	1.28641
1.17969	1.20149	1.18076	0.986207							1.05844	1.03101	1.03581	1.28622
1.07207	1.11511	1.1405	1.1617							1.35326	1.03097	1.36207	1.28614
1.61864	1.04819	1.45133	1.16564							3.48485	1.03053	0.60241	1.28571
0.846667	1.4031	1.11905	1.10204							3.9875	1.03012	1.536	1.28571
1.60684	0.766467	1.06993	1.10352							3.33333	1.03004	1.47042	1.28532
1.52174	1.41667	1.78102	1.17695							1.14731	1.0297	1.62559	1.28523
0.99187	0.75	1.29439	1.12963							1.33884	1.02899	1.18089	1.28521
1.44444	0.929078	1.04931	1.15993							0.730088	1.02797	1.10027	1.28487
1.19167	1	0.987382	1.10165							1.67401	1.02703	0.846847	1.28464
1.71429	0.903846	1.05066	1.18812							1.99359	1.02609	1.1856	1.28438
1.63462	0.931937	1.08947	1.24026							5.14286	1.02564	0.719595	1.28421
1.66935	1.1338	1.11392	1.11566							2.89655	1.02326	1.16228	1.28402
1.2	0.494624	1.20199	1.055							1.08795	1.0229	0.567376	1.28372
1.625	0.669811	1.192	1.15532							1.34495	1.02251	1.07095	1.28333
1.04348	1.63971	1.10914	1.22146							0.760736	1.0221	1.76098	1.28295
1.42857	1.14094	1.09908	1.11179							1.96682	1.02206	1.83471	1.28279
3.97778	0.910891	1.45902	0.946154							2.04721	1.02041	0.971631	1.28261
1.2551	0.433333	1.1934	1.43223							2.01714	1.01961	0.919149	1.28221
1.85	0.553398	1.19648	1.27876							1.38911	1.01942	1.48485	1.2819
1.5	1.10323	0.918478	1.14229							2.35294	1.01928	2.34118	1.28188
1.39695	1.2695	1.4153	1.21453							2.59494	1.01818	0.882883	1.28185
1.23022	0.942708	1.16667	1.09661							1.97884	1.01807	2.73759	1.28182
1.48454	1.53211	1.15615	1.16279							1.08088	1.01754	1.96907	1.28177
1.8595	1.25	1.19084	1.37681							1.26238	1.01724	1.13939	1.28155
1.47674	0.760204	1.07937	1.15							2.80488	1.01657	1.47692	1.28095
1.59341	1.41975	1.26377	1.09512							1.55118	1.01648	0.824607	1.28086
1.6413	1.22936	1.26182	1.06076							1.88123	1.0155	1.36482	1.2808
1.17518	1.3	1.2029	1.21429							1.73756	1.01449	2.07407	1.28079
1.51304	1.36567	1.20446	1.26727							1.18234	1.01294	1.30464	1.28076
1.30403	1.10638	0.948905	1.07067							1.3218	1.01266	1.39362	1.2807
1.10526	1.18868	1.1268	1.22683							1.57258	1.0122	0.304348	1.28061
1.27	0.865672	1.11787	1.06907							1.59361	1.01212	1.14205	1.2806
1.65789	1.15385	1.11777	1.15205							3.44776	1.01183	0.806867	1.28042
0.78626	0.985185	1.31224	1.20278							2.63636	1.01172	1.26238	1.2803
1.35577	1.18333	1.19355	1.27749							3.46341	1.01111	1.2437	1.27988
0.974359	1.11076	1.12798	1.16729							0.635294	1.01099	1.35904	1.27987
1.94545	1.10615	1.1413	1.11879							1.3959	1.01071	1.628	1.27985
1.08333	1.47287	1.16429	1.09877							1.2994	1.01042	0.877907	1.27976
1.4486	1.3037	1.35915	1.37228							2.14189	1.00995	2.33577	1.27966
0.768293	1.24348	1.24735	0.950588							1.36145	1.00943	0.492918	1.27953
0.86875	1.40367	1.11165	1.103							1.53571	1.00917	0.825436	1.27922
1.15323	0.6875	1.11178	1.14387							0.324022	1.0082	0.799296	1.27907
0.346154	1.5	1.27044	1.25459							1.44561	1.00797	2.83088	1.27899
1.625	0.587719	1.10922	1.13921							1.21269	1.00784	0.939474	1.27815
1.59211	1.37857	1.17112	1.12424							1.29268	1.00683	0.684685	1.27815
1.93793	1.17188	1.25	1.15596							1.73256	1.00621	1.9186	1.27778
1.36082	1.1015	1.12955	1.13084							0.556886	1.00521	1.87023	1.27778
2.10989	0.819876	1.705	1.63707							1.5045	1.0051	1.29889	1.2776
2.35849	0.986207	1.14212	1.25943							0.57346	1.0045	1.69008	1.27758
1.50926	1.35971	1.11899	1.16699							1.05622	1.0041	1.92763	1.27746
2.06944	0.849673	1.35537	1.02516							1.46713	1.00314	0.867841	1.27679
2.75	1.4557	1.04151	1.2043							1.51613	1	1.47266	1.27628
1.31522	1.76087	1.67442	1.17666							1.33468	1	0.936306	1.27513
1.96471	0.632184	1.17403	1.24533							4.16667	1	1.09841	1.27509
1.69	0.902439	1.17192	1.21786							1.57674	1	0.927215	1.27468
1.06542	1.15584	1.208	1.19348							1.11236	1	1.31269	1.27465
1.0283	2.38095	1.15802	1.18686							3.14607	1	0.983498	1.27413
1.45	1.875	1.10914	1.1038							2.59873	0.996575	1.84	1.27338
1.09934	1.10968	1.16609	1.09351							1.86408	0.996552	1.28232	1.2732
1.37143	0.839196	1.14322	1.14706							1.87398	0.996169	2.12338	1.27306
1.10989	1.15957	1.24207	1.1954							3.61538	0.996094	1.51807	1.27198
1.2426	1.20382	1.12821	1.00895							1.17593	0.996016	1.16514	1.27168
1.00877	1.07018	1.57303	1.30072							2.38857	0.995349	1.3626	1.27152
0.953125	0.709924	1.31783	1.29144							8.33333	0.995261	1.15607	1.27103
1.64035	1.6	1.07966	1.12291							1.86066	0.995192	1.60071	1.27089
1.98864	0.938356	1.60284	0.823729							1.64234	0.994186	0.828261	1.27059
1.41007	0.823529	1.3012	0.806452							11.7692	0.994083	1.35385	1.27059
1.43925	0.784	1.23899	1.19899							1.37788	0.994012	1.19653	1.27055
1.92941	0.848485	1.06383	1.56345							1.00467	0.993865	1.30389	1.27019
1.55102	0.560694	1.26403	1.21868							1.79062	0.992519	1.88304	1.27014
1.68493	1.33735	1.14213	1.15606							1.38559	0.990698	1.3913	1.27004
1	1	1.26786	1.21967							0.870175	0.990476	1.39777	1.26996
1.61905	0.887597	1.19723	1.11202							1.89809	0.989848	1.32103	1.26991
1.47244	1.08876	1.68293	1.285							1.69919	0.989418	0.9375	1.26974
1.03311	0.764103	1.24151	1.01587							1.54511	0.988593	0.879412	1.26962
1.4625	0.838926	1	1.26923							3.61702	0.988304	1.70175	1.26959
2.08081	0.952128	1.18662	1.20455							1.98016	0.987395	1.2962	1.26959
0.970149	1.11972	1.85	0.96875							0.952381	0.987342	1.86184	1.26875
1.40659	1.35912	1.18538	1.24831							4.74667	0.987124	1.11936	1.26852
1.53125	0.822695	1.18543	1.1061							1.50303	0.986239	0.852665	1.26852
1.51351	1.22727	1.13889	1.19554							2.00549	0.986014	1.0615	1.26842
1.31655	1.05769	1.1657	1.14188							1.13675	0.985185	1.9697	1.26829
2.45161	1.21101	1.69811	1.33088							1.9834	0.984802	1.34402	1.26807
2.04478	0.918239	1.26923	1.35948							58.25	0.984615	0.845902	1.26804
1.56805	1.1087	1.40826	1.16431							1.09146	0.984536	0.937729	1.26794
2.09722	0.794118	1.08995	1.07312							1.80198	0.984064	1.27596	1.26757
3.27273	0.770992	1.04567	1.16157							3.68293	0.983333	1.41768	1.2675
1.26163	1.24342	1.04784	1.15							1.9	0.982143	0.90604	1.26744
1.5641	0.894737	1.43784	1.29944							2.43137	0.981982	1.36013	1.2673
0.953757	1.01235	1.10569	1.13596							1.81061	0.97973	1.38602	1.2672
1.57143	0.673759	1.24561	1.31658							1.38525	0.979058	1.29695	1.2665
3.53846	0.676136	1.19753	1.31143							1.54667	0.978723	1.16842	1.26648
1.31156	1.13187	1.13107	1.47287							1.28877	0.97861	1.00291	1.26647
1.52555	1.23611	1.44856	1.11429							1.75758	0.977169	1.21644	1.26625
1.29927	0.663934	1.10922	1.12695							4.09615	0.976331	1.64981	1.26608
1.17518	1.4966	1.01156	1.36269							1.0625	0.97619	0.684825	1.2659
1.8125	1.04	1.16518	1.09786							0.901734	0.97619	1.08174	1.26582
1.24051	1.02312	1.14577	1.27013							1.72581	0.974895	1.01445	1.26578
1.26027	0.92268	1.06964	1.03279							1.56024	0.974874	1.33129	1.26573
1.29605	0.892241	1.08735	1.42587							1.37389	0.974737	1.06599	1.26531
2.4375	0.79085	1.125	1.32653							3.25316	0.974684	1.13472	1.26522
3.51429	1.48462	1.08357	1.15914							1.30034	0.973822	1.76733	1.26498
1.84615	1.61111	1.392	1.11876							1.10753	0.973154	3.13669	1.26462
1.28889	1.36458	1.12577	1.07731							2.23529	0.972527	1.04144	1.26462
1.14815	0.64467	1.15599	1.21909							1.525	0.972028	0.588235	1.26404
1.24516	0.937931	1.04483	1.0525							1.05775	0.970954	1.52315	1.264
0.963636	0.80663	1.49701	1.16176							1.08791	0.970588	1.98551	1.26393
1.59223	1.08696	1.1585	1.14218							1.28906	0.97	1.37695	1.26389
1.49573	0.890173	1.20398	1.38816							1.64238	0.96997	0.782443	1.26383
1.68067	1.30986	1.06531	1.1082							1.30233	0.969697	1.26111	1.26316
1.0916	0.721429	1.37736	1.08895							1.29655	0.968254	1.30249	1.26273
1.98864	0.935897	1.31544	1.18443							25.6667	0.968254	1.62055	1.26257
1.44961	0.970588	1.25697	1.15315							5.40984	0.968153	1.04144	1.26255
1.28025	1.109	1.31056	1.07326							1.69065	0.967033	1.04235	1.26198
1.43269	0.5875	1.08617	1.05577							1.60847	0.966942	1.89894	1.26198
1.06923	1.61224	1.20266	1.28792							1.56471	0.966851	0.879397	1.26136
1.94488	0.991561	1.27941	0.979532							3.44304	0.966443	1.06481	1.26133
1.62069	1.33077	1.1087	1.11412							6.5	0.965854	1.58491	1.26117
1.77049	0.97619	1.16604	1.09459							1.42969	0.964912	1.82511	1.26115
1.1697	0.741758	1.24806	1.18873							2.43421	0.963855	0.931343	1.26071
1.11667	0.93617	1.67188	1.17007							0.714815	0.963731	0.617486	1.26016
1.79612	0.92623	1.38278	0.971875							1.20598	0.963303	1.49281	1.26014
1.64835	1.24615	1.17143	1.20513							0.996198	0.963134	1.00488	1.2597
1.0365	1.23022	1.50649	1.21296							1.53409	0.962791	0.875	1.25962
0.707965	1.14516	0.959551	1.09278							2.19388	0.962025	1.15663	1.25915
1.07143	0.84	1.07987	1.0907							3.16535	0.961722	1.29508	1.25862
2.09346	1.11966	1.03953	1.00781							1.93564	0.961538	0.576792	1.25854
0.556701	0.70122	1.36994	1.02614							1.97423	0.961207	0.881266	1.25806
0.955224	1.51402	1.27969	1.16176							2.27419	0.959459	1.53886	1.25773
1.25342	1.00568	1.1791	1.05618							1.57143	0.95935	2.23243	1.25773
2.07042	0.562092	1.25773	1.12712							2.3913	0.959276	1.1203	1.25749
1.07692	1.17021	1.00301	1.09485							0.682028	0.959091	1.12444	1.25694
1.61739	1.70968	1.11111	1.12747							26.7692	0.959064	0.835196	1.25688
1.42143	1.6378	1.33333	1.22422							1.2268	0.958716	1.45333	1.25676
1.24324	0.82963	1.3125	0.974359							5.26829	0.957831	1.88435	1.2561
0.640845	0.766423	1.2	1.14955							1.55	0.957627	1.32013	1.256
1.30769	0.503268	1.17677	1.12305							1.56655	0.956081	1.26042	1.25571
1.24545	0.988764	1.12424	1.18807							0.933333	0.954918	1.13525	1.25561
1.02797	0.764706	1.47794	1.49738							2.85124	0.954887	0.98155	1.25532
2.01087	1.2069	1.45045	1.27778							1.32701	0.952941	0.824645	1.2549
1.78761	1.57812	1.11304	1.84472							0.840376	0.95122	1.54967	1.25472
1.31507	1.14689	1.11374	1.56316							7.34426	0.95082	1.4	1.25403
1.21287	1.22363	1.19701	1.06148							2.01456	0.950495	1.14861	1.25392
1.25301	0.96	1.5396	1.35836							3.59804	0.950276	1.42151	1.25369
1.50877	2.03448	1.18519	1.1978							1.52525	0.949495	1.23762	1.25338
1.64545	1.17483	1.19771	1.13948							1.59596	0.948905	1.25649	1.25338
0.818182	0.743802	1.10046	1.07634							2.008	0.948718	0.98977	1.25329
2.49206	1.1746	1.08437	1.16883							4.38333	0.947917	1.12428	1.25325
1.34247	0.411043	1.10667	1.11258							1.66187	0.946903	1.51447	1.25287
2.10714	0.674074	1.13881	1.18919							1.29474	0.946602	1.69458	1.25263
1.57595	1.11966	1.09615	1.10239							1.63758	0.946341	0.946015	1.25163
1.38406	1.18852	1.33125	0.846473							1.38682	0.946237	1.04082	1.2514
3.89583	1.03205	1.08247	1.08696							1.73248	0.946108	1.55372	1.25134
1.11029	0.901961	1.58333	1.125							1.45665	0.945946	1.7093	1.25128
1.46269	1.00775	1.1413	1.06013							1.29771	0.943005	2.07059	1.2511
3.2807	2.2	1.10193	1.06178							0.760331	0.941667	0.905556	1.25106
1.15481	1.2459	0.880597	1.11507							1.23636	0.940887	1.11726	1.25092
1.09774	1.39423	1.16374	1.18142							1.28028	0.939716	0.922395	1.25062
0.90099	0.569231	1.30351	1.13079							1.19876	0.939189	1.39024	1.25
1.02308	1.05952	1.32955	1.41304							3.61017	0.93913	1.33784	1.25
1.37168	0.595238	1.24719	1.15584							1.83333	0.938953	1.06564	1.25
1.07746	1.40496	1.09434	1.14004							5.22034	0.9375	0.771739	1.25
0.976744	1.17341	1.23577	1.20408							1.49686	0.9375	0.842353	1.24922
1.33333	1.17273	1.32353	1.28283							1.20502	0.936893	1.93909	1.2492
1.71591	0.933824	0.915094	1.23629							1.3	0.936893	1.8172	1.24873
1.41803	0.95	1.20118	1.24939							1.88344	0.936842	0.990566	1.2481
1.30573	0.950739	1	1.15811							1.60777	0.936585	1.13544	1.24806
1.13043	0.929412	1.21039	1.19612							0.957295	0.935484	1.22333	1.24682
1.29577	1.37	1.49565	0.833333							1.3275	0.934066	1.61481	1.24675
2.2	1.15556	0.99734	1.07519							1.13699	0.933884	1.04412	1.24645
0.868217	0.530488	1.01468	1.11132							9.37931	0.933333	1.47561	1.24632
1.28287	1.29954	1.18241	1.12607							1.28112	0.932584	1.47005	1.24621
1.54651	0.885135	1.11927	1.18349							0.796992	0.932432	1.06231	1.24606
2.625	1.55455	1.34123	1.2037							1.20614	0.931677	0.726644	1.2459
1.37113	0.73822	1.59292	0.870056							6.06757	0.930233	2.29032	1.2459
2.67273	0.590909	1.34682	1.43787							1.41144	0.929907	1.15193	1.2459
1.12705	1.06923	1.28302	1.26721							2.51429	0.929293	1.06897	1.24561
1.23478	0.957317	1.08182	0.993939							1.32734	0.929104	1.3348	1.24556
1.6281	0.780347	1.09971	1.1037							1.84058	0.929078	1.84483	1.24545
1.43636	1.52941	1.29796	1.17665							1.32867	0.928889	1.18301	1.24535
1.26667	1.04396	1.40417	1.17291							1.84559	0.928571	1.14423	1.2449
1.09016	1.10476	1.36816	1.0559							0.970326	0.927602	1.8189	1.24474
1.42353	1.95122	1.10863	1.30612							1.51964	0.927027	1.08612	1.2446
1.92405	0.990385	1.46617	1.05085							1.53488	0.926966	0.926407	1.2446
1.28571	0.709402	0.892216	1.53012							2.8125	0.925714	1.44099	1.24457
1.74074	1.25843	0.909091	0.771605							1.62245	0.925651	1.68519	1.24432
1.16026	0.924324	1.13505	1.06452							1.448	0.925	1.35065	1.24419
1.73333	0.968354	1.16159	1.15367							1.55172	0.924242	0.958115	1.24412
1.30769	1.22807	1.12188	1.23185							1.49541	0.924171	1.72358	1.24378
0.87619	0.891089	1.16333	1.18684							2.57143	0.923913	1.26667	1.24373
1.07018	1.32335	1.10616	1.16765							1.70476	0.923077	3.86667	1.2437
1.18182	0.908333	1.41414	1.29739							1.4359	0.922764	1.47024	1.24299
1.21622	0.876923	1.15235	1.15594							1.27308	0.922449	1.70792	1.24211
1.45455	1.34074	1.35329	0.901141							1.10573	0.92228	1.30928	1.24204
1.36552	1.05417	1.18725	1.06186							2.90099	0.922156	0.972477	1.24194
1.35065	0.713178	1.37824	1.37647							1.8018	0.920904	0.94362	1.24186
1.2924	1.24268	1.0388	1.11931							0.956349	0.920705	1.00857	1.24181
1.33333	1.17323	0.980676	1.14476							28.5556	0.920168	1.01782	1.24157
1.216	1.02484	1.29183	1.19543							1.87379	0.919492	0.93787	1.24155
1.13043	1.41667	1.20652	1.27854							1.21212	0.919355	1.09091	1.24085
1.11215	0.964539	1.32895	1.40351							1.51974	0.91866	1.27132	1.2408
2.04211	1.07317	1.45635	1.31138							1.30769	0.918367	1.24684	1.24047
4.78378	1.11811	1.18118	1.43089							2.34821	0.917808	1.06329	1.24047
1.575	0.775401	1.46243	1.00637							1.98214	0.91716	1.33074	1.24022
1.33333	0.954955	0.863905	1.11852							1.17742	0.917031	2.12857	1.24022
2.09231	1.5942	1.16369	1.14286							4.37313	0.916981	1.02957	1.24
1.25333	0.92	1.33333	1.28205							1.35417	0.916667	0.888112	1.23944
1.34959	1.05941	0.971698	0.71028							1.17692	0.915584	1.14847	1.23936
1.15152	1.01087	1.00568	1.13451							2.07143	0.915152	1.24786	1.23932
1.22131	0.993007	1.16288	1.1013							0.97019	0.914894	0.937063	1.23913
1.19474	1.45304	1.15357	1.02507							1.63722	0.914754	0.792049	1.23899
1.04317	1.06923	1.02833	1.14109							0.941176	0.914286	1.85393	1.23881
1.37419	0.802372	1.31148	1.17021							2.22464	0.913793	0.992701	1.23871
1.36196	0.848958	1.11857	1.11154							1.88372	0.913386	1.51321	1.23724
1.75758	1.2037	1.0431	1.11241							1.41176	0.913223	1.44615	1.23699
0.87069	0.973856	1.55556	0.996269							0.989796	0.913043	0.994475	1.23676
1.97248	0.869347	1.17572	1.20994							2.94355	0.912195	0.872	1.23656
1.33083	0.909091	1.26484	1.39098							2.27778	0.909953	3.09474	1.23645
1.18012	0.863388	1.26115	1.18182							2.2963	0.90991	1.50534	1.23547
0.967532	1.20567	1.09836	1.21558							2.18182	0.909589	1.14758	1.23529
1.27451	1.03846	1.12393	0.980663							1.73224	0.909091	1.48029	1.23529
1.14706	1.0915	1.27642	1.18125							1.54146	0.908654	1.95745	1.23485
1.50877	0.850242	1.22846	1.09016							2.92308	0.908	0.767677	1.23482
1.75581	1.19178	1.134	1.09263							1.79293	0.907258	0.942446	1.23413
1.31868	1.77	1.11047	1.00427							1.5576	0.907216	1.42331	1.23404
1.40164	0.8	1.16968	1.06865							2.36923	0.90708	1.04072	1.2337
2.01538	1.32743	1.39904	1.35211							1.49398	0.906977	1.41204	1.23348
1.68235	0.808511	1.0625	1.1945							1.02875	0.906897	0.941989	1.23348
1.56075	1.10833	1.30769	1.5							4.72222	0.905983	1.8806	1.23333
2.27103	1.0131	1.63314	1.35018							2.04575	0.90566	1.22043	1.23323
1.93277	1.09896	1.21631	1.2663							1.8	0.905579	1.35976	1.23316
0.831579	1.09231	1.02685	0.872222							1.51765	0.90535	0.824645	1.23316
2.23729	0.728155	1.70946	1.55978							2.4	0.904	1.15753	1.23293
1.74699	0.938272	1.19231	1.17662							0.846154	0.904	1.3984	1.23266
1.46154	0.987578	1.19182	1.25067							1.62609	0.903553	1.06845	1.23265
1.39024	0.945274	1.12912	1.17757							2.29358	0.903061	1.32082	1.23242
1.17969	1.09668	1.08306	1.16298							1.42616	0.902724	0.892216	1.23227
1.30435	1.36709	1.13688	1.12931							1.4	0.902622	2.39252	1.23214
1.76	0.989011	1.13084	1.07867							2.93277	0.902542	1.37255	1.23193
1.77941	1.08791	0.907051	1.21084							2.02083	0.901575	1.07143	1.23179
2.60417	1.24	1.02597	1.28931							6.32143	0.901478	0.9	1.23176
1.34259	1.25	1.07447	1.08175							1.79389	0.901099	1.4087	1.23166
1.60194	0.776224	1.11929	1.09958							1.16667	0.900498	1.95902	1.23158
1.45	0.969849	2.22892	2.1134							2.2029	0.900415	1.55725	1.23133
1.74038	1.01439	1.2375	1.16765							1.54737	0.9	1.01656	1.23117
1.05072	0.633333	1.09429	1.1345							1.13834	0.9	1.34589	1.23103
1.15827	1.31429	1.19006	1.17647							8.39583	0.899543	1.23636	1.231
1.13178	0.829268	1.09302	1.00862							3.11702	0.89916	1.63456	1.23077
1.33962	1.2378	1.36559	0.796875							0.923695	0.899123	1.57358	1.23016
1.42857	0.754601	1.22006	1.02237							1.61885	0.898413	2.53333	1.22997
1.13889	1.41489	1.10092	1.21526							1.93671	0.897321	1.92344	1.22992
1.13433	0.910448	1.10938	1.17268							1.22015	0.896861	1.05817	1.22956
1.22917	1.10989	1.10973	1.07943							1.80672	0.895349	0.823529	1.22939
1.32812	0.751515	1.15789	1.23567							2.22368	0.894737	1.19814	1.22917
1.37234	0.697842	1.23529	1.16164							1.52256	0.893939	1.70892	1.22868
1.75581	1.26596	1.15873	1.2							1.42222	0.89372	1.57818	1.22867
1.52778	1.09735	1.42857	0.88961							1.77049	0.892734	1.52941	1.22832
1.06164	1.16535	1.17015	0.997788							0.907563	0.892655	1.71545	1.22821
2.1087	1.79268	1.29565	1.08578							0.807692	0.892308	2.60753	1.22807
2.53659	1.07895	1.00621	1.22189							2.37624	0.892241	1.07921	1.22807
0.969231	1.10732	1.30675	1.31293							1.06081	0.890909	1.36036	1.22754
1.72477	0.722826	1.21588	1.1643							5.21429	0.890805	1.83521	1.22715
2.00952	1.21233	1.10502	1.082							1.36214	0.889447	1.13731	1.22714
2.05983	1.1453	1.30769	1.13284							1.68394	0.889231	1.42152	1.22707
0.679612	0.914894	2.33562	1.91791							1.15468	0.888889	0.752551	1.22697
1.03297	0.572581	1.03854	1.0958							7.77273	0.888889	0.69509	1.22695
2.10526	0.792899	1.1639	1.10775							1.03226	0.888889	1.1978	1.2268
3.65	0.966443	1.17105	1.07209							1.11331	0.888563	1.6875	1.2268
1.41818	1.16471	2.05405	1.09836							2.77027	0.887574	1.17323	1.22674
1.26772	0.957055	1.33019	1.304							1.27302	0.886029	1.18301	1.22674
1.91489	1.08247	1.13577	1.22049							1.08268	0.884	3.54348	1.22652
1.76852	1.44348	1.13146	1.152							1.48659	0.883929	0.862295	1.22635
1.33607	0.733696	1.30469	1.07524							2.78333	0.883817	1.02716	1.22611
1.32432	0.948905	1.28571	1.21707							2.06338	0.88172	1.21074	1.22545
1.28455	0.983193	1.17969	1.10769							3.96	0.878924	0.728324	1.22541
1.38608	0.880503	1.00358	1.12048							9.75	0.878906	1.53846	1.22464
1.26667	1.00699	1.27673	0.977901							2.52482	0.878229	4.3	1.2246
1.35052	1.32018	1.16425	1.15878							1.63866	0.877743	1.40984	1.22403
1.50926	0.971429	1.21509	1.15029							1.5279	0.877551	1.48897	1.22368
3.54286	0.4	1.0973	1.13721							2.2875	0.87594	0.761236	1.22363
0.613861	0.757009	1.15344	1.16481							2.23288	0.875912	0.864943	1.22348
2.10448	1.10326	1.05517	1.16415							1.25654	0.874419	1.11233	1.22346
1.15385	0.657143	1.17895	1.02463							0.736842	0.873684	0.859504	1.2234
3.15278	1.0604	0.997647	1.10277							1.36398	0.873016	1.69141	1.2233
1.43396	0.780303	1.09615	1.09896							1.37879	0.872881	0.369186	1.22293
1.56383	0.775	1.10112	1.07714							1.82273	0.870629	0.727273	1.22271
1.24837	1.06832	1.27711	0.978648							1.21277	0.870588	1.30104	1.22257
0.8	1.1068	1.09164	1.05069							1.14504	0.869955	0.88724	1.22222
1.41916	0.899038	1.25194	1.14481							1.29134	0.869159	1.94972	1.2215
1.33333	1.40873	1.14341	1.14947							1.94949	0.869159	1.68027	1.22143
1.61017	0.96319	1.13333	1.10266							1.51556	0.869091	3.32632	1.22137
1.03571	1.08667	1.21429	1.1897							1.2069	0.867257	0.813514	1.22137
1.62069	0.633094	0.963636	1.19741							1.05161	0.866667	1.14706	1.22115
1.40816	0.892086	1.22266	1.07388							1.04128	0.864198	3.04478	1.22099
0.858407	1.45918	1.11807	1.12525							2.14474	0.86413	1.24359	1.2209
0.894366	1.125	1.2234	1.24702							1.28731	0.863777	0.964602	1.22082
1.29592	1.33645	1.08169	1.10166							1.84974	0.862963	0.660377	1.22059
1.18593	1.09524	1.05505	0.883929							2.27027	0.862944	1.5	1.2205
1.62281	1.22368	1.30769	1.12556							1.06689	0.862637	0.843195	1.22041
1.93333	1.09722	1.3366	1.22558							1.14737	0.862069	1.30892	1.22034
1.15652	0.979899	1.04208	1.03814							1.24908	0.861538	1.72385	1.22006
1.2	1.36207	1.14734	1.11809							1.06615	0.860465	1.59402	1.22006
1.30952	1.28099	1.0585	1.11624							1.56	0.86039	1.30131	1.21965
1.88732	1.92958	1.1831	1.20404							1.49537	0.859922	1.37662	1.2191
1.39583	1.17886	1.19346	1.05512							1.71369	0.858779	1.34431	1.21907
1.07937	1.10938	1.1319	1.13671							0.704167	0.858696	1.14826	1.21884
2.07216	1.03175	1.69027	0.852349							1.26446	0.858131	1.31944	1.21866
1.18584	1.07042	1.0884	1.13447							5.13462	0.857143	1.26721	1.21846
0.975904	1.26923	1.0813	1.1388							2.35484	0.85654	1.52381	1.21839
1.89524	1.32061	1.37226	1.50838							1.94915	0.856436	1.07746	1.21831
1.68235	1.13534	1.02452	1.20097							11.2059	0.856383	2.78667	1.21827
1.52	1.18116	1.07273	1.18163							3.47664	0.855372	0.973615	1.21812
1.1037	0.948571	1.27888	1.11622							2.11957	0.854839	1.2651	1.21805
0.982456	0.927778	1.15464	1.31667							1.38571	0.854545	1.98742	1.21795
1.25	0.9	1.5	1.21739							1.37261	0.85342	1.39535	1.21795
0.912088	1.5	1.04038	1.2029							6.01639	0.852941	1.10692	1.2179
2.15094	0.748344	1.10574	1.09847							1.77348	0.852018	1.10879	1.21788
1.4386	0.719626	1.42308	1.22414							1.30833	0.851852	0.886555	1.21772
3.23684	2.40625	1.20922	1.21037							2.78824	0.851695	1.11765	1.21753
2.20833	1.45652	1.0684	1.11317							0.695876	0.85	1.85135	1.21739
0.732984	1.11034	1.22441	1.27666							1.72632	0.849741	1	1.21739
1.55556	1.04587	1.07117	1.33108							1.00738	0.848168	1.29834	1.21739
2.44444	0.82069	1.17178	1.24582							1.39779	0.847328	1.5	1.21739
1.29897	0.653226	1.09694	1.18367							1.11438	0.847222	1.23762	1.21728
1.45038	1.15033	1.1434	1.3323							1.04878	0.846154	1.34921	1.21713
2.46667	0.859813	1.14098	1.21341							1.60563	0.845679	1.72826	1.21687
1.49515	1.96907	1.26961	0.945607							1.30168	0.845	1.79237	1.21649
1.84058	0.989691	1.10753	1.13963							1.02058	0.844961	0.873913	1.21646
1.20635	0.94186	1.34404	1.3244							2.09957	0.844869	1.83684	1.21642
2.35294	1.23664	1.48	0.96875							36.5	0.844828	1.78713	1.21642
1.94828	1.75	1.08055	1.11815							0.986607	0.84466	1.30078	1.21642
1.29771	1.12245	1.09211	1.16667							1.84795	0.84375	2.57838	1.21615
1.11111	1.11111	1.20055	1.18931							32	0.842975	1.34628	1.21598
1.50847	1.03977	1.1938	1.14089							1.7438	0.842105	1.13617	1.21586
1.22727	1.05491	1.33213	1.06459							2.16867	0.841463	1.43165	1.21562
1.17797	0.704545	1.04712	1.10944							2.39855	0.840206	1.06774	1.21561
2.23656	1.03175	1.06356	1.12973							1.888	0.839216	1.3758	1.21534
1.74194	2.27273	1.34783	0.842424							1.19665	0.83871	0.514085	1.21525
1.22764	1.31169	1.14851	1.17221							0.878261	0.83871	0.988119	1.21495
1.31148	1.05738	1.23755	1.27922							3.67532	0.837838	1.40816	1.21491
1.01974	0.864706	1.28085	1.15534							2.13	0.837563	1.38326	1.21488
1.39583	1.17895	1.09053	1.04594							2.43956	0.835821	1.02065	1.21429
1.2	1.82927	1.18156	1.25416							1.62222	0.834532	1.51786	1.21408
1.42708	0.975	1.71098	1.13816							2.37748	0.834225	3.74766	1.21406
1.52326	0.784483	1.15601	1.15368							1.79167	0.834101	1.52353	1.21399
1.64474	1.5	1.20317	1.11029							1.85507	0.833333	1.1954	1.21395
0.767296	1.13793	1.40343	1.23485							1.29586	0.833333	1.15549	1.21359
1.06358	1.0829	0.975248	1.14932							1.7268	0.832335	1.40634	1.21359
1.23288	0.895706	1.16118	1.12349							3.04459	0.831373	1.25818	1.21339
1.11765	1.52174	1.47442	1.19365							1.76569	0.829545	1.14987	1.21321
1.22047	1.39785	1.17555	1.19477							1.45918	0.829545	0.86119	1.21311
1.625	0.72028	1.17905	1.2659							1.65158	0.825758	1.37295	1.21304
1.28736	1.52632	1.14368	1.13084							1.35055	0.825455	1.08915	1.21286
1.66667	1.35088	1.16114	1.11579							0.939597	0.824885	3.75676	1.21224
1.7125	0.634146	1.28626	1.19602							1.52713	0.823333	1.26744	1.21212
1.12857	1.36264	1.11785	1.26379							2.28947	0.823077	1.05135	1.21203
1.75862	0.760638	1.92969	1.15676							2.37838	0.822727	1.00451	1.21196
1.66129	1.23874	1.32195	1.31818							1.49624	0.821429	0.847134	1.21176
0.958042	0.809524	1.16418	1.29659							1.25703	0.820312	1.11795	1.2117
1.70093	0.915584	1.16667	0.756098							2.02206	0.819444	1.21723	1.21154
1.44444	0.830769	1.43719	1.28235							1.58879	0.819444	1.54305	1.21138
1.45455	0.850267	1.09328	1.23345							1.39735	0.819277	1.18545	1.21134
1.47761	1.20915	1.26115	1.33333							0.914141	0.819048	0.979221	1.21086
1.34653	0.918919	1.00437	1.11212							2.14902	0.819005	1.25914	1.21084
1.87755	1.0543	1.13208	1.03055							1.35889	0.818868	2.44231	1.21081
2.45714	0.561983	1.23158	1.2602							2.14062	0.817204	1.20588	1.21077
1.20769	0.87907	1.14504	1.28479							10.4062	0.817143	1.28125	1.21071
1.63918	1.09434	1.1931	1.20349							2.62745	0.817143	1.76119	1.21053
1.60494	0.7625	0.991394	1.0641							1.61728	0.815789	1.20755	1.21036
1.5493	0.994152	1.29693	1.12082							0.853333	0.815789	1.32489	1.21034
1.20354	0.567742	1.09513	1.15758							1.7734	0.815261	1.07857	1.21033
1.47059	1.15748	1.125	1.20231							2.54839	0.814433	2.29703	1.21026
1.85263	1.2521	1.07556	1.12786							1.29508	0.813559	1.41818	1.21014
1.15	1.52252	1.27149	1.46959							3.21698	0.813084	0.745098	1.20988
1.26446	0.804878	1.3932	1.37452							1.35928	0.811321	0.932353	1.2093
1.7033	1.18947	1.30268	1.05946							1.96471	0.810427	1.26042	1.20924
1.30909	0.585938	1.24701	1.18557							1.85	0.810219	1.25797	1.20924
1.45	1.00625	1.49261	1.17734							1.17822	0.81	3.74528	1.20896
0.79798	1.44828	1.33495	1.12195							1.52301	0.809392	1.74216	1.20891
0.896552	0.830189	1.01096	1.14474							2.41489	0.809129	0.795337	1.20879
2	0.840909	1.51181	1.42978							1.056	0.809091	1.66667	1.20848
1.45133	1.50467	1.29412	1.10632							0.688525	0.808989	1.00702	1.20805
0.765101	0.82	1.15949	1.12998							1.27723	0.806122	1.07516	1.20803
1.30709	0.943503	1.11654	1.04981							2.03012	0.80531	1.01242	1.20792
1.32886	1.02273	1.15327	1.11708							1.15116	0.804781	1.15408	1.20712
1.42373	1.2069	1.02688	1.12329							1.19048	0.804348	1.04678	1.20707
1.26471	1.25424	1.18841	1.24405							8.58333	0.803828	1.57843	1.2069
1.18478	1.25532	1.18015	1.11429							1.16	0.803681	1.25175	1.2067
1.2	0.906593	1.28296	1.32941							0.690909	0.801887	1.41092	1.20665
0.9375	0.771084	1.67	0.986784							1.625	0.8	0.701422	1.20652
0.941176	0.927711	1.71429	1.11579							0.994872	0.8	1.26236	1.20652
1.00971	1.25439	1.19178	1.12938							1.42384	0.799127	0.615741	1.20645
2.08333	0.814433	1	1.09873							1.19313	0.798942	1.36119	1.20643
1.36082	1.4375	1.03311	1.13208							1.58491	0.798799	0.973077	1.20631
1.38554	1.0241	1.12162	1.19335							2.36364	0.79845	0.937947	1.20625
1.08609	0.804651	1.14062	1.29577							5.38235	0.797753	0.875306	1.20615
0.906667	1.57377	1.07737	1.10137							0.913043	0.797521	1.12431	1.20604
1.29592	1.13571	1.30418	1.08571							1.6171	0.797297	1.32022	1.20603
2.14085	0.6875	1.08459	1.08072							0.972789	0.795082	0.955932	1.20603
2.0875	1.31068	1.17647	1.13127							1.3125	0.795082	1.56904	1.20599
1.38571	1.30328	0.697674	1.48361							2.75472	0.794521	0.593607	1.20576
1.41406	1.23445	1.19031	1.14888							0.946875	0.794258	1.47794	1.20561
1.21705	1.69231	1.14097	1.02251							0.848797	0.793478	1.6484	1.20548
1.07273	0.697917	1.57317	1.30579							2.96703	0.792308	1.19286	1.20548
1.67442	0.961111	1.40828	1.21393							0.934156	0.792079	0.592391	1.20526
1.5	1.51	1.14444	1.16867							1.30363	0.791045	1.23547	1.20505
1.31579	1.06452	1.10356	1.37458							0.716535	0.789954	0.912621	1.205
1.66087	1.37838	1.00505	1.09028							9.22857	0.789474	0.887755	1.20476
1.0625	1.125	1.34211	0.987952							1.45894	0.78903	1.21164	1.20446
1.56044	0.864198	1.09836	1.1829							3.73529	0.788018	1.01895	1.20438
1.12174	0.846154	1.23885	1.12414							1.70435	0.785714	2.11834	1.20423
1.14384	1.29661	1.16129	0.971223							2.27027	0.784884	0.915567	1.20402
1.32609	0.795918	1.06343	1.02258							1.15226	0.78355	1.06618	1.20388
1.24576	0.864865	1.11628	1.08073							1.71324	0.783251	1.68786	1.2037
1.3913	1.83333	1.032	1.0829							1.44074	0.783172	0.866005	1.20365
1.00637	1.09317	1.22115	1.0587							1.80597	0.782609	0.880734	1.20339
1.56034	1.1	1.56667	1.16783							3.25581	0.781818	1.0431	1.20294
1.01562	0.877419	1.18436	1.11603							1.25246	0.781481	1.56458	1.20282
1.69412	0.95614	1.37668	1.55682							1.68844	0.780822	1.01791	1.20275
1.05625	1.30714	1.30088	0.944785							2.13636	0.780374	1.02817	1.20259
1.75221	1.36585	1.09115	1.1663							1.31551	0.778409	1.35366	1.20238
1.78689	0.716814	1.89247	1.70642							0.945122	0.777778	1.48188	1.20231
1.3913	1.36364	1.07006	1.05722							1.47826	0.77707	1.71134	1.20213
1.92982	0.564516	1.15909	1.12099							1.52615	0.776596	1.06107	1.20189
1	1.51376	1.06612	1.07387							2.1157	0.775	1.12727	1.20186
1.06494	1.08081	1.23232	1.265							1.17939	0.774775	1.16981	1.20175
1.24	0.987654	1.10573	1.0969							2.23429	0.774074	0.854806	1.20155
1.09639	1.0804	1.06796	1.08733							4.8	0.774059	0.988048	1.20144
1.22131	0.746753	1.02564	1.51685							1.15408	0.772881	1.12596	1.20132
13.6667	0.621118	1.33969	1.17662							1.63877	0.77193	1.38828	1.2012
1.98718	1.30769	1.24153	1.19373							2.13043	0.770732	1.27326	1.20115
1.26316	0.965986	1.18065	1.09709							1.95876	0.770563	1.34069	1.20109
0.939189	0.93865	1.14428	1.10338							1.14623	0.77027	1.11511	1.20106
0.908046	0.80198	1.28922	1.01577							2.66667	0.768786	0.938416	1.20077
1.08333	1.08242	1.27429	1.23729							1.67665	0.767956	1.04935	1.20056
0.948905	1.29545	1.30769	1.25526							4.05195	0.767635	1.23151	1.2
1	1.22901	1.06283	1.16633							0.978947	0.767568	1.18644	1.2
1.35652	0.905882	1.07162	1.06237							2.4726	0.766667	1.2437	1.2
1.09278	1.21978	1.23308	1.16373							1.66667	0.765258	1.5942	1.2
1.83133	1.1875	1.23381	1.19406							1.03873	0.764516	1.00645	1.2
2.61429	0.816176	1.10804	1.13187							1.52344	0.763158	2.53398	1.2
1.15476	1.48315	1.30568	1.48305							2.60177	0.763158	0.961806	1.2
1.84884	1.29444	1.38835	1.21888							1.34965	0.762931	1.02516	1.2
0.81407	1.25294	1.56085	1.6652							2.24699	0.762332	0.961353	1.2
0.861842	1.39	1.07241	1.14671							0.892157	0.761538	1.43452	1.19952
1.78151	1.07735	1.19333	1.36306							2.23077	0.759657	1.17418	1.19951
1.21019	0.923077	1.30568	1.04412							1.98734	0.759162	1.10541	1.19939
1.31373	1.30769	1.13231	1.19481							1.24151	0.759036	1.77381	1.19895
1.79221	1.40426	0.892308	1.15357							2.47619	0.758865	0.996575	1.19861
1.05435	0.728477	1.10026	1.17986							1.4712	0.757576	1.32041	1.19851
1.13333	1.26446	1.40667	1.45506							1.16466	0.756757	1.16066	1.19845
1.11392	0.765306	1.33624	0.983766							0.954683	0.756637	1.2411	1.19841
1.59322	1.23358	1.04321	1.09586							1.50595	0.755981	0.899598	1.19831
2.74324	1.26415	1.12245	1.02743							1.81618	0.75431	1.21717	1.19811
1.07051	1.07317	1.17323	1.34483							0.647619	0.75419	0.889251	1.19807
0.783784	1.11377	1.46154	0.743119							2.93966	0.754098	1.20939	1.19802
3.35714	0.717105	1.97222	1.66438							0.640394	0.753695	1.13514	1.19792
1.29032	0.598901	1.14286	1.17746							1.49624	0.753191	1.31056	1.19771
1.34711	1	1.36715	1.28402							1.52514	0.751969	1.32	1.19753
1.28571	4.8	1.11285	1.09145							2.9558	0.75	1.44304	1.19753
0.976744	1.19608	1.08463	1.22034							1.31159	0.748718	0.987593	1.19714
0.910828	1.27564	1.24345	1.25962							1.39039	0.747508	1.40132	1.19663
1.44954	1.13462	1.07884	1.08688							1.74648	0.747126	1.84058	1.19649
1.58065	0.762963	1.12558	1.12373							1.29444	0.746667	2.06061	1.19597
1.52688	0.794643	1.16071	1.20238							1.71642	0.745455	1.58786	1.19565
2.04444	1.38298	1.24113	1.1206							1.68862	0.743961	1.12232	1.19557
1.22609	0.828025	1.54839	1.89655							2.66292	0.74359	1.31304	1.19522
1.25581	1.46552	0.967033	0.57971							1.23699	0.743243	1.13312	1.19505
1.35329	1	1.25225	0.962801							1.11236	0.741784	2.02395	1.19476
0.864078	1.1457	1.08046	1.19239							1.9457	0.741379	1.05296	1.19466
1.85714	1.13208	1.48485	1.21							1.27635	0.740864	2.21935	1.19454
1.26442	1.04626	1.34091	1.5098							3.44444	0.740426	1.35266	1.19433
1.53636	0.833333	1.34653	1.19767							6.51429	0.739394	1.59449	1.1942
2.0814	1.27933	1.34021	0.742424							14.4615	0.739362	1.28615	1.19385
1.30769	1.23707	1.19637	1.20339							1.05936	0.7375	1.32584	1.19382
1.41463	1.97917	1.23267	1.23221							1.39837	0.734266	1.18785	1.19365
3.475	0.416667	1.23226	1.44094							1.18644	0.732143	1.65385	1.19355
1.22901	1.31405	1.07916	1.20358							1.10963	0.731915	2.30909	1.19345
1.26452	0.926136	1.15438	1.08206							6.18421	0.731481	0.966667	1.19343
0.861789	0.310127	0.876712	1.35897							3.86	0.730539	1.18678	1.19328
1.01379	1.2561	1.29185	1.13757							1.65865	0.729469	1.54783	1.19322
1.11364	1.15116	1.09646	1.07679							1.22789	0.729469	0.869681	1.19298
1.41463	1.38053	1.10952	1.15656							1.49573	0.728972	1.47093	1.19271
0.802469	0.836842	1.16017	1.12813							1.41237	0.728916	1.64179	1.19245
1.43511	0.886878	1.02096	1.08187							0.631579	0.728889	0.683805	1.19245
1.03448	1.78667	1.76875	1.82105							0.856522	0.728302	1.17958	1.19244
1.14706	0.669355	1.21429	1.1796							1.0829	0.727273	1.25532	1.19217
1.39496	0.401869	1.23906	1.09402							1.96809	0.726744	1.49844	1.19205
1.12057	1.41237	1.29583	1.08485							2.75385	0.726415	1.04136	1.192
1.33981	1.54098	1.08148	1.07848							0.809091	0.725738	1.06211	1.19178
1.4382	1.42593	1.27879	1.26136							2.79279	0.72561	8.37037	1.19171
1.13821	1.03279	1.29327	1.22161							1.73333	0.723077	1.17572	1.19155
1.44715	1.39496	1.36723	1.67593							5.62857	0.721925	1.15633	1.19137
1.6	1.14179	1.17191	1.06375							2.13187	0.721893	1.80769	1.19128
1.40909	0.964072	1.19574	1.17493							3.27368	0.719424	1.36656	1.19126
0.855856	1.04149	1.02204	1.10488							1.57368	0.719101	1.46127	1.19118
2.63636	1.13208	1.34483	1.08861							2.48958	0.718954	0.543956	1.19095
1.50968	1.08837	1	0.911215							0.474359	0.717949	0.799479	1.19087
1.33766	1.02941	1.19926	1.23977							2.13115	0.717703	1.58099	1.19084
1.4	0.720588	0.998155	1.0818							3	0.717172	1.6213	1.19084
1.58108	0.824324	1.24107	1.08365							0.863636	0.716049	3.09756	1.19065
1.24516	0.831731	1.18565	1.46457							1.12946	0.713636	1.184	1.19062
1.7	0.874286	1.66216	0.987952							1.9898	0.712963	1.44103	1.19048
1.11818	0.822086	1.53147	1.02281							1.04962	0.712766	1.37778	1.19048
1.11659	1.37786	1.80702	1.15126							2.8543	0.710938	1	1.19035
1.16201	1.1	1.06748	0.821229							1.14607	0.710145	1.36519	1.18976
1.22093	0.568627	1.06383	1.47619							0.726257	0.709402	1.92708	1.18929
1.26484	1.19892	0.939547	1.08122							3.2029	0.707763	0.823232	1.18919
1.775	0.683824	1.22753	1.21593							1.41262	0.706977	0.906863	1.18911
1.04167	0.90991	1.17316	1.02105							4.67308	0.706215	0.98538	1.18898
1.47664	1.51471	0.700565	0.898305							3.27419	0.704762	1.10736	1.18841
0.721739	0.879032	1.36087	1.27451							1.21633	0.703349	0.9	1.1883
1.24476	1.48333	1.06	1.08498							2.28448	0.702247	1.52075	1.18809
1.24138	0.858696	1.24444	1.18529							1.43678	0.699422	1.19424	1.1879
1.36986	0.631579	1.17297	1.12442							3.80435	0.698582	1.26471	1.18788
0.869565	0.173611	1.10646	1.27305							1.63492	0.696629	1.21809	1.18767
1.65152	0.924242	1.20755	1.13978							2.06122	0.693989	2.3285	1.1875
1.38636	0.856061	1.11236	1.10507							1.19171	0.693989	1.18895	1.18729
1.25581	1.04959	1.03571	1.19107							0.505976	0.693878	0.917847	1.18729
1.53535	0.773481	1.35093	1.38734							1.24034	0.693023	1.27366	1.18703
1.344	1.06944	1.94624	1.37234							0.927798	0.690972	0.980198	1.18697
1.1457	0.508475	1.3595	0.976431							1.62827	0.690909	0.696658	1.18694
1.36893	0.819048	0.910959	1.15862							2.77465	0.690763	0.964871	1.18681
2.75472	0.847561	1.18437	1.08924							4.03922	0.690647	1.48311	1.18675
1.2619	3.78947	1.00513	1.06186							2.68293	0.6875	1.71206	1.18644
3.7931	0.760563	1.18049	0.982394							3.07609	0.686486	0.656	1.18644
1.24752	0.632479	1.56481	1.06962							2.30147	0.686411	1.15344	1.1863
1.44755	1.00439	1.2449	1.24937							1.72047	0.686007	0.922819	1.18584
1.71591	1	1.15	1.30973							8.42105	0.685714	1.20657	1.18578
0.838028	0.736842	1.09624	1.16057							1.86667	0.685535	1.21918	1.18571
1.21111	1.73529	1.66292	1.83333							1.70681	0.684848	1.10556	1.18563
0.663462	0.904348	1.25781	1.10372							3.22727	0.683616	1.6347	1.18541
1.77083	0.909091	1.236	1.15576							1.84358	0.683258	4.50794	1.18539
1.23711	0.652174	1.04225	1.04938							1.93571	0.683036	1.55689	1.1851
1.17094	1.09649	1.22222	1.21652							1.52985	0.682051	2.30216	1.18504
1.09836	1.24409	1.18085	1.17982							1.2695	0.681818	1.43431	1.18491
1.27097	0.982456	1.0566	0.982639							1.41007	0.681818	0.857143	1.18455
1.42254	0.569231	1.15361	1.14031							1.09497	0.681159	1.13068	1.18436
0.904255	0.757143	1.48606	1.31624							1.4596	0.679612	1.14006	1.18414
1.63265	1.4	0.917012	1.05705							1.17442	0.679389	0.98513	1.18408
3.02941	0.518519	1.09867	1.10314							1.28287	0.678218	0.716216	1.18378
1.87013	1.12931	1.29333	1.25275							1.68984	0.677903	1.3758	1.18378
1.19828	1.08571	1.11282	1.12553							1.29126	0.676596	1.64455	1.18352
1.62712	1.15823	1.12019	0.992126							2.73171	0.676259	1.95732	1.18315
1.27679	0.885496	1.71779	1.21198							2.12019	0.674074	1.09091	1.1831
1.85393	0.925134	1.14677	1.0898							0.504587	0.673913	1.90816	1.1831
1.83529	1.5	1.01377	1.08423							0.828685	0.672811	0.933333	1.18301
2.725	0.793478	1.17291	1.02376							2.19079	0.672131	0.940653	1.18298
1.2619	1.13402	1.27358	1.16408							1.23779	0.671498	0.918455	1.18293
0.590909	1.27523	1.13781	1.28875							1.17164	0.671053	1.14359	1.18261
1.01575	0.846154	1.09162	1.05477							1.97297	0.67	0.89071	1.18248
1.96471	1.34188	1.20896	1.11137							4.89091	0.668675	1.03273	1.18224
1.41837	1.15702	1.09412	1.06909							1.97802	0.666667	0.814433	1.18216
1.16129	1.06918	1.62871	1.69512							1.21925	0.664773	1.1087	1.18207
1.46552	0.771654	1.3506	1.10714							1.25352	0.663793	2.38835	1.18182
1.07742	1.08333	2.53086	0.990431							2.43697	0.663636	2.02778	1.18182
1.2971	1.23223	1.02828	1.13959							1.49407	0.662551	1.83226	1.18182
1.27473	0.867925	1.01288	1.56019							1.65054	0.661836	3.4359	1.18182
2.86486	0.587719	1.37209	1.34532							1.20849	0.658683	1.04741	1.18182
1.01031	0.97	1.176	1.2522							1.55455	0.658333	1.69128	1.18182
2.03797	0.851613	1.30612	1.00937							1.96296	0.655738	1.60943	1.1816
1.04098	0.484848	1.36444	1.05611							0.8	0.653846	0.995283	1.18118
1.5	0.666667	1.08683	1.12367							1.52514	0.652632	1.97357	1.18108
2.48649	0.722222	1.25714	1.24127							6.27778	0.652439	1.45556	1.18101
1.176	1.14876	1.0614	1.17207							1.45366	0.652381	1.17867	1.18085
1.02721	1.17699	1.07447	1.12335							1.5404	0.652174	1.00733	1.18059
1.09375	1.46341	1.28049	1.03462							1.0197	0.651685	1.15282	1.18052
1.36957	0.643411	1.34454	1.71605							1.66939	0.649351	1.37778	1.18033
1.61538	0.948052	1.09255	1.13059							0.795455	0.648485	1.01566	1.18016
1.54098	1.37838	1.13136	1.18021							1.34872	0.647887	0.863962	1.18006
1.68354	0.716418	1.17323	1.02387							1.12727	0.647887	1.07299	1.18
1.18072	0.306931	1.29252	1.17632							1.6478	0.646465	0.980296	1.17984
1.05525	1.31579	1.64444	1.02994							0.796721	0.644195	1.32934	1.17971
1.59184	0.921429	1.19369	1.15356							1.2381	0.644068	0.898649	1.17964
1.0381	2.27419	1.15	1.13725							1.34536	0.644068	2.38947	1.17949
1.60976	1.1658	1.37651	1.27366							0.944751	0.641509	1.10818	1.17935
1.18391	1.04979	1.29744	1.18605							1.38421	0.637615	1.19643	1.17915
2.04	0.775701	2.84507	0.865591							2.38202	0.637037	1.34821	1.1791
1.18519	0.883929	1.21891	1.17014							1.5514	0.636364	1.82946	1.1791
2.07246	1.32639	1.23729	1.22901							0.881773	0.634361	1.51829	1.1791
1.26804	1.36585	1.17409	1.30952							1.38916	0.6337	0.732777	1.17892
1.31731	0.777778	1.17647	1.18575							2.5098	0.63354	1.29268	1.17857
1.53279	0.818182	1.19656	1.08							1.36986	0.63354	2.16667	1.17844
0.802632	0.830645	1.8	0.945122							2.63043	0.632812	1.12227	1.17841
2.58824	1.94231	1.17259	1.06476							16.8182	0.630435	1.41532	1.17794
1.37838	1.83607	1.32389	1.18809							1.64052	0.629787	1.56842	1.1777
1.63095	0.527273	1.13263	1.16268							1.80531	0.62963	0.889976	1.17765
1.35443	0.912409	1.19808	1.34987							1.69474	0.628099	1.33702	1.17751
0.988024	0.789189	1.21352	1.08333							1.79024	0.627451	1.37265	1.17725
2.15625	1.06593	1.07636	1.17367							1.98758	0.626761	1.32166	1.17714
1.41818	1.17219	1.15077	1.05386							2.22078	0.626728	0.952381	1.17711
0.695312	0.828358	1.18659	1.15777							1.47126	0.625731	1.26108	1.17692
1.46296	0.95	1.04143	1.08591							1.05389	0.625397	1.75801	1.17647
2.43333	0.6	0.932203	1.26816							1.88535	0.62449	0.984925	1.17647
1.68132	0.696552	1.1601	1.12314							2.51429	0.624434	1.17065	1.17647
0.934783	0.751825	1.92754	2.32168							0.829268	0.624113	0.92562	1.17647
1.57547	0.576923	1.11972	1.20354							1.5	0.623457	1.41892	1.17633
1.19048	0.853933	1.20661	1.06542							1.09417	0.622568	1.04315	1.1763
1.27586	1.25472	1.13397	1.00855							0.900662	0.62212	1.15534	1.1761
0.780488	1.45349	1.18182	1.05678							2.22727	0.620408	1.17419	1.17578
1.03165	1.03302	1.40127	0.996078							1.4908	0.614719	1.11859	1.1751
0.918699	0.760684	1.22179	1.32107							2.6	0.61413	1.52695	1.17479
2.19565	1.19328	1.11422	1.03704							1.39827	0.613861	1.94521	1.1747
1.62338	0.508876	1.14286	0.965116							1.42038	0.612903	1.27937	1.17426
1.0438	1.06803	1.3035	1.30599							1.66883	0.611842	0.833333	1.17424
2.07273	1.14493	1.63388	1.34568							1.63816	0.610526	1.30599	1.17422
1.1338	0.964912	1.06489	1.11963							1.33333	0.609428	1.13006	1.17417
1.10811	0.697183	1.03905	1.16243							74	0.608434	1.40551	1.17406
0.816	0.956897	1.19745	1.12319							2.18367	0.608	1.89655	1.17404
1.39695	0.86747	1.08716	1.28704							9.66667	0.607692	1.4375	1.17404
1.03659	1.26966	1.1253	1.20404							2.19469	0.605263	2.84375	1.17391
1.31884	1.09649	1.22634	1.17867							1.57692	0.601351	1.5092	1.17341
1.62353	0.568627	1.32524	1.2339							2.384	0.601156	2.57237	1.17339
1.19697	1.09375	1.0841	1.09121							1.31757	0.6	1.46479	1.1733
0.628866	1	0.976378	0.899083							2.86111	0.6	1.15493	1.17318
1.07843	1.12658	1.61446	1.25197							0.871212	0.598985	1.39852	1.17301
1.24242	1.28723	1.46094	0.505102							1.39086	0.59854	2.04147	1.17273
1.01695	1.10429	1.45817	1.25263							3.08824	0.598456	1.14674	1.17268
1.1978	1.64103	1.8913	1.0838							1.68617	0.597938	1.35793	1.17252
1.35227	1.19101	1.20199	1.05205							1.15936	0.596838	1.06831	1.17241
1.16509	1.72549	1.3046	1.25641							1.12745	0.595855	1.16463	1.17228
1.9878	0.763514	1.30493	1.06355							2.26119	0.595238	1.52747	1.17213
3.55357	0.732673	1.15506	1.2225							1.65347	0.594937	1.11137	1.17199
1.26667	1.03687	0.917127	1.35758							1.01606	0.592593	0.989218	1.17172
1.38095	0.857143	1.70886	1.28223							1.05882	0.591837	1.2356	1.17164
1.33735	0.960938	1.68966	1.4335							1.42703	0.584699	0.784946	1.17135
1.06818	0.73	1.1734	1.07129							0.98155	0.583643	2.01905	1.17109
1.08333	1.00571	1.04409	1.07821							0.951542	0.58159	1.03241	1.17092
0.938776	0.902439	1.10123	1.1358							1.23313	0.580808	1.95322	1.17091
1.28814	1.21101	1.76259	1.16406							1.62903	0.579545	1.59786	1.17087
1	0.946429	1.24257	1.21831							1.66438	0.578947	1.50733	1.17079
1.40777	1.57143	1.01195	1.12348							1.38554	0.577465	1.19365	1.17066
1.48485	1.43434	1.43243	1.80357							1.2735	0.577143	1.28614	1.17059
1.21667	0.647399	1.16667	1.11765							2.56	0.575916	0.859155	1.17039
0.877358	0.75	1.11905	1.28405							5.93182	0.572727	0.980892	1.17032
1.21429	0.785714	1.13317	1.07617							1.3	0.569507	0.987342	1.17021
0.919255	1.47863	1.56284	1.22812							1.09969	0.568702	1.02459	1.16995
1.77273	0.796117	1.24272	1.10602							1.78656	0.567901	1.8963	1.16981
1.33333	0.761905	1.13821	1.15929							145.5	0.564417	1.44882	1.16981
0.963504	1.0873	1.19397	1.14748							0.976654	0.564356	0.389764	1.16972
1.50725	0.849462	1.425	1.3133							1.16239	0.563291	1.32063	1.16961
1.18644	1.05825	1.12766	1.01223							1.65934	0.559809	1.06649	1.16959
1.7125	1.6747	0.979167	0.978102							0.889535	0.556522	1.01442	1.16949
1.48352	0.542373	1.16955	1.12717							3.17647	0.556122	0.787611	1.16935
1.26829	0.408537	1.17476	1.69362							1.21277	0.555556	0.759825	1.16931
1.25243	1.28467	1.58503	1.68323							1.35484	0.555556	1.56419	1.16927
1.54348	1.16667	1.20787	1.11563							1.19853	0.553957	0.913655	1.16927
2.22727	0.77193	1.10649	1.17864							1.82727	0.553719	1.06301	1.16897
0.825503	1.86316	2.38571	0.705479							0.531008	0.552174	0.894545	1.16872
1.87324	1.11702	1.24016	1.32993							0.782383	0.550296	1.36877	1.1686
1.78095	0.786517	1.23226	0.912214							0.984043	0.55	1.42814	1.16851
1.3875	1.25253	1.12422	1.14489							2.60938	0.548387	0.983871	1.16838
1.4	1.01562	0.987013	1.17958							1.77528	0.546341	0.936782	1.16832
1.91176	1.70909	1.15655	1.14894							2.60759	0.545455	1.04141	1.1681
1.01724	1.74324	1.18232	1.10163							2	0.544	0.86646	1.16791
0.953488	2.12195	1.08442	0.994545							1.4596	0.543568	1.26316	1.16779
1.03297	1.35211	1.29474	1.67956							0.8	0.542484	1.50186	1.16768
1.59596	0.705882	1.53333	1.10484							2.20325	0.540984	1.54328	1.1675
1.87273	0.495868	1.18475	1.21359							1.33043	0.539683	1.08725	1.16724
1.40206	2.16667	1.27507	1.19362							1.19497	0.539326	1.30449	1.16718
1.31169	1.50667	1.19086	1.03846							0.865471	0.537255	1.0291	1.16667
1.52747	0.954128	1.32804	1.13269							0.834483	0.536913	2.10526	1.16667
1.06803	0.943089	1.0309	1.1861							2.2029	0.536232	1.42333	1.16667
1.43299	0.660256	1.25472	1.03762							4	0.533632	1.19728	1.16667
0.879121	0.823077	1.01111	1.14068							1.36245	0.5311	0.979899	1.16667
1.64179	0.908397	1.0815	1.17787							1.17259	0.529412	1.02863	1.16628
1.23009	1.76724	1.22008	1.21508							1.5036	0.523077	0.892031	1.16622
0.543689	1.48193	1.54106	1.38838							5.66667	0.522088	1.43011	1.16622
1.49451	1.03205	1.38462	1.18182							0.576923	0.520661	1.10714	1.16616
1.30769	2.17021	1.36301	1.33769							1.77358	0.520619	1.0411	1.16598
1.10256	0.736842	1.29134	1.05387							3.42424	0.515625	1.03417	1.16585
1.42222	0.25	1.40984	1.2561							1.24862	0.512605	1.59659	1.1658
1.83784	1.63571	1.5	1.14141							1.1227	0.506329	1.34731	1.16568
2.88889	1	1.97753	1.02162							1.18145	0.505882	1.03125	1.16562
1.14961	0.974194	1.24277	1.09442							4.36667	0.498024	0.712281	1.16561
1.02479	0.723926	1.12285	1.15481							2.41176	0.493976	1.14407	1.16556
1.83607	0.777778	1.08922	1.1708							1.408	0.491379	0.87988	1.16544
1.2381	0.8875	1.06364	1.10526							1.78125	0.489083	1.73684	1.16541
0.885714	1.42105	1.22115	1.26277							3.43478	0.482927	1.09479	1.16541
1.94937	0.695652	1.02817	1.53968							1.18039	0.479167	1.04646	1.16535
1.1383	1.20635	1.16246	1.11947							2.06286	0.477612	1.04011	1.16535
0.745614	1.47619	1.2418	1.03235							1.53927	0.475096	0.794479	1.165
3.33333	1.15152	1.50282	1.14839							0.934211	0.474138	1.02744	1.16498
1.13333	0.975904	1.30165	1.07918							2.01471	0.473684	0.977654	1.16495
1.85294	2.08974	1.11364	0.950226							1.23125	0.457746	1.53226	1.16484
0.768116	1.2243	1.33471	1.20325							1.58036	0.457711	1.34906	1.16475
0.973684	0.304636	1.14458	1.14027							1.24609	0.455399	2.55385	1.16456
2.95652	1.57407	0.866667	1.192							1.44366	0.454918	0.923664	1.16438
1.17757	0.818182	1.20475	1.09348							3.87879	0.451087	1.16848	1.16418
2.76	0.61	1.47761	1.31046							1.01869	0.446237	1.14239	1.16413
2.03077	1.0916	1.13127	0.926752							7.98182	0.445887	0.984293	1.16393
1.62097	1.01266	2.02222	1.23125							1.61951	0.445736	0.907781	1.16388
1.25	0.737589	1.24468	1.10383							1.944	0.442748	1.1375	1.16304
1.86567	0.517241	1.16822	1.10142							1.78333	0.439628	1.46667	1.16301
2.77143	0.986486	1.09797	1.15603							1.72093	0.436364	1.10673	1.16279
1.73611	0.803922	1.14141	1.22581							0.542945	0.434286	1.10345	1.16279
1.27152	0.771739	1.25556	1.32609							1.04918	0.431193	1.22634	1.16279
0.680672	1.54545	1.37681	1.25556							0.930612	0.429448	1.14898	1.16268
1.28319	0.987013	1.18239	1.14699							2.33051	0.426606	0.721649	1.16254
1.86538	0.950355	1.11601	1.14286							2.83117	0.422907	1.24667	1.16253
0.936364	1.5625	1.06369	1.15909							2.79412	0.42268	2.03226	1.16216
2.47059	0.917293	1.00259	1.08216							1.36111	0.422222	8.42308	1.16216
1.78431	0.897727	1.54483	1.09135							0.280576	0.418367	0.516949	1.16197
1.09709	0.828358	1.08915	1.08043							1.51208	0.415459	0.965665	1.16185
1.16031	1.03763	1.44279	1.30573							2.85246	0.413146	1.09548	1.16173
2.2381	0.427419	1.16379	1.09932							1.60435	0.408602	0.867508	1.16142
1.21951	0.830357	1.85833	1.77157							1.82895	0.403941	1.33077	1.16129
1.02256	0.925466	1.2511	1.15							1.22798	0.401198	0.972393	1.16096
1.13636	0.415385	1.09795	1.11027							1.55191	0.401015	1.59292	1.16092
0.728972	1.09524	1.2638	1.15538							1.18723	0.393548	1.2732	1.1608
1.01905	0.864407	1.07191	1.15927							0.974729	0.386139	2.73554	1.16055
0.926316	1.03911	1.13122	1.09118							1.33594	0.371795	1.82731	1.16053
1.7375	1.03125	1.4555	1.22817							2.36458	0.368421	1.43893	1.16046
0.974359	0.870229	1	1.12212							2.33333	0.354478	1.62753	1.16041
1.02778	0.937888	1.25843	1.20661							0.898785	0.341317	1.56784	1.16028
1.21127	1.18548	1.11951	1.18644							2.40506	0.341232	1.60383	1.1601
0.957983	1.28182	1.04338	1.18242							2.46429	0.340081	1.07299	1.1601
1.03509	1.28571	1.15508	1.30131							9.0625	0.337278	1.31961	1.16
0.885057	0.580952	1.09514	1.07169							1.61806	0.331429	1.30249	1.16
1.23438	0.884848	1.29603	1.06417							0.947368	0.328358	2.47967	1.15972
1.55769	1.38462	1.18246	1.06865							3.09028	0.320896	2.02484	1.1597
1.76404	1.07971	1.0229	0.707792							2.08333	0.320442	0.842262	1.15953
2.38	0.973214	1.17224	1.1681							0.608696	0.318182	1.65333	1.15915
1.49606	0.774648	1.34091	1.23675							1.10169	0.307692	1.2521	1.15909
1.30769	1.65385	1.01536	1.05735							0.904762	0.295652	1.15	1.15903
1.18085	1.22857	1.16343	1.21698							0.661017	0.292929	1.44545	1.159
0.909091	0.77686	1.14844	1.14751							0.688596	0.28866	1.121	1.15873
1.17188	1.0411	1.2305	1.11825							1.78788	0.288256	1.16988	1.15842
3.3871	1.09091	1.32995	1.07877							0.877133	0.281437	1.96491	1.1583
0.779817	0.695652	1.17101	1.10787							2.8125	0.245283	0.917989	1.15819
1.20652	0.861111	1.31356	0.938547							3.17797	0.238342	2.01829	1.15814
0.930769	0.971014	1.19553	1.06582							21.6923	0.233945	1.20339	1.15806
1.67544	1.12121	1.12531	1.10451							2.71429	0.220472	1.37153	1.15804
1.34375	1.44737	1.1978	1.1885							2.07489	0.204819	1.00732	1.15789
1.42553	1.57353	1.0766	1.0704							1.74432	0.201754	1.03016	1.15789
1.87671	0.338462	1.15658	1.33425							1.51299	0.1875	1.02951	1.15789
1.45312	0.580247	1.24457	1.28625							1.36522	0.184358	1.62545	1.15775
0.278351	1.32653	1.09091	1.12471							7.925	0.166667	1.66667	1.15775
1.05738	1.1223	1.10345	1.14055							2.51485	0.166667	0.724796	1.15753
0.923913	0.92233	1.38235	1.1828							0.520619	0.152542	1.04785	1.1571
0.714286	1.54098	1.94595	2.07609							1.26797	0.149123	1.37736	1.1571
1.34444	0.421569	1.01852	1.08967							0.966887	0.145251	1.66981	1.15672
2.2069	0.619048	1.11373	1.06434							3.86667	0.144068	1.19284	1.1567
2.27451	1.72826	1.1	1.07322							0.699531	0.12782	1.95413	1.15668
2.15	0.896	1.09059	1.06085							2.71186	0.108911	1.14449	1.15646
1.65873	1.23967	1.5977	1.16981							1.32857	0.0823529	0.79235	1.15646
1.4958	1.30726	1.00633	0.696833							0.782609	0.0718954	1.12827	1.15642
1.27368	0.87218	1.76087	1.99248							6.52174	0.0714286	1.85656	1.15618
1.27465	1.01685	1.30682	1.14391							1.26908	0.0686695	1.41361	1.1561
1.68675	0.861789	1.15385	0.888889							13.7	0.0582011	1.11488	1.15588
3.21739	0.72043	1.35102	1.23848							2.38261	0.0239521	1.18519	1.15581
		1.15385	0.992063									1.21892	1.15566
		1.37719	1.09695									1.5082	1.15562
		1.35747	1.18323									1.29478	1.15556
		1.69136	1.29808									1.62759	1.15556
		1.14074	1.44886									2.1164	1.15517
		1.09853	1.10597									1.17137	1.15509
		1.14074	1.04202									1.44326	1.15497
		1.3629	1.02273									1.09809	1.15487
		1.17208	1.26374									1.45417	1.15476
		0.995726	1.17708									1.13947	1.15476
		1.21875	1.13604									1.39726	1.1547
		1.00704	1.07865									0.984848	1.15464
		1.17922	1.04969									1.28708	1.15441
		1.37791	1.24219									0.886957	1.15439
		1.54321	0.96124									1.25676	1.15432
		1.08556	1.1189									1.62547	1.15422
		1.61212	1.17361									1.44578	1.15414
		1.17201	1.15897									1.26039	1.15404
		1.35926	1.47352									0.810811	1.15385
		1.03535	1.12111									2.12222	1.15361
		1.24551	1.09783									1.22565	1.1535
		1.62595	1.59276									0.252809	1.15344
		1.06005	1.10381									1.57087	1.15294
		1.09288	1.21608									0.952381	1.1526
		2.43939	1.8662									1.49825	1.15249
		1.11443	1.15918									1.20984	1.15248
		1.40462	1.26368									1.13939	1.15217
		1.18154	1.23494									0.995536	1.15152
		1.62595	1.20231									0.975446	1.15152
		1.09848	1.14946									1.15486	1.15144
		1.1129	1.13216									1.25703	1.15134
		1.29032	1.16024									1.55901	1.15113
		1.03854	1.15068									1.87037	1.15108
		1.29126	1.17178									1.28346	1.15102
		1.13248	1.15017									0.7723	1.15089
		1.23102	1.11911									1.08376	1.15075
		1.01143	1.60163									1.24468	1.15062
		1.12795	1.10644									1.02866	1.15038
		1.28326	1.00307									1.25767	1.15033
		1.12821	0.959559									1.81034	1.15023
		1.13861	1.08									1.24105	1.15
		1.17549	1.09651									0.991718	1.14953
		1.36323	1.20285									1.12766	1.14918
		1.23116	1.4186									1.40726	1.14905
		1.13296	1.0905									2.26271	1.14894
		1.14987	1.17802									1.2971	1.14885
		1.01182	1.07298									1.08384	1.14871
		1.33054	1.14322									1.66667	1.1487
		1.09444	1.1816									0.924945	1.14865
		1.0567	0.948113									1.1147	1.14859
		1.07297	1.17711									1.98122	1.14851
		1.09816	1.21829									1.79327	1.14846
		1.18667	1.12621									0.334532	1.14839
		1.29302	1.50347									1.89453	1.14837
		1.95575	1.10638									0.977273	1.14815
		1.20968	1.2589									1.33942	1.14815
		1.17647	1.06723									0.995455	1.14815
		1	1.10776									0.805882	1.14815
		1.08333	1.08608									2.21941	1.14797
		1.03205	1.05208									1.51383	1.14754
		1.21888	1.11502									1.04228	1.14747
		1.13199	1.14173									1.24299	1.1474
		0.974432	1.09466									1.24623	1.14734
		1.16667	1.14286									1.24747	1.14727
		1.08832	1.06264									1.08419	1.14719
		0.801471	0.961326									1.25692	1.14685
		1.15839	1.14011									1.016	1.14667
		1.22794	0.954315									1.79474	1.14658
		1.13596	1.11743									1.0099	1.14655
		1.28502	1.08462									2.53642	1.14655
		1.17087	1.18									1.09005	1.14653
		1.24862	1.16116									1.37561	1.14652
		1.28319	1.21201									1.70909	1.14634
		1.35749	1.20462									1.57368	1.14623
		1.07018	1.28402									1.23716	1.14615
		1.02747	1.16071									1.08899	1.14604
		1.04183	1.04949									1.57534	1.14603
		1.11929	1.18275									0.987147	1.14603
		1.06548	1.15367									1.09819	1.14601
		1.23077	0.97561									1.03427	1.14579
		1.11951	1.11656									1.01282	1.14566
		1.10689	1.10151									1.21148	1.14566
		1.15042	1.09825									1.13843	1.14561
		1.12319	1.17263									2.53922	1.14554
		1.6039	1.03865									1.52018	1.14552
		1.1671	1.16049									1.00851	1.14537
		1.14162	1.1068									1.03041	1.1451
		1.18812	1.13981									1.46914	1.14498
		1.15023	1.14854									1.08738	1.14485
		1.84127	0.913333									0.746875	1.1448
		1.13111	1.04656									1.52966	1.14474
		0.982456	1.11077									1.36218	1.14467
		1.32707	1.165									1.34219	1.14462
		1.11709	1.18912									1.43548	1.14451
		1.29808	1.05521									0.83237	1.1444
		1.22553	0.958466									1.15179	1.14423
		1.08079	1.1107									1.06718	1.14392
		1.19397	1.25753									1.21229	1.14377
		1.08882	1.02882									1.15642	1.1436
		1.28488	1.13793									1.19697	1.14336
		1.17568	1.18227									0.982143	1.14318
		1.17614	1.17647									1.12357	1.14317
		1.06164	1.12143									1.17303	1.14286
		1.22951	1.01523									1.17681	1.14286
		1.39316	1.06044									0.92284	1.14286
		1.16981	1.07292									0.942177	1.14255
		1.13559	1.32812									1.0933	1.1425
		1.22896	1.23433									1.01909	1.14242
		1.26141	1.15924									1.9267	1.14242
		1.44186	1.57322									2.2	1.14228
		1.12189	1.18972									1.49817	1.14208
		1.08777	1.14039									1.62605	1.14199
		1.08333	1.05229									1.65282	1.14199
		1.07229	1.11217									1.5302	1.14189
		1.51754	0.815789									1.03061	1.14176
		1.06053	1.11475									1.79808	1.14141
		1.2058	1.23058									1.38768	1.14114
		1.26277	1.29483									1.44828	1.14103
		1.08816	1.13251									1.57955	1.1408
		2.13208	1.3125									1.00496	1.14067
		1.25373	1.08824									1.2809	1.14062
		1.11561	1.01887									0.895616	1.1405
		1.06353	1.13226									1.26087	1.14047
		1.06322	1.08833									1.22475	1.14019
		1.0963	1.34471									1.10121	1.14015
		1.11331	1.15625									1.15714	1.14004
		1.96	0.990991									0.901235	1.13988
		1.1589	1.09302									0.978632	1.13959
		1.23077	1.07196									0.905155	1.13953
		1.77477	0.928571									1.18431	1.13946
		1.1145	1.13907									1.32143	1.13928
		1.18587	1.21614									0.961471	1.13919
		1.1828	1.02439									2.3806	1.1391
		1.25556	1.2306									1.2619	1.13907
		1.18478	1.12538									1.56497	1.13889
		1.04884	1.21803									1.55469	1.13881
		1.24503	1.14545									0.952255	1.1388
		1.43195	1.31034									0.882736	1.13878
		1.17614	1.08696									0.987179	1.13874
		1.15385	1.1355									0.749235	1.13846
		1.19064	1.17158									6.52941	1.1383
		1.03081	1.0041									1.17872	1.13818
		1.06513	1.03846									1.4	1.13793
		1.08707	1.20408									1.08	1.13777
		1.11439	1.175									0.954853	1.13776
		1.42105	1.2651									0.7975	1.13758
		1.35563	1.36723									0.851064	1.1375
		1.12921	1.09953									1.0198	1.1375
		1.22251	1.12836									0.965591	1.13735
		1.12437	1.10204									1.59236	1.1373
		1.50407	1.26385									1.16294	1.1372
		1.3622	1.10567									1.01809	1.13708
		1.22924	1.25568									1.20699	1.13706
		1.32374	1.17251									1.09756	1.13681
		1.09831	1.12619									3.18919	1.13667
		1.20222	1.06897									2.3622	1.13661
		1.18182	1.07246									1.05344	1.1366
		1.31405	1.12739									0.945295	1.13659
		1.41135	1.15517									1.28302	1.13656
		1.13027	1.29412									1.01061	1.13636
		1.20482	1.05312									2.14286	1.13609
		1.89286	1.40972									1.22456	1.13592
		1.62238	1.23443									2.97674	1.13587
		0.956701	1.13953									1.40553	1.13568
		1.42727	0.949438									1.00719	1.13568
		0.92562	1.34884									1.36634	1.13559
		1.06695	1.10926									1.61654	1.13547
		1.28205	0.764423									1.07733	1.13529
		1.05492	1.08696									3.40845	1.13514
		1.01961	0.989083									0.986696	1.13462
		0.712121	1.00847									1.02778	1.13449
		2.64151	2.17241									1.39493	1.13421
		1.52071	0.936759									0.971989	1.13399
		1.06904	1.09009									1.26042	1.13399
		1.19595	1.19613									5.51724	1.13393
		2.92857	1.38889									0.943182	1.13376
		1.20188	1.02013									1.63158	1.13376
		1.07989	1.2341									1.63362	1.13364
		1.08333	1.33108									1.15167	1.13363
		1.26442	1.33935									1.56364	1.13362
		1.04396	1.13483									1.15094	1.13333
		0.801587	0.509434									1.25368	1.13333
		1.20415	1.21429									1.57194	1.13333
		1.022	1.05869									1.11196	1.13315
		1.1725	0.97037									1.53	1.13311
		1.02055	1.18697									1.06364	1.13303
		1.17232	1.10599									1.25959	1.13299
		1.07111	1.08366									0.896104	1.13298
		1.72449	0.515385									1.72936	1.13291
		1.72917	0.887097									1.26033	1.13284
		1.09453	1.04797									0.720317	1.13272
		1.18919	1.26667									1.18586	1.13228
		1.16486	1.22026									0.849515	1.13228
		1.26966	1.39233									1.06461	1.13208
		1.26271	1.10112									1.19454	1.13208
		1.03084	1.08795									1.60573	1.13202
		1.44693	1.20814									1.24157	1.13193
		1.1434	1.18243									1.082	1.13191
		1.31278	0.996552									0.919355	1.13183
		1.15946	1.14712									1.18653	1.13166
		1.16992	1.1808									1.34699	1.13163
		1.15696	1.12713									0.930769	1.13137
		1.31534	1.21934									0.863636	1.13131
		0.993789	1.21714									1.5572	1.13131
		1.29752	0.829412									1.52695	1.13131
		1.17164	1.1609									1.632	1.13125
		1.24889	1.12928									1.53061	1.13125
		1.20461	1.13232									6.14706	1.13107
		1.20776	1.17284									0.845291	1.13105
		0.909091	0.884									1.51172	1.13103
		1.04213	1.17084									1.39932	1.13103
		1.17746	1.10515									1.14248	1.13102
		1.38164	1.25688									1.16582	1.13093
		1.48344	1.276									0.887363	1.13087
		0.776398	0.80303									1.6037	1.13081
		1.0303	1.35398									11.9412	1.13077
		1.03153	1.12378									1.05	1.13061
		1.50993	1.32014									0.994505	1.13057
		1.30317	1.11667									0.986434	1.13043
		1.19293	1.11005									3.34167	1.13043
		1.29167	1.29114									1.39752	1.13002
		1.08959	1.13758									1.2806	1.13
		1.40361	1.18467									1.28475	1.12991
		1.24528	1.44727									0.945799	1.12987
		1.08646	1.13152									1.22597	1.12981
		1.13522	1.19086									0.982456	1.12955
		1.22559	1.35754									0.866261	1.1295
		1.13092	1.00234									1.39275	1.12944
		1.39062	1.22064									1.81183	1.12934
		1.18452	0.825243									1.46259	1.12929
		1.2408	1.1995									1.32335	1.12921
		1.08434	1.20899									1.14047	1.12921
		2.94	0.65942									1.29178	1.12887
		1.04412	1.09808									0.956767	1.12869
		1.06684	1.16589									0.910387	1.12854
		1.4375	0.964824									1.75824	1.12853
		1.45498	1.45848									0.995074	1.12834
		1.36458	0.757576									1.69632	1.12821
		1.24645	1.23214									1.02055	1.12821
		1.10309	1.13453									1.62092	1.12808
		1.11563	1.1377									0.972067	1.12805
		0.989091	1.13345									1.00917	1.12791
		1.34643	1.29262									1.38192	1.12727
		1.08589	1.16566									1.2386	1.12721
		1.08	1.16755									0.919192	1.12687
		1.28692	1.05143									1.11568	1.12672
		1.04054	1.11531									1.02733	1.12661
		1.16491	1.0878									1.29893	1.12658
		1.03644	1.03774									1.04596	1.12651
		1.2827	1.25321									1.24533	1.12644
		1.13031	1.13208									1.25434	1.12632
		1.35829	1.08367									1.15181	1.12617
		1.6036	1.28302									0.991379	1.12613
		1.10682	1.09813									0.986667	1.12609
		1.1716	1.16447									1.00435	1.12589
		1.38384	1.37619									1.12355	1.12565
		1.07576	1.03529									1.28076	1.12539
		1.08094	1.26303									1.1641	1.12532
		1.20885	1.08515									1.94421	1.12531
		1.13107	1.11647									1.04308	1.1253
		1.1712	1.01499									2.14623	1.125
		1.11148	1.23301									0.974277	1.125
		1.14054	1.14894									1.00237	1.125
		1.02066	1.08939									1.0515	1.12472
		1.51042	1.0303									1.00221	1.1247
		1.44262	0.818713									0.787081	1.12466
		1.25385	0.766234									1.1844	1.12458
		0.922581	1.675									1.2063	1.12457
		1.27273	0.884615									1.38244	1.12434
		0.995885	1.09124									1.26934	1.12397
		1.1987	1.23284									1.24159	1.12384
		1.64356	1.52158									0.905956	1.1236
		1.272	1.28406									1.57143	1.12308
		1.17685	1.21563									1.04938	1.12308
		1.12434	1.13025									1.11722	1.12291
		1.08409	1.06036									1.06069	1.12256
		0.896552	1.12727									1.18	1.12245
		1.18219	1.00613									1.00508	1.12239
		0.991131	1.16097									0.857442	1.12228
		1.49383	0.805369									1.62058	1.12225
		1.1134	1.2									1.21011	1.12189
		1.04636	1.07297									0.868486	1.12188
		1.1632	1.21078									1.55927	1.12174
		1.10704	1.06114									1.14953	1.12174
		1.11811	1.09157									1.31518	1.12153
		1.57325	1.82906									1.53846	1.1215
		1.69565	1.09302									1.16832	1.12143
		1.29371	0.695238									1.13962	1.12113
		1.28571	1.24735									0.769821	1.121
		1.00917	1.04032									1.08764	1.12093
		1.23151	1.11549									1.54795	1.12092
		1.16014	1.40294									1.14021	1.12086
		1.10991	1.07209									1.493	1.12065
		1.10656	1.24324									1.33918	1.1206
		1.6092	0.794118									1.15909	1.12055
		1.66667	0.928571									1.31078	1.12051
		1.30035	1.18868									3.42241	1.12048
		1.08168	1.15066									1.27509	1.12037
		1.16427	1.19175									1.11656	1.12013
		1.5	1.5									1.21875	1.12
		1.15978	0.982979									1.10476	1.11989
		1.27957	1.49701									1.14045	1.11988
		1.27481	1.20222									0.948608	1.11987
		0.967391	1.05778									0.638767	1.11979
		1.22764	1.37722									1.23143	1.11966
		1.25862	0.883268									1.32374	1.11962
		1.2625	1.43265									1.47651	1.11957
		0.773006	1.02381									0.98708	1.11948
		1.30579	1.20991									1.06432	1.11947
		1.31683	1.06178									0.984018	1.11937
		1.14706	1.04783									0.416149	1.11932
		1.04267	1.03081									0.860789	1.11911
		0.937984	1.05351									2.60784	1.11905
		0.780142	0.855072									1.37247	1.11894
		1	1.07256									1.25402	1.11869
		1.20833	1.00457									1.01891	1.11864
		1.07887	1.08273									1.02948	1.11852
		1.19398	1.125									2.46809	1.11848
		1.33891	1.13456									0.835784	1.11838
		1.17422	1.06601									1.3028	1.11833
		1.11765	1.18826									1.276	1.11828
		1.09065	1.09312									1.14629	1.11826
		1.30224	1.14698									1.11357	1.11795
		1.02041	1.09809									1.00281	1.11785
		1.25926	1.19886									1.07342	1.11779
		1.15051	1.13646									1.02432	1.11765
		1.00463	1.1422									1.00905	1.11765
		1.18944	1.19524									1.04615	1.11752
		1.12034	1.24471									1.53503	1.11751
		1.33645	1.06145									1.43154	1.11746
		1.31304	1.14379									1.06321	1.11737
		1.032	0.940299									1.34903	1.11724
		1.24752	1.32022									2.35945	1.11712
		1.07925	1.08687									0.801619	1.11712
		1.43931	0.995935									1.67018	1.11707
		1.27419	1.26267									1.04531	1.11702
		1.15836	1.14558									1.01706	1.11698
		1.29252	1.06176									0.919492	1.11663
		1.16727	1.13542									0.934375	1.11656
		1.17699	1.1314									1.59	1.1165
		1.35664	1.22152									1.21988	1.11648
		1.67949	1.34653									1.55396	1.11642
		1.10247	1.20317									1.7433	1.11628
		1.16357	1.15025									1.42308	1.11622
		1.10623	1.17665									1.11894	1.11611
		0.98	0.961957									1.42547	1.11605
		0.969697	1.2619									1.06085	1.11602
		0.996855	1.04961									0.940887	1.1159
		1.30876	1.31475									1.37898	1.11583
		1.06667	1.10169									0.673016	1.11574
		0.940171	1.14286									1.33333	1.11572
		1	1.20305									1.14917	1.11566
		2.39706	0.764706									1.45596	1.11538
		1.21613	1.15476									0.892202	1.11527
		1.28772	1.15663									1.62551	1.11521
		1.11084	1.17745									1.28369	1.11515
		1.70707	1.04945									0.95086	1.11504
		1.02115	1.10846									1.71667	1.11498
		1.21148	1.23301									1.01304	1.11491
		1.30488	1.4375									1.01559	1.11488
		1.54867	1.78102									0.993994	1.11486
		1.39333	1.11055									1.23108	1.11483
		1.18605	1.07353									1.19241	1.11463
		1.26531	1.10195									1.41379	1.11446
		1.13904	1.13684									0.96817	1.11444
		1.09605	1.04009									1.26887	1.11441
		1.04566	1.14603									1.36721	1.11429
		1.01791	1.01818									1.11217	1.11429
		0.985714	1.13971									1.4095	1.11421
		0.934694	1.25284									1.01119	1.11416
		1.18803	1.17492									1.18325	1.11416
		1.06637	1.15315									0.751958	1.11392
		1.80328	1.01796									1.4784	1.11389
		0.97619	1.18797									1.07511	1.11387
		0.966942	1.03049									1.8871	1.11371
		1.1284	1.03207									1.10224	1.11302
		1.3642	1.00727									0.880814	1.11301
		1.07494	1.10119									1.13212	1.11301
		1.19808	1.27586									0.882641	1.11286
		1.11594	1.08642									0.708171	1.11284
		1.38235	0.92									1.28362	1.1128
		1.31818	1.23754									1.04471	1.11271
		1.10355	1.42415									1.21088	1.11268
		1.3125	0.985185									1.63839	1.1125
		1.18692	1.24									1.39583	1.1125
		1.25581	0.93									1.05376	1.11236
		0.988636	1.09756									1.54074	1.11233
		1.08182	1.11688									1.59239	1.1123
[truncated: 2,477 more rows]

## Sheet: Figure S4
Figure S4
cDNA made from GRwt, GRdim, GRmon high sort cell lines
Well	Primer Name	Sample	Thrsh Cycle Ct	Avg Ct
A01	mTSC22D3nsct	WT NT	28.17
A02	mTSC22D3nsct	WT NT	28.19	28.18
A03	mTSC22D3nsct	WT 1HRDX	25
A04	mTSC22D3nsct	WT 1HRDX	24.88	24.94
A05	mTSC22D3nsct	WT 2HRDX	24.75
A06	mTSC22D3nsct	WT 2HRDX	24.87	24.81
A07	mTSC22D3nsct	WT 4HRDX	24.74
A08	mTSC22D3nsct	WT 4HRDX	24.6	24.67
A09	mTSC22D3nsct	WT 6HRDX	24.87
A10	mTSC22D3nsct	WT 6HRDX	24.76	24.815
A11	mTSC22D3nsct	DIM NT	28.01
A12	mTSC22D3nsct	DIM NT	27.97	27.99
B01	mTSC22D3nsct	DIM 1HRDX	26.85
B02	mTSC22D3nsct	DIM 1HRDX	26.68	26.765
B03	mTSC22D3nsct	DIM 2HRDX	26.76
B04	mTSC22D3nsct	DIM 2HRDX	26.74	26.75
B05	mTSC22D3nsct	DIM 4HRDX	26.8
B06	mTSC22D3nsct	DIM 4HRDX	26.83	26.815
B07	mTSC22D3nsct	DIM 6HRDX	26.26
B08	mTSC22D3nsct	DIM 6HRDX	26.32	26.29
B09	mTSC22D3nsct	MON NT	28.25
B10	mTSC22D3nsct	MON NT	28.25	28.25
B11	mTSC22D3nsct	MON 1HRDX	28.49
B12	mTSC22D3nsct	MON 1HRDX	28.3	28.395
C01	mTSC22D3nsct	MON 2HRDX	27.83
C02	mTSC22D3nsct	MON 2HRDX	27.79	27.81
C03	mTSC22D3nsct	MON 4HRDX	28
C04	mTSC22D3nsct	MON 4HRDX	28.04	28.02
C05	mTSC22D3nsct	MON 6HRDX	27.82
C06	mTSC22D3nsct	MON 6HRDX	27.87	27.845
D01	mArl4dncst	WT NT	28.97
D02	mArl4dncst	WT NT	28.94	28.955
D03	mArl4dncst	WT 1HRDX	26.03
D04	mArl4dncst	WT 1HRDX	25.95	25.99
D05	mArl4dncst	WT 2HRDX	26.12
D06	mArl4dncst	WT 2HRDX	26.06	26.09
D07	mArl4dncst	WT 4HRDX	26.61
D08	mArl4dncst	WT 4HRDX	26.53	26.57
D09	mArl4dncst	WT 6HRDX	26.86
D10	mArl4dncst	WT 6HRDX	26.8	26.83
D11	mArl4dncst	DIM NT	28.71
D12	mArl4dncst	DIM NT	28.64	28.675
E01	mArl4dncst	DIM 1HRDX	27.98
E02	mArl4dncst	DIM 1HRDX	27.8	27.89
E03	mArl4dncst	DIM 2HRDX	28.82
E04	mArl4dncst	DIM 2HRDX	28.32	28.57
E05	mArl4dncst	DIM 4HRDX	29.11
E06	mArl4dncst	DIM 4HRDX	28.84	28.975
E07	mArl4dncst	DIM 6HRDX	28.57
E08	mArl4dncst	DIM 6HRDX	28.3	28.435
E09	mArl4dncst	MON NT	28.47
E10	mArl4dncst	MON NT	28.46	28.465
E11	mArl4dncst	MON 1HRDX	28.75
E12	mArl4dncst	MON 1HRDX	28.58	28.665
F01	mArl4dncst	MON 2HRDX	29.06
F02	mArl4dncst	MON 2HRDX	28.75	28.905
F03	mArl4dncst	MON 4HRDX	29.34
F04	mArl4dncst	MON 4HRDX	29.16	29.25
F05	mArl4dncst	MON 6HRDX	29.25
F06	mArl4dncst	MON 6HRDX	28.99	29.12
A01	betaActin#2	WT NT	14.34
A02	betaActin#2	WT NT	14.32	14.33
A03	betaActin#2	WT 1HRDX	14.18
A04	betaActin#2	WT 1HRDX	14.11	14.145
A05	betaActin#2	WT 2HRDX	14.5
A06	betaActin#2	WT 2HRDX	14.36	14.43
A07	betaActin#2	WT 4HRDX	14.53
A08	betaActin#2	WT 4HRDX	14.44	14.485
A09	betaActin#2	WT 6HRDX	14.42
A10	betaActin#2	WT 6HRDX	14.32	14.37
A11	betaActin#2	DIM NT	14.28
A12	betaActin#2	DIM NT	14.27	14.275
B01	betaActin#2	DIM 1HRDX	14.2
B02	betaActin#2	DIM 1HRDX	14.2	14.2
B03	betaActin#2	DIM 2HRDX	14.38
B04	betaActin#2	DIM 2HRDX	14.29	14.335
B05	betaActin#2	DIM 4HRDX	14.22
B06	betaActin#2	DIM 4HRDX	14.17	14.195
B07	betaActin#2	DIM 6HRDX	14.28
B08	betaActin#2	DIM 6HRDX	14.18	14.23
B09	betaActin#2	MON NT	13.98
B10	betaActin#2	MON NT	14.05	14.015
B11	betaActin#2	MON 1HRDX	14.1
B12	betaActin#2	MON 1HRDX	14.09	14.095
C01	betaActin#2	MON 2HRDX	14.12
C02	betaActin#2	MON 2HRDX	13.97	14.045
C03	betaActin#2	MON 4HRDX	14.08
C04	betaActin#2	MON 4HRDX	14.08	14.08
C05	betaActin#2	MON 6HRDX	14.21
C06	betaActin#2	MON 6HRDX	14.16	14.185
D01	SGKnsct#2	WT NT	25.64
D02	SGKnsct#2	WT NT	25.48	25.56
D03	SGKnsct#2	WT 1HRDX	22.17
D04	SGKnsct#2	WT 1HRDX	22.16	22.165
D05	SGKnsct#2	WT 2HRDX	22.27
D06	SGKnsct#2	WT 2HRDX	22.23	22.25
D07	SGKnsct#2	WT 4HRDX	22.25
D08	SGKnsct#2	WT 4HRDX	22.15	22.2
D09	SGKnsct#2	WT 6HRDX	22.72
D10	SGKnsct#2	WT 6HRDX	22.64	22.68
D11	SGKnsct#2	DIM NT	25.1
D12	SGKnsct#2	DIM NT	24.97	25.035
E01	SGKnsct#2	DIM 1HRDX	23.45
E02	SGKnsct#2	DIM 1HRDX	23.32	23.385
E03	SGKnsct#2	DIM 2HRDX	23.29
E04	SGKnsct#2	DIM 2HRDX	23.24	23.265
E05	SGKnsct#2	DIM 4HRDX	22.63
E06	SGKnsct#2	DIM 4HRDX	22.62	22.625
E07	SGKnsct#2	DIM 6HRDX	23.48
E08	SGKnsct#2	DIM 6HRDX	23.6	23.54
E09	SGKnsct#2	MON NT	25.14
E10	SGKnsct#2	MON NT	25.18	25.16
E11	SGKnsct#2	MON 1HRDX	24.52
E12	SGKnsct#2	MON 1HRDX	24.52	24.52
F01	SGKnsct#2	MON 2HRDX	24.77
F02	SGKnsct#2	MON 2HRDX	24.64	24.705
F03	SGKnsct#2	MON 4HRDX	24.78
F04	SGKnsct#2	MON 4HRDX	24.83	24.805
F05	SGKnsct#2	MON 6HRDX	24.92
F06	SGKnsct#2	MON 6HRDX	24.95	24.935
A01	Serpine1Nsct	WT NT	27.3
A02	Serpine1Nsct	WT NT	27.25	27.275
A03	Serpine1Nsct	WT 1HRDX	22.67
A04	Serpine1Nsct	WT 1HRDX	22.53	22.6
A05	Serpine1Nsct	WT 2HRDX	24.29
A06	Serpine1Nsct	WT 2HRDX	24.26	24.275
A07	Serpine1Nsct	WT 4HRDX	25.55
A08	Serpine1Nsct	WT 4HRDX	25.24	25.395
A09	Serpine1Nsct	WT 6HRDX	27.22
A10	Serpine1Nsct	WT 6HRDX	26.54	26.88
A11	Serpine1Nsct	DIM NT	26.17
A12	Serpine1Nsct	DIM NT	26.33	26.25
B01	Serpine1Nsct	DIM 1HRDX	25.41
B02	Serpine1Nsct	DIM 1HRDX	25.57	25.49
B03	Serpine1Nsct	DIM 2HRDX	26.77
B04	Serpine1Nsct	DIM 2HRDX	26.63	26.7
B05	Serpine1Nsct	DIM 4HRDX	27.19
B06	Serpine1Nsct	DIM 4HRDX	26.08	26.635
B07	Serpine1Nsct	DIM 6HRDX	27.37
B08	Serpine1Nsct	DIM 6HRDX	27.6	27.485
B09	Serpine1Nsct	MON NT	26.32
B10	Serpine1Nsct	MON NT	26.21	26.265
B11	Serpine1Nsct	MON 1HRDX	26.02
B12	Serpine1Nsct	MON 1HRDX	26.26	26.14
C01	Serpine1Nsct	MON 2HRDX	26.43
C02	Serpine1Nsct	MON 2HRDX	26.33	26.38
C03	Serpine1Nsct	MON 4HRDX	26.04
C04	Serpine1Nsct	MON 4HRDX	26.16	26.1
C05	Serpine1Nsct	MON 6HRDX	27.05
C06	Serpine1Nsct	MON 6HRDX	27.02	27.035
A01	Per1Nsct	WT NT	30.79
A02	Per1Nsct	WT NT	30.68	30.735
A03	Per1Nsct	WT 1HRDX	26.74
A04	Per1Nsct	WT 1HRDX	27.13	26.935
A05	Per1Nsct	WT 2HRDX	27.41
A06	Per1Nsct	WT 2HRDX	27.41	27.41
A07	Per1Nsct	WT 4HRDX	27.67
A08	Per1Nsct	WT 4HRDX	27.84	27.755
A09	Per1Nsct	WT 6HRDX	28.01
A10	Per1Nsct	WT 6HRDX	28.28	28.145
A11	Per1Nsct	DIM NT	29.92
A12	Per1Nsct	DIM NT	30.24	30.08
B01	Per1Nsct	DIM 1HRDX	28.07
B02	Per1Nsct	DIM 1HRDX	28.16	28.115
B03	Per1Nsct	DIM 2HRDX	28.63
B04	Per1Nsct	DIM 2HRDX	28.8	28.715
B05	Per1Nsct	DIM 4HRDX	28.34
B06	Per1Nsct	DIM 4HRDX	28.59	28.465
B07	Per1Nsct	DIM 6HRDX	28.86
B08	Per1Nsct	DIM 6HRDX	28.97	28.915
B09	Per1Nsct	MON NT	30.09
B10	Per1Nsct	MON NT	30.61	30.35
B11	Per1Nsct	MON 1HRDX	29.87
B12	Per1Nsct	MON 1HRDX	29.94	29.905
C01	Per1Nsct	MON 2HRDX	29.93
C02	Per1Nsct	MON 2HRDX	30.24	30.085
C03	Per1Nsct	MON 4HRDX	29.6
C04	Per1Nsct	MON 4HRDX	30.25	29.925
C05	Per1Nsct	MON 6HRDX	30.02
C06	Per1Nsct	MON 6HRDX	30.23	30.125

## Sheet: Figure S6a
Figure S6a
Input	C1-wt	C1-dim	C1-mon	C2-wt	C2-dim	C2-mon	C3-wt	C3-dim	C3-mon	C4-wt	C4-dim	C4-mon
3.39	6.93	2.96	1.99	7.18	5.92	3.86	4.98	6.93	4.34	5.13	5.69	4.72
3.16	8.4	4.21	2.16	5.79	3.92	3.04	4.41	6.21	3.51	5.3	6.13	4.63
3.77	8.07	4.84	3.77	6.63	4.91	3.03	3.82	6.12	3.38	5.28	5.87	4.58
3.44	8.66	4.22	2.95	4.86	3.76	2.34	2.98	5.86	2.12	5.63	5.86	4.54
3.03	7.58	4.56	3.02	6.39	5.57	3.74	3.86	5.93	3.91	5.65	5.83	4.48
2.74	7.41	4.76	2.84	6.65	5.92	4.46	4.16	5.78	2.43	5.89	6.33	4.48
2.24	7.07	2.96	1.57	7.18	5.36	3.87	3.86	5.62	3.45	4.78	5.37	4.4
2.59	6.65	3.03	2.41	6.52	5.53	2.89	4	5.58	3.98	4.41	4.14	4.38
3.75	7.83	5.27	3.04	5.86	5.32	3.41	3.46	5.6	3.01	4.97	5.94	4.41
3.36	6.63	3.98	2.91	6.08	4.68	2.75	3.82	5.56	2.96	4.91	5.05	4.26
2.67	7.17	4.15	2.9	5.73	4.74	2.95	3.48	5.55	2.12	4.91	4.44	4.26
1.93	6.22	3.61	2.67	6.35	5.11	3.58	3.79	5.43	3.72	4.7	5.21	4.3
3.9	6.71	4.64	3.53	6.49	4.54	2.77	3.61	5.41	3.88	4.94	5.34	4.28
3.42	7.45	4.5	2.78	6.46	4.55	3.6	3.72	5.31	2.8	5.14	5.06	4.15
2.5	6.3	2.56	1.93	5.86	4.24	3.42	3.46	5.33	3.27	5.27	5.65	4.31
3.32	6.54	4.01	2.9	6.91	5.24	3.59	3.86	5.32	3.29	4.74	5.08	4.21
2.95	6.67	4.68	3.05	6.21	5.37	3.67	3.81	5.29	3.15	5.07	5.04	4.18
2.73	6.76	4.58	2.18	6.69	6.08	3.93	3.49	5.28	3.25	5.52	5.52	4.23
3.44	6.21	3.67	2.73	4.47	2.62	1.79	3.51	5.19	2.8	5.29	5.85	4.18
3.69	6.63	3.59	3.05	6.16	4.26	2.51	3.01	5.06	2.55	4.77	4.66	4.12
3.09	6.53	2.89	1.95	6.05	6.56	4.66	3.53	5.12	3.17	5.04	5.37	4.2
3.01	6.47	4.5	2.49	6.35	4.56	2.96	2.99	5.11	2.26	4.88	5.99	4.15
2.58	5.18	2.76	2.31	6.55	5.78	2.05	3.4	5.01	2.58	5.01	5.72	4.16
2.58	7.37	4.26	2.88	5.76	4.12	2.36	3.35	4.94	3	5.11	5.32	4.13
3.68	6.43	3.78	2.57	4.08	3.23	2.52	3.29	4.94	2.48	5.53	6.09	4.14
2.9	7.19	3.71	2.32	6.66	6.02	4.06	3.13	4.75	2.79	4.78	4.78	4.15
2.62	6.64	2.9	2.75	5.01	3.89	2.85	3.05	4.88	2.66	5.16	5.8	4.15
3.66	6.44	2.96	2.62	6.54	5.69	3.66	3.44	4.88	2.36	4.92	4.53	4.15
1.4	5.06	1.63	1.42	6.53	4.94	3.11	3.27	4.89	2.58	5.56	5.66	4.1
3.18	7.08	4.33	2.33	5.41	4.11	2.85	3.12	4.82	1.86	4.95	5.28	4.07
3.34	6.17	3.17	2.02	6.32	4.8	3.12	2.9	4.67	3.43	5.25	6.06	4.1
2.47	6.96	3.22	1.99	6.29	5.73	4.17	3.1	4.75	2.5	4.99	5.65	4.03
3.45	4.23	2.28	2.56	5.35	4.34	2.88	2.87	4.65	2.43	4.41	5.2	4.08
2.68	6.19	3.36	2.01	5.35	4.13	2.45	2.92	4.72	2.4	4.7	4.63	3.92
2.06	5.5	3.88	2.34	4.88	3.53	1.98	2.01	4.57	2.81	4.59	5.43	4.06
3.56	5.73	2.92	1.86	7.02	5.9	3.95	2.92	4.53	2.43	5.07	4.76	4.08
2.08	5.94	3.51	2.1	5.17	4.3	2.82	2.73	4.57	1.99	5.3	5.12	4.04
3.11	6.05	3.22	2.64	5.35	3.55	2.94	2.76	4.67	2.73	4.54	4.93	3.99
2.3	5.82	2.84	1.97	5.39	4.56	2.83	2.75	4.68	2.57	4.91	5.27	3.9
2.7	6.65	4.51	2.34	4.23	3.39	2.25	3	4.53	3.11	5.06	4.6	4.01
3.26	5.47	3.05	2.54	6.17	4.77	3.84	2.67	4.57	2.46	4.65	5.17	4.08
1.83	7.26	4.54	2.8	4.33	3.24	2.46	2.82	4.5	2.21	4.21	4.47	4.04
1.86	5.22	2.31	1.93	5.37	4.19	2.76	3.08	4.53	2.27	4.95	5.82	4.04
3.57	7.03	4.01	2.8	4.93	4.26	2.58	2.59	4.49	2.63	4.85	5.02	3.99
2.03	6.1	3.54	1.99	5.96	3.84	2.93	2.76	4.59	1.78	4.23	4.88	4.05
2.94	5.5	3.33	2.16	5.49	3.53	3.04	2.78	4.19	2.75	5.34	5.85	4.06
2.19	6.36	2.1	2.31	5.05	3.59	2.51	3.07	4.52	3	4.85	5.22	4.04
2.55	7.7	5.23	3.25	4.42	3.62	2.44	2.88	4.49	2.41	4.46	5.17	3.95
2.76	6	2.73	2.62	4.93	3.33	2.83	2.87	4.5	2.35	4.7	4.9	3.99
1.93	7.92	3.49	2.05	5.81	4.46	3.17	2.89	4.36	2.86	4.78	4.6	3.95
1.24	5.64	1.87	1.72	4.82	3.23	2.7	3.01	4.45	3.07	5.18	5.68	3.92
3.05	6.34	3.47	2.35	5.22	4.56	2.88	2.52	4.38	2.27	4.92	4.71	3.92
3.17	6.26	3.65	2.96	5.69	4.49	2.09	2.85	4.31	2.59	4.13	4.71	3.84
2.69	6.7	2.89	3.11	4.12	4.13	1.45	2.81	4.37	2.5	4.36	5.46	4
3.12	5.43	3.05	2.65	4.37	3.23	2.24	2.32	4.34	2.33	4.36	3.98	3.96
2.09	5.28	2.3	2.14	6.28	4.49	3.9	2.65	4.29	2.45	4.81	5.35	3.95
3.29	7.19	5	3.44	4.96	3.34	2.59	2.73	4.36	2.73	4.32	4.55	3.84
2.9	6.99	3.94	2.81	5.8	5.22	3.19	2.63	4.28	3.07	4.98	5.56	3.99
1.56	5.11	2.52	2.34	4.32	3.23	2.67	2.44	4.37	2.34	4.35	5.45	3.97
3.33	6.38	4.53	3.2	4.3	3.26	2.62	2.86	4.32	2.23	4.9	5.34	3.93
2.87	4.55	2.63	2.47	4.98	3.9	2.51	2.96	4.37	2.43	5.07	4.27	3.96
2.2	7.33	2.15	2.48	4.83	3.39	2.42	2.16	4.32	2.36	4.02	3.88	3.9
3.59	6.61	3.9	2.95	4.59	2.71	1.78	2.58	4.03	2.54	4.85	4.52	3.83
3.5	5.98	3.2	2.49	5.77	5.66	3.53	2.52	4.34	2.5	6	5.52	3.79
2.27	7.31	3.55	2.49	5.71	4.35	3.23	2.41	4.37	1.35	4.94	5.43	3.84
2.68	5.56	1.96	1.7	5.65	4.83	2.94	2.66	4.17	2.46	4.63	5.57	3.96
2.91	5.84	2.1	2.39	4.66	3.75	2.72	2.75	4.34	2.77	6.22	4.67	3.94
1.85	6.17	3.13	1.72	5.34	4.36	3.41	2.41	4.24	2.44	4.61	4.1	3.94
2.25	5.74	3.65	2.66	6.26	5.54	3.38	2.6	4.28	2.35	4.13	3.84	3.94
2.19	6.33	2.33	1.58	5.85	4.1	2.82	2.47	4.16	2.62	4.29	5.13	3.9
2.37	6.09	3.34	2.73	7	5.24	3.69	2.3	4.11	2.31	4.58	5.33	3.89
2.13	7.08	3.19	3.08	6.63	5	2.89	2.38	4.25	2.5	4.65	5.02	3.81
2.76	5.22	2.41	2.34	5.69	4.46	3.19	2.59	3.97	2.66	4.7	5.66	3.92
2.13	5.71	2.7	2.1	4.37	2.84	2.39	2.43	4.16	2.59	4.4	4.62	3.85
2.62	6.62	4.37	2.5	5.35	3.87	1.81	2.7	4.26	2.31	3.79	4.46	3.86
2.69	5.68	3.45	2.71	5.29	4.36	2.88	2.36	4.18	2.51	4.67	4.91	3.91
3.41	5.32	3.43	3.21	5.27	3.49	2.14	2.47	4.19	2.86	3.95	4.86	3.87
2.31	6.29	3.8	2.69	5.35	4.02	2.71	2.38	4.06	2.65	4.07	4.46	3.91
3.31	5.37	3.01	2.76	4.56	4.38	2.76	2.23	4.03	2.02	5.23	5.78	3.79
2.36	6.51	3.38	2.13	4.96	4.13	3.18	2.6	4.14	2.31	4.32	5.2	3.88
2.76	5.18	3.37	2.66	4.87	3.68	2.72	2.39	4	2.49	4.73	5.49	3.86
2.15	5.56	3.46	2.58	4.69	3.32	2.27	2.15	4.11	2.02	4.48	4.58	3.87
3.09	6.67	3.57	2.71	4.27	3.33	2.57	2.07	3.89	2.16	4.01	4.73	3.84
2.72	5.16	3.6	2.44	4.18	2.27	2.11	2.27	4.03	2.57	4.46	4.77	3.82
2.95	5.67	3.52	2.88	4.18	2.91	2.03	2.23	3.97	1.78	4.18	4.09	3.81
3.07	5.24	2.68	2.21	4.64	3.74	2.69	2.49	3.97	2.59	4.26	4.4	3.79
2.8	6.09	3.83	2.55	6.51	4.9	4.26	2.64	4.05	2.82	4.6	5.21	3.84
2.68	5.39	3.43	2.43	5.86	5.03	2.49	2.57	4.06	2.73	4.44	5.07	3.84
2.26	6.58	2.19	1.57	6.91	5.5	3.95	2.44	3.89	2.19	4.83	5.02	3.87
2.01	5.31	2.1	1.88	6.27	4.43	3.17	2.51	4.08	2.07	4.9	5.43	3.6
3.94	5.61	3.49	3.2	4.82	4.27	3.13	2.51	3.8	2.18	4.86	5.43	3.83
2.38	6.43	1.68	2.08	5.61	5.22	3.51	2.42	4.02	2.57	4.19	4.21	3.78
1.97	4.88	1.51	1.56	4.28	3.29	2.78	2.6	4	2.6	5.11	4.64	3.82
3.57	6.36	3.66	3.3	4.5	3.14	2.36	2.46	3.97	2.62	4.45	4.91	3.79
2.82	7.39	3.42	2.37	5.35	4.84	3.76	2.55	4.02	2.48	4.64	4.96	3.68
2.37	5.08	2.48	1.61	5.3	4.28	2.96	1.86	3.84	1.72	4.86	5.36	3.71
2.6	6.93	2.72	2.9	3.65	2.64	1.8	2.39	3.93	2.24	4.6	5.45	3.78
3.03	6.53	4.36	2.74	5.57	4.39	2.33	2.11	3.74	1.11	3.91	4.43	3.79
3.58	4.93	3.07	2.12	5.98	5.92	3.76	2.5	3.78	2.61	4.73	5.62	3.83
1.99	6.18	2.7	2.19	5.61	5.38	3.14	2.29	3.93	2.01	4.79	5.18	3.72
2.88	6.37	3.38	2.11	5.71	3.96	2.89	2.34	3.9	2.5	4.68	5.58	3.81
3.12	5.43	2.85	2.67	4.55	3.07	1.95	2.07	3.87	1.73	4.21	5.28	3.8
1.67	6.03	3.84	1.99	5.42	4.1	2.56	1.97	3.64	1.81	3.86	4.68	3.84
2.51	6.94	4.35	2.88	5.29	3.69	2.5	1.92	3.87	2.23	4.6	4.96	3.74
2.29	4.57	1.99	0.99	4.22	4.22	2.86	2.62	3.82	2.04	4.44	5.45	3.73
3.29	6.71	4.71	3.07	4.59	3.71	2.88	2.21	3.82	2.08	4.97	4.9	3.81
2.57	5.4	2.56	2.45	4.61	2.68	2.99	2.52	3.9	2.52	3.97	3.98	3.66
2.24	5.31	2.81	1.98	4.73	3.83	2.52	2.2	3.9	2.47	4.75	5.09	3.72
2.3	7.32	3.38	2.24	6.56	5.28	2.57	2.3	3.85	2.24	5.05	4.96	3.7
3.03	5.06	3.33	2.39	5.25	4.25	2.82	2.27	3.81	2.59	4.53	4.71	3.76
2.06	5.94	3.43	1.88	4.6	3.11	1.38	2.24	3.79	2.56	4.83	5.24	3.69
3.66	6.24	3.9	2.99	4.92	4.91	2.17	2.13	3.67	2.45	4.76	5.26	3.8
2.56	5.58	3.16	2.6	5.08	4.16	3.28	2.12	3.77	2	4.11	4.72	3.78
1.59	5.95	3.19	2.42	4.34	2.96	1.79	2.16	3.79	1.93	4.6	4.95	3.69
2.23	6.38	3.17	2.32	5.67	4.24	2.34	2.09	3.89	2.1	4.59	4.52	3.78
2.84	4.72	2.72	2.39	5.58	4.62	2.84	2.11	3.74	1.81	4.14	4.58	3.81
2.2	6.56	2.84	2.24	5.54	5.08	3.84	2.24	3.79	1.73	4.91	5.64	3.76
1.8	6.7	3.71	2.35	5.22	3.73	2.56	2.24	3.58	2.02	5.08	4.93	3.71
2.38	4.87	2.43	2.27	5.01	5.21	3.51	2.28	3.72	2.48	4.22	3.22	3.72
1.86	6.58	4.09	2.49	5.22	4.01	2.84	1.61	3.53	2.26	4.37	4.7	3.76
1.75	5.62	2.48	1.65	4.95	5.21	3.49	2.6	3.7	2.57	4.5	4.84	3.74
1.38	5.37	1.89	1.23	4.75	3.84	2.53	2.32	3.76	2.04	4.83	4.8	3.73
2.77	6.71	3.05	1.99	5.29	4.34	3.04	2.31	3.72	2.03	4.53	4.26	3.73
3.57	4.83	2.7	2.5	4.58	4.05	2.92	1.85	3.64	2.08	4.92	4.5	3.78
2.62	3.91	1.82	2.15	4.15	3.33	2.75	1.78	3.66	2.3	4.58	4.27	3.74
3.15	5.83	2.85	2.29	5.07	3.49	3.14	1.91	3.67	2.36	4.8	5.08	3.68
2.59	5.42	2.76	1.99	4.98	4.02	3.62	2.07	3.51	2.5	4.06	4.69	3.76
2.67	5.84	2.98	2.52	5.58	4.39	2.96	2.23	3.64	2.3	3.5	4.08	3.74
2.53	5.43	2.24	1.33	5.69	5.54	3.75	2.12	3.63	2.03	4.92	4.34	3.74
2.21	3.88	2.23	2.08	4.17	3.39	2.41	2.05	3.46	2.31	4.68	5.38	3.77
1.88	5.09	3.27	2.07	5.12	4.19	3.05	2.01	3.38	2.3	4.24	4.68	3.68
2.26	5.87	3.18	2.45	5.03	3.85	2.7	2.32	3.51	2.4	4.33	5.16	3.66
1.81	5.78	2.07	1.6	4.52	2.84	2.6	1.6	3.56	2.33	4.2	4.52	3.67
2.21	5.85	2.62	0.97	3.61	2.95	1.69	1.94	3.37	2.34	4.49	5.57	3.68
2.53	5.27	3.09	2	4.9	3.36	2.02	2.2	3.53	2	4.51	4.29	3.65
2.09	4.75	2.1	1.77	4.31	2.97	2.37	1.92	3.6	1.93	4.51	5.43	3.76
2.55	5.13	2.74	1.97	4.41	3.23	2.02	2.16	3.51	1.33	4.38	4.17	3.64
3.03	5.84	3.25	2.7	5.61	5.58	4.45	1.92	3.27	2.37	3.66	5.64	3.7
2.95	5.39	3.65	2.78	5.48	4.12	2.12	1.85	3.46	1.68	4.84	5.67	3.6
2.96	6.03	3.92	2.42	5.25	5.51	3.76	1.89	3.36	1.66	4.29	4.53	3.74
1.42	6.07	3.31	2.05	4.51	3.28	2.51	1.51	3.33	2.18	4.32	4.65	3.6
3.06	7.31	3.79	3.29	4.4	3.78	2.12	2.14	3.37	1.94	4.46	5	3.7
2.82	6.55	3.5	2.95	4.66	3.12	2.41	1.8	3.22	2.18	4.49	5.18	3.63
2.08	5.48	1.92	1.35	4.71	4.12	2.7	2.06	3.37	2.08	4.26	4.25	3.66
1.82	4.97	1.43	1.37	5.38	4.73	3.47				3.73	5.2	3.7
2.15	5.38	2.36	2.15	6.14	4.42	3.04				4.51	5.09	3.69
2.92	4.52	2.22	1.6	4.43	2.96	2.51				4.33	4.52	3.59
3.34	6.8	3.33	2.41	5.34	3.94	2.43				4.48	4.97	3.52
2.4	5.3	3.19	2.78	5.3	3.54	2.07				4.72	5.64	3.66
1.81	5.25	3.29	2.29	5.71	4.28	3.21				5.12	4.97	3.67
2.78	5.05	2.97	2.1	3.92	2.54	2.3				4.08	4	3.61
2.49	4.9	2.35	2.2	3.96	2.5	2.14				4.08	4.98	3.68
1.46	4.78	0.54	1.43	4.05	3.06	1.25				4.19	4.1	3.67
3.23	6.55	3.85	2.34	5.7	5.88	3.91				4.14	4.34	3.66
3.13	6.66	4.24	3.11	5.14	4.85	2.83				6.24	5.94	3.65
1.93	5.37	2.4	1.83	4.18	3.31	2.37				4.46	4.73	3.54
2.17	3.89	1.89	2.33	4.58	3.99	2.98				4.86	4.81	3.64
2.55	4.92	2.07	2.02	4.9	3.41	2.53				4.18	5.03	3.6
2.3	4.96	3.14	2.94	4.78	4.49	3.66				4.76	5.3	3.51
3.06	5.39	2.43	2.22	5.2	4.19	3.34				4.27	4.39	3.48
3.1	5.06	2.6	2.44	4.89	4.33	3.24				4.5	5.39	3.61
2.25	5.31	2.45	2.85	4.53	3.1	2.69				3.64	4.2	3.52
2.81	5.69	3.05	3.08	4.54	5.2	3.25				5.16	5.61	3.49
3.06	6.43	3.05	1.93	3.94	3.49	2.37				4.17	5.07	3.53
2.71	6.25	2.5	2.59	5.12	4.81	3.41				4.14	4.53	3.59
2.53	5.25	3.2	2.41	4.04	2.84	2.18				4.1	3.58	3.46
2.64	5.24	3.14	2.46	5.12	4.82	3.29				3.67	4.32	3.62
2.5	5.93	2.42	2.24	4.48	2.74	1.91				3.75	5.01	3.63
2.62	4.47	2.61	1.89	4.53	4.39	2.52				4.09	4.76	3.59
2.66	6.43	3.39	2.33	4.27	4.4	3.12				4.67	5.19	3.52
2.76	5.78	2.5	2.17	4.5	3.38	2.85				3.39	5.06	3.47
1.38	5.4	3.2	1.69	5.2	3.87	1.87				4.97	4.83	3.57
2.32	4.97	2.8	2.6	3.79	3.23	2.32				6.79	5.6	3.59
2.84	5.2	2.97	2.38	4.77	5.39	3.85				4.41	4.94	3.55
2.38	6.81	4.65	2.97	4.66	3.67	2.72				5.99	4.17	3.61
2.72	5.64	2.82	2.61	3.86	3.29	1.93				4.36	4.61	3.55
2.18	4.26	2.28	1.81	6.43	5.03	2.57				4.49	4.78	3.55
2.58	5.54	2.71	2.31	4.23	3.23	2.91				3.98	4.11	3.49
2.21	5.64	2.82	1.76	3.72	2.97	1.65				4.65	5.45	3.52
2.64	5.24	2.4	1.96	5.54	5.56	3.78				4.1	4.87	3.44
2.22	6.29	2.69	2.02	5.29	3.61	2.24				3.32	3.67	3.56
2.35	4.96	2.39	1.76	4.63	3.99	2.61				3.74	4.73	3.51
2.5	5.49	1.87	1.56	5.06	3.18	2.76				4.36	5.45	3.59
2.73	5.48	2.97	2.22	5.18	4.41	3.64				4.29	4.4	3.47
2.74	5.36	3.11	1.98	4.16	2.8	1.92				4.05	4.87	3.45
2.51	5.27	3.67	2.88	5.81	5.55	3.69				5.2	5.4	3.4
2.38	6.87	2.25	1.5	4.91	4.6	4.1				4.57	5.41	3.55
2.79	5.36	2.53	2	4.89	4.13	3.21				4.36	5.19	3.51
2.02	5.26	1.7	2.36	5.66	5.63	4.4				4.13	3.49	3.48
3.07	6.33	2.44	1.78	4.46	4.19	3.06				4.36	5.58	3.49
2.74	4.93	1.58	1.68	5.58	4.25	3.8				4.4	4.87	3.53
2.41	5.05	2.97	2.26	6.06	4.16	2.39				3.86	4.59	3.53
3.47	6.42	3.9	3.51	3.81	2.75	1.98				4.13	4.43	3.47
2.91	4.61	2.97	1.8	4.47	3.22	2.39				4.86	5.43	3.52
1.86	6.64	4.56	3.51	4.05	3.8	2.04				3.88	4.42	3.58
2.66	5.83	2.9	2.52	5.67	4.86	4.15				4.65	5.59	3.46
1.8	5.3	1.51	1.47	3.77	4.89	2				4.96	5.46	3.53
2.13	4.76	1.88	2.06	4.17	3.07	2.31				3.76	3.5	3.51
1.99	4.79	1.97	1.56	5.31	4.86	3.67				4.83	3.88	3.57
1.15	5	1.83	1.21	3.88	3.29	2.71				4.36	4.23	3.54
2.66	6.2	2.67	2.08	5.36	4.6	1.56				3.45	4.77	3.49
1.73	5.54	3.38	2.03	5.04	4.89	3.91				4	4.45	3.53
3.04	5.6	2.87	2.7	4.9	3.38	2.48				4.27	5.08	3.52
2.12	5.75	2.51	1.56	4.83	3.65	2.56				3.93	3.84	3.44
2.35	5.82	1.72	1.5	5.04	3.74	3.12				4.84	5.29	3.54
2.48	5.13	3.47	2.65	4.29	4.29	3.28				4.94	5.47	3.54
2.87	6.39	3.41	1.66	4.22	2.76	1.85				5.13	4.1	3.55
3.18	6.14	3.22	2.88	5.19	3.84	2.67				4.05	4	3.47
1.89	3.94	2.32	1.31	4.56	4.04	3.07				3.78	3.32	3.44
1.94	4.06	1.96	1.5	4.72	3.52	2.85				4.25	4.32	3.49
2.1	4.35	2.96	2.12	4.89	4.6	3.22				4	5.04	3.4
2.92	5.99	3.68	3.31	5.09	3.79	2.85				4.36	4.35	3.45
2.5	6.32	3.52	3.03	4	3.29	1.86				4.1	5.25	3.44
2.01	6.26	2.24	2.13	4.81	5.73	1.35				4.21	5.34	3.5
3.05	6.59	4.07	2.77	3.81	3.99	2.89				4.44	4.96	3.44
2.33	6.57	3.21	2.16	5.49	4.76	3.44				4.26	5.12	3.31
1.27	4.78	2.44	1.59	4.82	2.91	1.17				4.35	4.15	3.43
2.2	6.07	2.16	2.65	4.87	3.81	2.25				4	4.73	3.5
1.74	4.41	2.47	2.34	4.55	4.56	2.28				3.79	4.28	3.47
2.17	3.84	1.97	1.31	4.84	4.22	2.66				4.13	3.87	3.4
2.31	6.73	3.37	1.53	5.95	6.16	2.55				3.81	5.19	3.4
1.73	4.44	1.75	1.66	5.49	5.38	4.06				3.74	3.42	3.48
2.96	6.29	2.92	1.91	4.43	2.77	2.2				4.18	5.1	3.43
1.61	6.68	3.81	2.14	5.19	3.44	2.65				6.77	4.74	3.41
2.08	4.94	1.82	2.03	4.59	4.49	2.67				3.75	4.26	3.46
2.46	5.21	2.22	1.82	4.53	4.78	3.47				5.57	5.13	3.41
2.22	5.34	2.28	2.19	4.24	2.54	2.37				4.25	4.09	3.44
2.42	5.1	1.96	2.11	4.42	3.18	2.8				4.67	5.14	3.46
3.09	5.23	3.27	2.89	4.72	5.47	3.87				4.22	5.08	3.34
2.52	5.26	3.05	2.89	4.44	3.55	2.12				4.46	4.94	3.41
1.99	5.12	2.32	2.09	4.39	3.03	2.44				3.66	4.02	3.47
1.6	4.59	2.05	1.27	3.91	2.76	2.46				4.44	4.57	3.26
3.71	5.59	3.12	2.64	5.36	4.86	4.09				3.96	4.8	3.31
1	4.87	1.93	2.19	4.3	3.64	2.86				4.2	5.53	3.4
2.23	4.95	2.85	1.62	4.06	2.62	2.41				4.18	4.07	3.4
1.82	4.77	2.15	1.52	4.86	3.57	2.35				3.88	3.81	3.4
1.48	6.75	2.86	2.14	5.66	6.08	4.22				4.18	4.79	3.29
3.02	5.4	2.79	1.95	4.43	3.79	2.92				3.74	4.2	3.44
2.1	5.41	3.27	2.1	4.46	2.69	2.35				3.88	3.53	3.36
3.07	5.25	3.11	2.85	4.1	2.65	2.39				3.6	4.53	3.28
1.57	4.69	1.81	2.34	5.17	5.01	3.93				4.28	4.71	3.39
2.08	6.18	3.05	2.19	4.9	4.71	3.39				3.72	4.72	3.25
2.35	4.76	2.58	2.93	4.77	4.92	2.64				3.57	4.63	3.31
3.18	6.08	2.92	2.88	4.48	2.78	2.55				3.3	3.93	3.29
2.41	4.07	1.52	2.21	4.55	3.28	3.04				4.1	4.36	3.26
1.32	6.23	2.07	1.82	4.01	3.14	2.53				3.91	4.3	3.3
2.7	4.73	2.99	2.58	3.96	2.06	2.16				3.23	4.1	3.33
1.82	4.44	2.92	1.39	4.43	3.32	2.49				3.7	4.2	3.34
2.17	4.31	2.32	0.96	3.9	2.48	1.8				4.51	4.76	3.3
2.44	3.59	1.78	1.77	4.32	3.47	2.55				3.58	4.58	3.32
2.02	4.56	0.98	1.87	4.79	5.1	3.03				4.26	5.29	3.37
3.05	4.25	2.01	1.89	4.76	3.45	3.04				4.21	4.3	3.27
2.5	4.24	1.92	1.59	5.04	5.31	3.53				3.8	3.93	3.33
2.01	5.41	3.75	2.42	5.21	4.31	4.18				3.76	4.14	3.29
2.39	4.54	2.19	2.77	4.88	5.58	3.96				4.2	4.6	3.21
2.05	5.1	2.19	1.58	4.88	3.47	2.46				4.89	5.41	3.35
2.72	4.42	2.2	1.31	5.78	5.61	4.06				3.52	3.65	3.34
1.74	5.06	2.25	1.31	3.94	3.06	1.45				3.67	5.2	3.28
2.68	5.92	3.56	3.04	3.45	3.04	2.99				4.08	3.83	3.35
2.05	5.58	3.66	1.72	4.56	5.03	3.62				3.49	4.38	3.2
2.54	4.92	2.94	2.43	4.7	5.57	3.51				3.54	4.12	3.24
2.04	4.83	1.89	1.58	4.88	3.14	2.2				4.14	5.02	3.33
1.22	3.21	1.18	1.17	4.5	4.06	2.49				3.87	4.47	3.11
1.53	4.85	3.17	2.26	3.81	2.69	2.25				3.66	4.21	3.33
2.58	5.13	2.46	1.65	3.55	3.15	1.62				4.06	4.36	3.26
2.15	5.12	2.41	1.95	4.53	3.43	2.68				3.95	3.98	3.36
1.9	4.48	1.43	1.65	5.02	4.52	3.23				4.74	4.99	3.33
2.51	5.61	3.44	2.56	4.53	2.68	2.27				3.9	4.96	3.19
2.63	5.76	3.09	2.48	4.07	4.56	2.09				3.04	3.84	3.26
2.48	5.88	1.89	1.79	4.75	3.64	2.06				3.87	4.84	3.27
3.08	5.36	2.94	3.13	4.46	4.9	3.5				3.49	4.65	3.31
2.84	5.04	1.77	2.26	5.32	4.56	2.89				6.21	4.48	3.28
2.47	4.07	1.56	1.24	4.32	3.99	2.29				4.26	4.48	3.11
2.23	4.18	1.83	1.09	5.97	5.99	3.87				3.59	4.13	3.31
1.8	4.9	2.05	2.24	5.64	4.11	2.58				3.69	3.88	3.31
2.46	4.07	2.65	2.18	3.62	2.83	2.4				4.07	5.17	3.26
2.54	4.71	1.79	1.54	5.22	4.46	3.02				4	4.04	3.29
1.96	5.06	2.24	2.13	4.31	4.48	3.01				3.93	4.52	3.32
3.57	5.41	2.82	2.59	5.77	5.52	3				4.17	4.36	3.27
2.14	4.66	1.9	2.09	4.11	3.61	2.59				3.43	3.53	3.16
2.07	5.79	3.33	2.08	5.82	4.31	2.54				2.72	4.09	3.26
2.57	6.03	3.64	2.69	4.5	3.51	2.31				4.24	5.14	3.21
2.68	5.75	3.68	3.07	4.55	3.41	2.52				4.65	4.57	3.27
2.65	5.3	1.89	1.96	4.29	2.57	2.12				3.25	3.99	3.23
1.6	4.83	2.14	1.65	4.61	3.69	2.56				2.45	3.79	3.23
2.05	6.03	3.68	2.17	4.39	4.6	2.79				3.27	4.24	3.19
2.94	3.94	1.68	2.23	5.17	4.96	4.08				5.31	4.57	3.2
1.52	5.64	3.94	3.33	4	2.2	1.79				3.62	5.33	3.22
2.65	3.84	2.1	1.9	4.01	2.29	1.99				3.86	4.36	3.15
2.68	5.87	3.86	2.76	4.65	4.39	3.33				4.52	3.61	3.21
0.97	5.77	3.81	1.55	5.03	5.22	3.61				3.18	3.23	3.25
2.3	4.42	2.48	1.56	4.32	4.62	2.7				4.01	5.05	3.2
1.59	4.76	2.21	1.3	4.84	4.73	3.39				3.46	4.35	3.22
2.96	4.75	2.59	2.63	4.65	3.85	2.51				3.58	4.35	3.22
2.77	6.22	2	2.43	4.12	3.44	2.18				4.06	4.65	2.98
1.95	3.75	2.08	1.72	4.51	3.52	2.51				3.68	4.21	3.25
2.15	5.77	3.85	3.13	4.95	4.59	3.71				3.31	4.31	3.17
1.5	5.9	2.48	1.54	5.09	3.74	3.15				3.36	3.2	3.01
2.45	6.41	2.84	1.99	4.7	5.65	3.45				3.44	5.37	3.16
2.34	4.63	2.53	1.11	4.5	4.41	3.54				3.65	4.63	3
1.77	4.26	1.68	1.66	3.98	2.74	2.24
2.33	4.49	2.27	1.45	4.9	2.91	2
2.36	4.73	1.91	1.34	3.77	2.42	1.32
2.55	4.78	2.54	1.81	5	4.23	3.22
2.11	4.9	1.32	2.09	4.91	4.66	3.36
2.09	6.96	2.76	1.47	4.27	3.49	2.13
1.89	6.12	3.74	2.05	4.62	4.59	2.43
1.92	5.68	2.48	2.42	3.89	2.62	2.21
2.89	4.73	2.21	2.4	3.96	3.21	1.97
1.46	5.79	3.1	2.43	3.69	2.58	1.78
2.49	5.31	2.57	1.89	4.87	3.67	2.91
2.2	3.77	1.71	1.37	4.48	3.73	2.95
1.09	4.62	1.89	1.46	5.27	3.38	0.98
2.89	4.2	2.3	2.99	4.16	3.14	2.27
0.82	5.86	1.88	1.92	3.62	4.22	3.44
1.93	4.32	1.78	1.29	6	4.46	3.38
1.96	4.85	1.91	1.8	4.84	4.01	2.8
1.71	5.16	2.52	2.01	4.76	3.42	2.58
2.11	5.54	2.23	1.58	4.94	3.58	2.46
3.11	5.22	2.43	2.15	4.69	3.23	2.83
2.01	4.93	2.69	2.07	4.41	3.17	3.18
2.58	4.77	2.15	2	3.47	2.08	1.45
2.38	4.12	2.13	2.21	5.26	5.95	4.2
1.88	3.75	1.96	1.74	5.1	4.98	3.7
2.05	3.45	1.85	2.27	5.08	4.34	3.03
1.17	4.62	1.77	1.44	5.21	3.97	1.84
2.22	5.6	1.18	1.95	4.52	4.39	3.15
2.71	5.06	2.66	2.11	4.98	3.19	2.58
2.19	4.29	1.93	1.71	4.68	2.81	1.84
2.63	5.14	2.2	1.91	5.65	4.38	3.57
2.59	5.36	2.5	2.36	4.45	3.88	2.75
1.27	4.66	2.55	0.79	4.44	3.8	3
1.59	4.63	1.66	1.42	5.95	6.08	4.79
1.85	4.37	2.29	1.01	3.96	3.2	2
2.59	4.88	2.34	2.11	3.76	3.08	2.08
1.28	5.95	2.82	1.32	4.1	3.4	2.57
3.01	5.17	2.64	2.58	3.44	2.31	1.64
2.4	5.17	3.35	3.17	5.1	3.05	2.04
2.15	4.63	1.84	1.55	4.24	2.56	2.06
2.68	5.27	2.66	1.92	5.82	4.25	3.44
1.91	3.99	2.17	1.92	4.73	4.84	3.65
1.84	4.87	1.9	2.15	4.01	4.21	2.62
2.69	5.04	3.09	2.3	4.16	2.91	2.57
1.95	4.21	2.13	1.73	4.81	3.8	2.74
2.26	5.96	2.76	2.23	4.72	3.6	2.34
2.63	5.55	2.81	2.75	4.24	2.95	2.35
2.35	5.08	2.18	2.04	4.11	3.09	2.5
2.36	4.17	2.26	2.71	4.94	3.95	3.27
2.25	4.49	2.71	1.95	5.56	4.71	3.48
1.89	3.66	1.56	1.98	4.47	3.03	2.51
1.54	4.79	1.91	0.93	4.84	3.12	2.2
2.14	5.5	2.16	2.59	4.3	3.8	2.94
2.14	4.63	2.45	2.09	3.51	3.53	2.13
2.3	4.86	2.64	1.99	4.15	3.15	2.69
2.32	6.25	2.17	2.36	4.75	4.19	2.66
1.91	4.78	2.69	2.68	5.06	4.82	3.54
3.09	5.14	1.93	1.8	4.88	3.34	3.12
1.21	5.76	2.92	1.82	4.6	3.27	2.74
1.83	5.64	2.51	1.74	5.01	3.31	3.01
3.13	4.93	2.9	2.17	4.67	3.05	2.76
3	5.09	2.35	2.31	4.67	2.94	2.66
2.65	3.67	1.99	2.17	4.34	2.48	2.42
2.33	5.36	3.12	3.02	5.37	3.75	2.91
2.15	5.92	2.69	2.6	4.35	2.8	2.65
2.29	3.76	2.01	1.63	3.86	2.72	2.46
2.63	4.47	2.52	1.92	4.72	4.78	3.3
2.2	4.27	2.01	1.76	4.09	2.46	1.89
1.85	5.08	3.06	3.28	5.27	4.22	2.28
1.99	4.84	2.24	1.89	4.72	3.36	1.91
1.83	4.15	2.1	1.94	5.49	4.24	3.72
1.69	4.12	0.99	1.94	3.75	2.56	2.18
1.81	5.05	2.42	1.51	4.74	4.24	3.2
3.34	6.09	3.7	2.69	3.8	2.46	2.44
2.34	3.99	1.72	1.58	4.3	2.62	2.09
2.09	3.28	1.39	1.79	4.29	4.32	3.41
1.76	4.61	2.32	1.52	3.95	3.06	2.36
1.98	4.6	1.94	1.4	5.69	4.04	3.25
2.01	6.33	4.65	3.37	4.28	4.31	3.22
2.97	4.41	2.36	2.93	3.95	2.26	1.16
1.57	4.74	3.21	2.14	4.97	3.94	1.77
2.28	4.38	2.31	1.62	4.44	3.94	3.1
2.13	5.91	3.9	1.61	4.83	2.87	3.02
2.97	5.49	2.28	2.34	3.98	3.71	2.45
2.46	4.86	2.09	2.46	4.3	2.66	2.2
1.71	5.55	2.88	2.24	4.18	3.61	2.86
2.08	4.44	2.69	2.28	4.92	5.4	3.95
1.51	4.42	1.05	1.12	4.47	4.41	2.19
1.48	4.01	2.09	2.08	4.09	4.47	2.88
1.46	4.53	2.37	1.85	5.14	5.6	3.35
2.11	5.76	2.38	2.12	4.21	3.37	2.57
2.27	5.55	3.67	2.33	4.71	4.02	2.98
2.05	4.73	2.07	1.83	5.67	4.85	3.15
0.76	4.47	1.43	1.89	4.37	2.99	2.21
2.22	5.35	3.15	1.51	4.35	3.05	2.22
2.34	4.56	2.83	2.64	3.87	2.62	2.07
2.45	3.97	1.92	1.37	5.62	5.4	4.34
1.47	4.75	2.06	2.02	5.34	4.83	3.53
1.22	4.47	1.57	1.11	4.12	2.47	1.61
2.42	5	1.92	1.62	4.14	2.66	2.49
2.41	4.94	3.11	1.72	3.69	2.38	1.92
2.62	4.23	2.06	2.13	3.75	2.2	1.9
2.47	5.57	1.67	2.17	5.33	6.05	4.02
2.48	4.91	1.69	1.76	4.49	3.29	2.38
1.69	3.59	1.38	1.23	4.26	4.35	3.25
1.35	5.25	2.13	1.76	4.66	3.61	3.12
1.63	4.65	2.59	1.78	3.72	4.13	2.53
2.35	4.04	1.71	2.03	3.74	3.89	3.21
1.42	5.55	2.55	1.5	4.28	2.68	2.46
1.52	4.13	2.34	1.9	4.8	4.64	4.18
2.27	3.78	1.71	2.28	4.52	4.07	3
1.37	5.52	2.95	1.7	4.72	4.27	3.32
1.62	5.65	2.54	1.71	4.63	5.21	3.52
2.52	5.85	1.83	2.12	4.17	2.5	1.78
1.27	4.66	1.77	2.6	3.94	2.31	1.84
1.75	5.03	1.1	1.66	5.01	3.32	2.64
2	4.68	2.07	2.19	5.93	6.42	4.47
3.21	5.41	3.63	2.98	3.61	2.04	1.41
1.35	5.59	2.16	2.34	4.59	2.94	2
3.15	4.51	2.08	2.27	3.92	2.59	1.88
2.65	5.55	3.48	2.78	4.71	2.65	1.7
2.17	4.63	2.14	2.2	5.4	5.17	3.66
1.47	5.28	3.39	2.6	4.03	4.25	2.64
0.59	4.81	2.63	1.12	4.52	4.11	3.14
2.89	4.44	2.71	1.48	4.13	4.37	2.68
1.04	5.17	3.18	2.4	5.29	5.38	3.64
2.46	5.16	1.15	2.06	3.82	4.61	3.14
2.68	4.95	2.65	1.74	4.08	4.11	2.58
2.57	5.37	3.23	1.9	4.48	4.76	3.09
1.61	5.11	2.25	1.53	4.67	4.16	2.87
1.95	5.98	1.63	1.48	4.11	4.72	3.3
2.92	4.3	2.14	2.34	4.56	4.52	3.26
2.2	5.84	2.94	2	4.21	2.34	2.34
2.11	5.51	2.04	0.9	3.79	3.08	2.34
0.73	4.12	1.41	1.2	4.6	3.54	2.82
3.34	5.61	2.43	2.29	4.61	2.8	3.06
1.64	4.71	2.28	2.13	4.14	3.1	3.12
1.58	5.51	3.38	2.85	4.47	3.58	3.55
2.88	4.8	2.74	2.02	4.69	5.92	3.73
2.54	5.25	1.69	2.73	4.01	4.2	2.66
2.74	6.02	3.01	2.75	3.73	4.86	3.32
1.4	4.26	2.29	1.44	4.61	2.99	1.92
1.63	5.31	2.46	2.41	4.71	4	2.74
1.54	4.69	2.67	1.61	4.95	3.82	3.12
1.58	4.22	2.59	2.42	3.76	3.51	1.91
2.91	5.01	2.01	2.43	3.79	3.56	2.45
2.33	4.14	1.32	1.68	4.19	2.44	2.23
2.13	4.53	2.18	1.51	4.67	3.98	2.72
2.47	6.19	1.89	1.41	3.51	2.78	1.69
2.2	4.55	2.38	2.12	4.28	4.26	2.39
1.88	5.43	2.25	1.85	4.35	3.99	2.18
2.24	4.27	1.99	1.81	4.85	5.02	3.82
2.79	4.59	1.98	2.36	3.48	2.66	2.43
2.55	4.17	1.52	1.56	4.4	2.68	1.9
3.08	4.25	2.29	2.45	3.78	3.11	2.13
2.89	5.32	3.46	2.82	4.48	2.75	1.58
2.51	5.47	2.62	1.54	4.33	3.28	2.66
1.76	5.93	2.89	1.74	5.23	3.39	2.29
2.12	4.28	1.99	1.84	4.18	2.82	2.17
1.59	4.15	1.15	1.25	4.17	4.67	3.02
2.38	4.13	2.14	1.83	5.67	6.15	4.45
1.3	5.25	3.24	2.75	3.3	1.96	1.78
2.56	4.33	2.49	2.34	4.19	3.12	2.62
2.7	5.17	2.13	2.07	3.57	2.38	2.16
2.49	4.2	2.03	2.53	3.68	3.07	2.77
2.4	3.66	2.13	1.33	4.38	2.99	2.4
2	4.82	1.88	2.41	5.17	4.61	3.64
1.63	4.62	1.43	0.64	4.39	3.78	3.23
2.71	5.61	3.47	2.84	4.67	2.61	2.32
2.73	4.55	2.6	1.95	4.15	3.98	3.08
1.93	4.17	1.66	2.02	4.5	3.43	1.7
1.69	3.71	1.93	2.3	5.81	4.28	1.76
3.2	5.48	2.4	2.33	4.3	4.31	3.03
2.31	4	1.72	1.69	4.85	5.89	4.1
1.29	5.62	2.08	2.51	6.04	6.12	4.73
2.59	4.69	2.1	1.78	4.17	3.56	3.05
2.99	5.02	2.58	2.19	4.73	5.13	3.73
2.08	5.53	3.76	1.99	3.84	2.51	1.81
2.4	4.23	2.08	2.48	4.05	3.68	2.93
1.44	3.81	1.2	1.37	5.01	3.52	3.02
2.14	3.64	2.1	1.37	4.98	3.36	3.03
2.01	5.16	2.86	2.15	3.98	2.47	1.72
2.58	5.84	2.03	2.02	4.05	3.57	2.6
2.45	4.28	2.38	1.91	4.19	3.29	2.41
2.71	4.78	1.89	2.16	4.52	3.64	3.37
0.58	4.78	1.22	1.95	5.88	5.96	4.31
2.25	4.51	2.19	1.73	4.3	3.94	3.16
2.19	5.31	2.72	2.75	4.65	4.19	2.92
2.49	5.16	2.12	2.16	5.04	4.8	3.67
2.05	4.51	2.67	1.96	4.11	3.13	2.05
2.44	4.11	2	1.63	3.27	2.87	1.66
1.98	5.26	1.24	1.41	5.07	5.14	3.99
2.16	4.15	1.52	1.74	5.92	5.55	3.76
1.77	3.65	1.69	1.66	3.82	3	2.04
1.97	6.16	3.43	2.23	4.23	3.21	2.07
2.5	4.39	2.44	2.29	3.75	3.27	3
1.16	6.48	1.55	1.22	4.19	2.85	2.27
2.98	5.04	3.01	2.65	4.56	3	2.51
3.05	4.51	2.35	2.4	4.06	3.83	2.61
1.61	5.46	2.26	2.21	5.78	5.76	1.79
1.94	4.31	2.01	1.45	5.05	3.7	2.68
2.99	5.46	3.11	2.71	3.72	2.39	1.7
2.26	5.2	2.48	2.34	5.07	4.88	3.7
1.29	4.36	1.89	1.9	3.88	2.93	2.04
1.47	5.72	1.18	1.96	4.48	5.08	3.39
1.33	3.96	2.08	1.32	5.17	4.93	3.56
2.02	4.72	2.4	1.95	5.88	5.12	3.82
2.97	5.38	3.12	2.87	5.75	4.69	3.96
0.65	5.34	3.46	1.37	5.18	5.83	2.96
1.92	4.35	2.06	2.23	3.92	3.13	2.84
1.74	5.14	2.29	2.44	5.51	4.3	4.38
2.26	4.48	2.46	1.91	4.55	4.31	2.94
1.6	5.77	3.37	2.35	5.26	4.11	2.53
2.22	4.9	2.57	2.37	4.28	3.54	3.21
1.51	5.99	2.48	1.59	4.39	5.31	3.49
2.8	4.41	1.87	1.31	3.98	2.27	2.35
2.65	4.07	2.18	1.82	4.04	2.88	2.47
2.46	4.59	2.49	1.98	4.43	4.1	2.61
2.11	5.62	2.06	1.6	4.28	4.69	3.22
2.15	5.95	2.97	2.72	4.44	2.99	2.42
2.01	4	1.83	1.85	3.57	3.49	1.62
1.72	5.14	1.58	2.19	4.1	4.5	1.94
2.9	4.55	2.09	2.55	6	6.36	4.91
1.44	4.46	2.39	1.84	3.62	2.32	1.65
2.68	5.22	3.05	2.15	3.74	2.3	1.52
1.84	3.93	1.99	1.62	4.86	5.91	3.99
2.14	5.36	2.44	2.07	4.08	2.63	2.04
1.58	4.25	1.4	1.67	4.16	3.1	1.97
2.31	3.75	1.77	2.15	4.39	5.72	4.07
1.72	4.07	2.1	2.04	4.89	5.22	3.16
2.37	4.99	2.36	2.56	3.82	3.4	2.71
2.65	3.72	1.1	2.15	4.07	2.44	2.41
2.6	4.35	2.55	2.25	4.09	2	1.73
2.26	4.36	1.63	2.29	5.26	5.53	3.84
0.7	3.67	1.64	1.09	5.2	4.96	3.46
0.76	4.09	1.66	1.06	4.51	3.08	2.39
2.19	5.65	1.63	1.76	4.1	2.75	2.1
1.91	4.51	1.76	1.38	5.22	3.97	2.87
2.1	4.33	2.24	1.42	5.05	5.61	3.23
2.07	4.07	2.46	1.61	4.7	2.9	1.89
1.86	4.34	1.48	1.71	4.43	3.41	2.5
1.26	3.84	1.09	0.99	4.17	3.82	2.39
1.18	4.27	2.24	2.35	5.13	5.51	3.84
0	4.28	2.27	1.84	4.91	3.95	2.73
2.67	4.46	2.3	2.11	3.52	2.75	2.04
2.45	4.78	2.82	2.57	4.81	2.95	2.78
1.17	5.14	3.23	2.19	4.26	3.56	2.86
2.48	4.24	1.24	2.03	4.1	3.09	2.65
2.83	5.22	2.32	1.82	4.66	5	4.06
1.27	3.89	1.78	1.72	3.58	2.62	2.15
0.86	5.76	2.41	1.9	4.69	3.52	3.12
3.04	3.38	1.82	1.84	5.3	5.29	3.94
1.16	5.6	2.67	1.92	3.62	2.77	1.54
2.51	4.31	2.29	2.23	4.32	3.44	1.92
1.78	4.54	1.79	2.32	4.18	4.24	3.11
1.87	4.73	2.26	2.14	3.97	5.66	3.94
1.94	3.93	1.47	1.89	3.42	2.24	1.61
2.14	5.12	2.12	1.99	4.84	4.63	3.33
1.31	5.58	2.55	2.89	3.9	3.25	2.75
1.93	4.2	2.06	1.23	3.74	2.35	2.03
2.22	4.55	1.56	1.04	3.73	2.07	2.4
1.42	3.55	1.78	1.67	4.73	5.83	3.07
2.92	4.56	2.03	1.88	4	3.36	2.6
2.58	4.47	2.58	2.19	4.65	5.11	3.24
1.65	3.94	1.32	1.26	4.56	3.87	2.07
2.43	4.81	2.35	2.26	4.62	3.2	2.78
2.14	5.64	1.68	1.22	4.51	4.09	3.48
1.32	4.37	1.88	1.93	4.58	4.29	3.43
0.94	4.48	0.92	1.23	5.06	5.15	4.08
1.79	5.3	2.92	2.2	3.89	2.63	1.44
2.1	4.42	2.59	1.93	3.76	2.12	1.76
1.82	4.09	2.04	2.23	3.77	2.27	1.62
2.04	5.44	2.43	2.01	4.56	3.9	2.44
2.78	4.87	2.29	2.47	4.86	5.14	3.89
1.96	4.97	2.1	1.55	4.42	2.47	2.19
1.83	5.32	2.7	1.64	3.86	4.45	2.03
2	5.23	2.94	2.41	3.74	2.22	1.29
2.92	3.97	2.12	1.85	4.08	3.95	2.7
2.61	5.35	2.9	2.51	4.35	2.26	2.08
1.6	3.91	1.32	1.04	4.02	3.32	2
2	5.37	2.25	2.34	3.51	4.03	1.79
2.12	3.78	1.62	1.19	4.14	4.18	3.35
1.05	5.02	3.11	2.14	5.18	4.09	2.15
1.79	4.93	0.81	1.44	5.2	5.66	3.38
2.33	5.14	1.87	1.71	5.88	5.94	4.53
2.95	5.07	2.52	1.71	4.45	4.49	3.27
2.57	4.92	1.97	1.83	5.22	6.05	3.79
2.6	4.17	2.01	2.17	5	5.73	4.2
1.38	3.79	1.52	1.04	4.99	5	4
2.41	4.41	2.19	1.79	4.98	5.69	3.4
3.27	5.11	2.51	3.16	4.39	2.95	2.46
2.38	4.27	1.83	2.26	4.17	2.68	1.51
2.44	4.43	2.89	2.43	4.43	4.16	2.22
1.45	4.26	2.33	2.29	5.67	5.74	4.02
2.48	4.07	2.21	2.25	4.12	4.16	2.76
2.18	4.07	2.51	2.63	4.53	5.8	3.77
0.91	3.24	1.48	1.63	5.19	3.67	2.66
2.19	5.13	3.34	1.58	3.88	2.71	2.29
1.44	5.21	2.51	1.55	3.94	3.72	2.61
1.74	4.28	1.32	1.2	5.23	5.96	4.27
2.79	4.27	2.37	1.99	4.17	3.23	2.89
1.21	3.92	2.39	1.62	4.76	5.85	3.34
1.73	4.18	2.62	0.96	4.23	3.56	2.53
1.54	4.13	1.84	2.11	3.72	2.07	1.62
2.85	5.52	2.11	2.32	3.97	3.65	2.58
2.59	5.1	2.49	2.59	5.02	5.48	3.91
0.78	3.86	2.02	1.32	3.8	3.75	2.53
2.04	3.88	1.53	2.15	3.94	2.54	1.34
1.98	3.54	1.53	1.83	5.63	6.06	4.32
2.36	5.25	2.85	2.32	3.87	2.1	1.34
2.51	4.31	2.5	2.3	4.12	2.46	2.39
1.53	4.23	1.42	1.66	5.1	4.61	3.88
1.59	4.01	1.78	1.81	4.86	4.37	3.62
1.89	5.78	2.06	1.93	3.86	3.46	1.77
1.48	4.21	1.64	1.96	3.71	2.7	2.03
2.32	3.85	1.94	1.89	4.66	5.43	3.95
2.34	4.9	2.14	2.36	4.19	4.35	2.73
2.13	3.89	1.73	1.48	4.16	3.79	2.93
2.36	5.01	1.48	1.54	4.1	2.89	2.42
1.38	3.93	1.41	1.66	3.8	3.7	3.01
1.47	4.85	2.41	2.17	4.88	3.21	2.15
1.73	3.98	2.31	1.75	4.99	4.74	3.66
1.83	4.62	2.74	2.49	4.63	3.97	3.05
2.17	3.96	1.94	2.3	5.5	6.31	4.4
2.2	4.49	2.36	1.88	4.19	4.25	2.56
2.45	3.83	1.64	1.99	3.41	1.93	2.12
1.72	4.91	2.68	2.09	3.94	2.77	1.84
1.38	4.72	1.67	1.68	3.98	3.32	2.56
2.38	4.05	1.99	1.75	5.64	6.13	4.38
2.48	3.79	1.96	1.51	4.47	4.2	3.14
0.68	4	0.93	1.57	4.62	4.2	3.84
2.04	4.68	1.98	1.94	4.06	3.27	3.06
2.13	4.96	1.71	1.93	4.13	2.3	1.92
3.04	5.43	2.84	2	4.99	6.98	4.41
2.09	5.15	3.35	3.38	5.31	3.67	2.06
1.27	3.56	1.72	0.92	4.45	6.21	3.54
2.44	3.96	2.12	1.77	4.23	5.05	3.48
0.88	5.25	1.57	1.97	4.76	3.32	2.77
2.6	5.46	2.33	2.43	3.92	2.82	2.58
1.52	3.43	1.54	1.56	4.18	3.42	2.46
0	6.04	2.65	2.13	3.79	1.88	1.3
1.23	4.45	2.38	1.71	4	5.18	2.58
2.47	5.02	3.24	2.15	5.09	5.02	3.96
1.86	3.62	1.97	1.88	3.77	2.73	2.18
1.79	3.45	2.5	2.27	3.74	2.71	1.81
1.98	3.78	1.38	1.65	4.85	5.08	3.17
1.54	5.46	2.68	1.65	4.22	2.17	1.71
2.15	5.46	2.28	2.15	4.37	5.41	3.73
1.25	3.96	2.35	1.2	4.61	2.99	2.57
1.91	4.23	1.02	2.78	4.86	4.4	2.53
1.02	5.37	0.98	1.56	3.98	2.68	3
2.95	4.89	2.97	2.55	5.25	5.33	4.58
2.79	3.98	1.67	1.92	4.94	3.46	3.19
2.35	4.52	2.37	2.01	5.27	6.06	4.36
2.25	4.84	1.01	2.37	4.19	4.32	2.73
2.05	5.42	3.16	2.65	4.2	3.99	3.52
2.85	4.6	2.64	1.38	3.27	2.83	1.97
1.24	3.78	1.64	1.05	4.36	4.74	3.07
1.32	4.46	1.72	2.1	4.15	4.67	3.47
2.22	4.91	2.11	1.45	4.08	4.44	3.51
2.3	5.25	2.09	1.76	4.1	4.04	2.79
1.93	4.34	1.4	1.51	4.04	2.92	2.87
1.16	3.95	0.99	1.46	4.89	4.71	4.05
2.12	4.7	1.55	2.08	3.67	3.14	2.83
2.03	4.06	2.39	2.54	3.49	3.41	2.5
1.43	4.87	2.87	2.25	4.09	3.31	2.14
2.34	4.61	1.74	2.34	3.73	1.79	1.41
1.89	5.26	3.06	3.1	3.58	2.67	2.41
2.3	3.68	2.13	1.68	4.86	5.28	3.38
3.02	4.64	2.52	2.26	3.94	2.28	1.71
2.41	5.2	3.54	3.33	4.72	4.57	3.38
2.56	5.23	2.36	1.52	4.78	3.6	3.6
1.35	4.45	2.24	2.32	5.15	4.34	3.84
1.92	4.54	1.78	1.27	4.05	5.42	3.03
2.48	4.87	1.88	1.45	5.02	3.37	3.22
0.27	5.55	2.44	1.47	4.43	3.06	2.57
1.24	5.24	2.14	2.53	4.23	3.88	3.3
2.23	4.55	2.36	1.93	5.46	5.98	3.92
1.77	4.6	2.37	1.31	3.61	3.28	2.87
2.02	5.35	1.91	2.59	4.19	5.28	3.27
2.46	3.02	1.23	2.25	4.93	3.42	2.85
1.95	4.82	2.46	1.94	4.83	4.39	3.58
2.62	4.69	3.01	2.11	3.96	2.91	2.83
1.96	3.83	1.42	1.82	3.95	3.49	3.13
1.69	5.4	2.37	1.76	4.48	4.59	2.83
2.7	4.96	2.62	1.95	3.59	4.07	2.35
2.33	3.75	1.98	1.67	3.97	2.58	1.98
1.97	5.06	2.74	2.03	4.56	3.89	3.65
2.1	4.91	2.22	1.11	4.74	3.48	2.85
1.92	3.58	1.85	1.49	3.68	2.5	2.02
1.45	5.03	1.4	1.1	5.29	5.87	4.22
2	3.72	1.65	1.84	3.6	3.77	3.2
2.17	3.96	1.8	1.55	4.56	3.04	1.77
2.29	3.7	1.85	2.02	3.63	2.26	2.03
1.71	3.51	1.35	1.22	5.17	3.6	3.21
2.81	4.73	2.39	2.32	3.8	3.31	2.45
1.83	5.29	2.49	1.83	4.13	4.12	2.82
2.38	3.86	1.73	1.38	5.53	6.05	4.28
3.13	4.8	2.59	2.34	5.43	5.22	4
1.66	4.35	2.09	2.66	5.22	5.79	3.51
2.89	4.56	1.52	1.89	4.23	2.94	1.84
2.69	4.88	2.12	1.3	5.04	4.55	3.9
2.3	4.23	2.45	2.29	3.86	4.1	2.92
1.22	4.01	2.24	2.34	3.92	3.77	2.79
2.28	5.26	2.36	2.38	3.97	3.12	1.64
2.25	4.87	2.55	2.26	3.92	4.13	3.16
1.59	4.46	1.55	1.86	4.16	5.55	3.19
2.43	5	2.08	2.15	4.63	4.58	2.82
1.3	4.16	2.59	2.28	5.29	6.02	4.44
1.75	5.09	1.26	1.71	4.04	4.02	3.7
1.71	4.21	2.14	1.94	3.6	5.31	3.61
0.72	4.68	2.07	1.71	4.99	5.35	4.33
1.82	4.38	2.55	2.03	4.3	4.2	3.39
2.55	5	2.4	2.06	5.31	5.37	4.47
1.57	4.85	1.91	1.32	3.74	5.31	3.24
2.8	4.73	2.33	2.58	4.05	3.87	2.44
1.47	4	1.85	2.26	3.67	3.03	3
1.93	3.35	1.93	1.2	5.07	5.04	3.35
1.68	4.32	0.74	1.96	5.01	4.64	3.64
0.76	3.35	0.97	1.65	4.03	2.41	2.54
1.5	5.47	1.77	2	5.46	5.23	4.03
1.76	4.65	2.15	2.13	4.59	5.25	3.79
3.08	4.99	2.37	2.47	3.91	4.65	3.4
1.66	4.47	1.27	1.41	3.66	3.71	2.31
1.59	3.57	1.79	1.2	4.47	4.82	2.43
1.52	4.73	2.15	1.25	4.2	5.29	3.54
0.95	3.64	1.34	1.41	3.67	2.69	1.72
1.53	4.28	1.85	2.26	4.61	3.51	2.87
1.03	4.24	1.28	1.81	3.75	2.71	1.99
2.74	4.08	2.01	2.21	3.96	5.24	3.09
1.6	4.33	1.58	1.67	4.74	4.92	3.95
1.7	3.91	2.02	2.1	4.06	2.29	2.16
1.82	4.01	2.06	1.94	3.51	2.49	2.44
2.91	5.07	2.04	1.69	5.32	3.78	2.51
0.84	3.58	1.53	1.86	3.9	2.59	2.82
1.35	4.19	1.6	1.18	4.52	2.93	2.49
3.02	5.1	2.54	2.19	3.76	2.38	2.08
2.43	5.18	1.75	1.75	4.55	5.2	3.38
2.42	4.11	2.21	2.28	3.81	2.19	2.05
2.5	5.03	1.84	2.17	3.88	3.74	3.11
1.35	3.65	1.53	1.1	4.07	5.22	3.42
1.18	3.46	1.83	1.71	3.31	2.49	2.22
1.82	4.8	3.55	3.58	3.99	4.16	2.88
2.19	3.9	2.07	1.82	3.96	2.33	2.36
0.39	4.76	1.89	1.56	3.91	3.1	2.85
2.08	4.37	1.71	1.77	4.33	4.57	3.71
1.45	5.24	1.53	1.09	5.02	5.43	3.68
2.11	3.67	1.85	1.56	5.62	6.04	3.96
0.77	5.22	2.24	2.82	4.6	3.79	2.88
1.79	5.24	1.67	1.33	5.24	6.14	4.64
1.61	4.23	1.85	2.27	3.79	4.2	3.29
1.29	4.39	2.18	2.11	4.83	4.91	3.43
2.53	4.45	2.24	2.06	4.67	5.83	3.8
2.26	3.67	1.82	1.75	3.66	5.09	2.39
2.37	4.56	2.28	2.2	3.74	3.86	2.43
1.36	5.07	1.14	1.8	5.02	3.91	3.4
2.71	4.23	2.59	2.29	4.25	5.23	3.32
2.81	4.58	1.66	2.09	4.05	4.82	3.3
2.79	5.24	1.78	2.43	4.35	4.77	4
2.66	4.5	2.24	2.25	5.26	5.59	4.36
1.13	4.73	1.39	1.87	5.65	5.33	3.51
1.33	4.42	1.12	1.55	3.83	2.38	2.47
1.31	4.51	1.29	1.56	4.85	4.35	3.01
1.56	3.58	1.3	1.82	3.98	2.88	1.25
2.24	4.44	2.49	2.4	4.46	4.55	2.65
2.2	3.72	1.99	1.78	4.64	4.35	3.13
1.8	4.91	1.91	1.88	5	5.52	3.99
2.28	4.16	2.4	2.45	3.85	3.49	2.33
0.76	5.1	1.63	2	3.63	2.2	1.48
2.2	4.93	2.83	2.95	4.82	5.35	3.89
0.85	5.09	2.08	2.32	4.4	4.56	3.74
2.45	4.45	2.09	2.27	4.34	4.27	3.23
2.53	3.73	2.11	1.75	4.52	4.07	3.17
3.09	4.17	2.34	2.88	4.13	2.28	2.06
2.12	5.19	3.54	2.59	3.8	2.45	2.12
1.56	3.28	1.93	1.59	3.8	4.36	2.98
1.33	4.13	1.38	1.21	3.61	2.16	1.38
0.75	3.77	1.5	1.95	5.53	5.15	3.22
1.66	3.66	1.59	1.89	4.52	4.03	3.07
2.09	4.7	3.05	2.37	4.01	3.94	3.04
1.85	3.62	1.35	1.27	3.64	3.29	2.56
0.62	3.69	1.39	1.12	4.34	4.19	2.4
2.59	4.23	1.15	1.96	5.34	6.4	4.02
2.64	4.9	2.27	2.42	4.73	5.32	3.87
0.33	4.95	1.94	1.95	5.27	5.66	4.04
2.84	3.63	1.87	2.14	3.52	3.11	1.55
2.62	3.87	1.92	1.38	3.8	5.19	3.11
2.15	4.37	2.54	2.65	4.38	4.52	3.3
2.04	3.81	1.71	1.18	5.51	5.41	4.54
2.57	3.95	1.94	2.02	5.29	5.81	3.54
1.44	3.44	1.07	1.83	3.8	2.87	2.98
1.9	5.09	3.1	2.8	5.17	5.73	3.73
2.9	4.75	1.55	2.55	3.63	3.1	2.78
1.95	3.74	1.79	1.29	3.76	3.88	3.38
1.57	3.74	1.68	1.74	3.72	2.31	2.42
2.5	5.02	2.12	1.62	3.86	2.43	2.21
1.15	3.82	1.79	1.6	5.54	6.37	4.86
1.31	4.27	1.66	2.54	5.03	5.82	3.73
1.66	4.86	2.92	1.81	3.8	3.9	1.76
2.34	3.19	1.14	1.96	4.07	5.18	2.98
1.8	4.29	2.08	1.68	3.79	3.41	2.88
1.13	4.52	1.92	1.43	4.48	3.86	2.1
1.55	3.55	1.89	1.04	3.89	3.81	3.19
1.49	4.86	2.44	2.36	4.26	3.67	3.09
2.88	4.08	2.33	2.82	4.09	4.23	3.12
1.57	4.9	1.93	1.72	4.39	4.11	2.94
0.99	4.11	1.57	1.22	3.8	5.13	2.88
0.91	5.28	2.32	2.24	3.4	5.09	2.79
1.52	3.55	1.33	1.46	3.82	2.56	2.97
1.25	3.98	2.5	1.63	4.03	5.13	3.54
1.46	5.29	1.93	2.35	5.09	5.27	3.94
2.63	4.29	1.86	2.08	4.37	3.8	3.03
1.44	3.68	1.8	1.61	3.98	4.23	2.59
2.15	4.82	2.4	1.98	4.31	2.66	2.26
3.14	4.12	2.35	2.34	3.83	4.85	2.34
1.63	4.16	2.06	1.39	4.33	3.07	2.21
1.88	4.55	1.06	1.86	3.69	3.69	2.53
1.64	4.13	1.89	1.74	4.57	5.47	3.44
1.56	4.69	2.49	1.81	4.28	5.27	3.62
2.57	4.99	2.19	1.82	3.85	2.43	1.82
1.94	3.63	2.04	1.87	4.98	3.54	2.71
2.14	4.76	2.4	1.89	3.86	5.16	3.5
1.77	3.98	1.34	1.13	3.57	5.08	3.33
2.65	4.77	2.14	1.69	5.4	5.78	3.74
1.76	4.32	2.57	2.04	5.21	5.02	3.97
2.88	4.32	1.92	1.93	3.79	2.92	2.3
1.5	4.9	2.74	2.24	4	5.09	3.09
1.66	3.81	2.06	1.64	3.77	5.08	2.9
1.94	3.68	0.81	1.54	5.16	5.6	4.32
2.45	4.99	2.75	1.31	3.98	4.25	2.93
2.99	4.42	2.56	1.63	3.96	3.29	2.43
1.77	3.99	1.61	1.76	4.94	3.92	3.14
2.29	4.63	2.63	2.02	3.63	4.12	3.19
1.08	4.03	2.33	1.73	3.97	2.43	2.37
1.49	4.36	2.15	1.39	3.95	2.77	2.23
1.31	4.31	1.43	1.74	4.4	4.73	3.59
1.86	4.33	2.69	1.96	4.15	5.06	3.48
0.99	3.39	1.93	2	3.91	3.76	3.11
2.72	3.91	1.98	2.03	4.44	4.84	3.31
2.02	4.62	0.88	1.23	3.67	4.03	3.17
1.83	4.47	1.96	1.89	4.02	5.11	2.75
1.46	4.49	1.41	0.95	4.04	2.99	1.97
1.42	3.56	1.68	1.52	3.79	3.34	2.94
1.49	3.81	1.52	1.8	4.32	4.99	3.09
1.74	3.89	2.23	1.78	5.38	5.3	2.6
1.73	5.37	2.01	1.85	3.83	3.53	2.63
1.57	3.92	2.05	2.2	3.85	5.09	3.08
1.43	5.15	2.98	0.55	5.33	4.29	3.48
2.7	4.48	1.93	1.68	4.36	4.39	3.1
1.74	4.86	2.25	2.07	3.41	2.09	2.02
1.88	3.03	1.56	2.03	3.39	4.4	2.68
2.63	4.21	1.33	1.46	5.02	4.79	3.65
2.17	4.24	2.01	2.12	3.46	3.1	2.37
2.23	4.05	2.19	1.81	4	3.08	2.52
1.33	4.17	1.6	1.84	5.12	5.51	3.81
2.42	4.56	1.84	2.44	5.35	5.65	4.47
1.99	3.48	2.02	1.45	5.27	5.17	4.04
2.6	4.41	1.4	1.74	3.74	3.74	2.82
1.39	4.26	1.11	1.83	5.07	5.44	4.18
1.46	4.49	1.95	1.63	3.93	4.15	2.91
1.37	3.83	1.41	1.2	4.97	5.32	4.13
1.24	3.25	1.45	1.42	3.68	3.31	2.09
2.57	3.89	2.11	1.74	5.24	5.77	4.78
2.2	3.95	1.51	1.93	3.99	4.15	3.16
0.87	4.42	2.14	1.44	4.75	3.59	2.75
1.4	4.63	1.6	1.81	4.68	3.1	2.49
1.94	3.54	1.78	1.58	5.17	5.56	4.32
2.08	4.34	2.01	1.67	4.5	3.84	2.72
2.16	4.69	1.55	2.25	4.47	4.98	3.2
0.76	3.47	1.23	2.06	4.54	4.97	3.44
1.18	4	1.67	1.25	4.75	4.81	3.36
1.72	4.13	1.52	1.84	4.07	4.95	3.33
1.77	3.86	2.08	2.01	4.11	4.51	3.31
1.37	3.32	1.81	1.62	4.92	5.96	4.08
1.67	4.24	1.48	1.02	3.71	5.01	3.23
1.73	4.5	1.63	2.03	3.58	2.2	2.09
1.89	3.3	1.6	0.96	3.91	4.64	2.79
1.21	4.55	1.59	1.42	5.3	5.88	4.11
2.23	5.72	2	2.84	4.13	3.88	2.9
1.24	4.43	3.29	2.6	3.91	2.57	3.19
1.85	4.36	1.65	2.57	4.49	5.02	3.69
2.06	4.31	2.28	1.69	3.47	3.3	2.56
1.76	4.68	1.89	1.99	4.02	2.73	1.63
0.95	3.34	1.69	2.1	4.95	5.5	4.07
1.3	4.5	2.74	1.31	4.46	5.2	3.39
0.73	3.94	1.51	1.08	4.02	3.71	2.9
2.42	3.7	2.41	1.25	4.1	3.41	2.81
1.66	4.62	1.78	2.23	4.06	3.93	3.27
2.41	5.17	2.54	2.43	3.75	4.95	3.64
1.38	4.15	1.76	1.64	4.17	4.34	3.08
1.87	3.17	1.68	1.71	3.79	2.36	2.09
1.42	4.06	1.38	1.28	5.27	5.64	4.62
1.35	4.42	1.55	2.28	3.73	3.73	2.88
2.3	3.13	1.62	1.88	3.96	4.14	2.74
1.78	4.21	1.16	2.11	5.55	6.23	4.88
1.58	3.3	1.55	1.92	4.88	4.9	3.49
1.44	4.77	2.26	2.15	3.86	4.99	3.7
2.44	4.34	2.65	2.04	3.96	4.97	3.43
2.08	3.53	1.69	1.31	3.65	4.13	2.02
1.73	4.7	2.31	2.3	3.94	5.04	3.4
2.8	3.88	2.31	2.68	4.16	5.04	3.59
1.76	3.52	1.16	0.93	3.61	4.35	3.2
1.48	4.65	1.25	1.7	4.36	4.36	2.86
2.4	4.36	2.03	2.05	4.48	5.31	3.65
2.82	4.51	1.38	0.66	4.17	3.46	2.52
2.32	4.84	1.69	2.19	5.18	5	4.2
1.58	4.11	1.7	1.44	4.56	4.99	3.12
1.8	4.66	2.71	2.56	4.42	5.27	3.98
1.43	5.09	2.38	1.78	5.05	5.27	4.07
2.27	3.95	1.69	1.54	3.59	2.22	1.82
1.6	3.75	1.24	1	3.46	2.59	2.44
1.82	3.4	1.86	1.5	4.52	3.86	3.25
1.91	3.88	2.27	1.46	4.2	4.46	2.94
2.09	4.37	1.66	2.18	4.29	5	3.36
2.08	4.65	1.32	1.96	5	4.92	3.2
1.81	5.03	1.18	2.12	5.09	4.46	3.53
0.03	4.71	2.13	1.61	4.07	4.85	3.55
2.42	4.12	2.33	2.15	5.18	5.01	3.74
2.41	3.35	1.81	2.41	3.94	4.98	3.46
1.29	3.23	1.65	1.29	4.09	3.99	2.99
1.83	4.19	2.03	2.5	4.21	4.83	3.98
2.27	3.46	1.68	1.64	3.99	2.97	2.07
1.53	3.46	1.51	1.56	4.13	4.71	3.25
2	3.94	1.98	1.7	3.9	4.29	3.41
2.04	3.08	1.08	1.71	3.81	2.44	1.08
2.49	4.89	1.32	1.81	4.27	4.14	3.68
1.11	4.08	1.34	1.91	5	5.01	3.68
0.43	3.23	0.77	0.87	4.01	2.55	2.14
0.77	4.89	2.28	1.8	3.94	2.87	2.94
2.22	5.05	1.86	1.44	3.46	3.84	2.2
2.76	4.87	1.94	2.02	4.21	4.81	3.31
1.77	4.31	1.62	1.66	4.39	3.31	2.49
1.25	4.77	2.09	2.41	4	3.69	3.4
2.46	3.51	2.04	1.97	3.27	2.53	2.27
0.51	2.98	1.63	2.14	3.81	2.17	1.91
1.61	4.17	1.79	1.54	3.43	2.34	1.92
0.9	3.31	2.13	1.79	3.44	3.06	2.61
2.13	3.75	1.45	1.5	4.93	5.31	4.41
1.26	4.22	2.03	1.84	3.63	4.5	2.86
1.64	3.18	1.62	2.01	3.44	2.64	1.71
2.06	4.01	1.82	1.9	3.39	2.04	2.11
2.02	3.92	2.08	1.91	5.09	5.51	4.34
1.97	4.7	2.32	1.97	3.59	4.96	3.33
1.3	3.92	1.48	1.1	4.03	3.85	2.19
1.78	4.38	1.43	0.99	3.27	4.98	3.42
2.08	3.24	1.6	0.64	4.12	5.12	2.79
2.54	3.97	2.29	2.11	3.84	4.32	3.03
1.64	4.71	1.25	1.32	3.89	3.26	1.92
1.34	3.34	1.65	1.36	4.65	4.77	3.68
1.54	2.92	1.68	1.34	4.93	4.47	3.71
2.65	4.3	2.21	1.67	3.46	4.95	2.84
2.25	4.58	2.62	2.54	3.82	4.97	2.64
2.65	4.03	2.17	2.24	4.27	4.01	2.8
2.41	2.9	1.6	1.86	5.28	5.9	4.36
1.9	4.31	1.52	1.61	4.53	2.6	1.94
1.8	4.47	2.31	2.13	5.14	4.54	2.88
1.96	4.02	1.35	1.46	3.55	3.87	2.59
1.9	4.22	2.39	2.11	3.66	3.72	3.48
1.47	4.6	1.51	1.87	5.3	5.78	4.3
2.6	4.46	2.41	1.93	3.64	3.6	3.07
0.95	4.37	1.32	1.23	4.13	4.83	3.99
1.97	3.62	1.87	2.19	4.65	4.45	3.62
2.21	4.02	1.43	1.26	4.02	4.41	3.46
2	4.27	1.99	1.66	3.79	4.55	3.46
1.51	4.57	1.79	2.3	4.02	4.93	3.48
1.99	4.24	2.41	1.83	4.55	3.02	2.81
1.09	3.09	1.23	1.37	4.54	4.33	2.51
1.98	3.73	1.95	1.42	4.8	3.1	2.35
2.47	3.52	1.82	1.55	3.5	2.83	2.67
1.8	4.77	1.61	1.8	3.97	3.44	2.86
1.34	4.54	1.82	1.74	3.31	4.97	2.78
1.32	4.32	1.04	1.48	3.43	2.69	2.32
1.53	3.61	2.22	1.55	4.83	3.82	3.75
2.07	4.46	2.45	1.94	3.77	3.07	1.78
1.45	3.81	1.47	1.81	3.81	4.92	3.26
2.51	5.05	2.52	2.53	4.45	3.65	2.83
1.28	3.41	1.71	1.17	5.32	5.71	4.3
1.58	3.46	1.4	1.83	4.44	3.29	3.28
1.91	4.42	1.92	2.2	4.51	4.63	3.54
1.16	3.92	2.07	2.01	4.92	3.15	2.06
1.53	4.89	1.8	2.5	3.99	3.58	2.34
1.5	3.91	1.75	1.72	3.91	3.39	2.41
2.36	3.55	1.79	2.8	4.26	5.31	3.35
2.65	4.77	2.08	1.91	3.84	3.56	3.04
2.78	3.22	1.6	2.33	3.74	3.8	2.85
1.96	4.36	2.02	1.99	3.28	2.93	2.82
0.16	3.19	1.21	1.86	4.25	3.95	2.99
2.06	3.78	2.29	1.54	2.93	2.53	2.87
1.59	4.97	2.12	2.12	3.3	3.11	2.7
2.22	3.31	2.14	1.81	3	3.73	2.99
2.26	3.91	1.97	1.48	4.37	4.83	3.38
0.67	3.4	1.71	1.55	3.74	4.02	2.79
2.32	4.04	1.41	1.84	3.64	2.21	2.44
1.06	3.1	1.4	1.93	3.9	4.34	2.99
0.9	3.85	1.11	1.48	3.46	1.85	1.26
1.03	3.5	1.74	2.34	3.85	4.17	2.82
2.08	3.27	1.21	1.35	4.67	4.76	4.03
1.23	4.03	1.96	1.9	3.69	4.56	2.1
1.83	2.81	1.45	1.99	3.48	3.24	2.73
2.39	4.08	2.31	2.06	3.87	4.87	3.47
1.69	4.71	2.16	1.84	3.63	2.11	1.79
1.05	3.03	1.32	1.74	3.53	4.92	2.16
1.59	3.07	1.53	1.4	4.26	4.97	3.05
2.26	3.72	1.85	1.45	4.76	5.51	3.98
1.16	4.73	2.94	2.16	3.35	4.9	2.92
2.95	3.63	1.65	2.14	5.24	6.31	4.51
1.61	4.02	2.02	1.74	4.24	3.4	2.96
2.23	4.67	1.86	2.2	4.87	5.22	3.67
2.08	3.19	1.29	1.16	3.44	4.88	3.69
2.38	4.4	2.09	2.1	3.84	4.85	3.73
1.48	3.76	1.85	1.87	4.49	4.71	3.99
1.41	4.14	1.11	1.46	4.07	3.65	2.46
1.66	3.91	1.44	1.19	3.7	3.93	3.26
1.86	4.63	2.32	1.57	3.37	2.34	1.89
2.27	3.94	1.86	1.96	3.87	4.88	3.4
2.08	3.8	1.8	2.11	3.82	4.89	3.17
1.47	4.43	1.06	1.57	4.97	4.5	3.79
1.66	4.2	1.91	1.37	4.95	5.27	3.16
1.79	3.87	1.87	2.07	4.68	5	3.32
2.04	3.73	1.58	2.01	3.71	2.38	1.96
0.91	2.94	1.19	2.25	3.49	2.36	2.35
2.15	3.51	1.42	1.63	3.85	4.7	3.34
1.8	4.51	2.29	1.54	4.17	3.07	2.44
2.56	4.11	1.86	1.42	3.61	2.47	2.33
2.28	2.82	1.79	2.07	5.25	5.94	4.21
2.34	3.87	1.54	1.62	4.85	5.4	3.7
1.76	3.67	1.98	2.32	5.24	5.75	3.83
2.4	3.34	2.11	1.57	3.56	4.75	2.79
2.14	4.93	2.88	2.9	3.43	2.25	1.77
1.46	3.68	1.65	2.24	3.52	1.79	1.65
2.35	3.19	0.95	1.48	3.85	2.98	2.94
1.97	3.86	1.27	1.32	3.11	3.34	2.55
0.71	4.68	1.94	1.78	3.52	3.59	2.99
1.77	3.07	1.31	1.76	3.47	4.85	3.68
1.72	4.82	2.31	2.18	3.31	2.31	1.2
1.87	4.64	2.59	2.55	3.5	2.31	1.91
1.62	4.12	1.3	1.85	3.5	3.16	2.08
1.74	4.29	1.48	1.1	3.49	4.82	3.41
1.48	4.79	0.87	2.07	3.24	2.46	2.52
2.17	3.92	1.82	1.57	3.86	2.12	1.98
1.95	4.72	2.54	1.95	3.92	4.04	2.98
2.03	3.47	1.55	1.76	4.44	3.46	3.15
1.43	3.67	1.27	1.94	3.35	2.48	2.04
0.75	3.74	1.08	1.83	3.91	3.89	3.03
0.4	3.37	0.71	0.87	4.42	5.17	4.08
2.28	4.25	2.27	1.8	5.12	5.52	4.2
2.9	4.43	2.46	1.72	3.86	2.95	2.13
1.11	4.02	1.91	1.75	5.34	5.37	4.23
1.19	3.91	1.01	0.87	3.5	4.8	3.26
2	4.04	1.34	1.55	3.71	4.83	3.01
1.1	3.87	1.17	1.83	3.59	1.93	2.13
2.43	3.68	1.89	2.5	4.06	4.14	3.25
0.76	3.37	1.29	2.06	3.76	3.61	2.62
1.66	4.22	2.23	2.28	3.97	2.57	2.71
1.36	4.62	1.94	1.28	3.66	2.98	2.94
2.3	3.29	1.28	1.54	5.24	5.61	4.24
1.75	3.75	1.86	2.14	4.51	5.13	3.07
2.15	3.39	1.73	1.71	4.55	4.8	3.73
1.97	3.33	1.29	1.41	4.66	4.19	2.43
3.39	4.62	3.1	3.07	5	5.11	3.77
1.28	3.41	1.23	1.02	4.13	4.57	3.03
1.53	4.22	1.96	1.72	3.99	2.56	2.9
0.61	3.46	1.03	1.24	3.59	2.79	2.8
1.65	4.11	1.96	1.79	4.42	4.56	2.77
2.26	4.85	2.59	2.23	3.44	2.12	1.95
2.89	4.47	1.87	1.7	3.66	4.86	2.97
0.98	3.03	1.26	1.86	3.63	5.02	3.42
0.6	3.69	1.74	1.62	5.04	5.91	3.84
1.35	3.34	1.97	2.05	3.5	4.34	3.11
1.56	4.11	2.06	1.78	3.31	4.8	2.83
0.62	4.1	2.8	3.01	4.75	4.88	3.51
1.67	3.32	1.61	1.87	3.46	2.54	2.23
2.45	3.78	1.91	1.84	3.39	2.04	1.69
2.91	4.58	2.4	2.68	5.17	4.04	3.51
1.85	3.06	1.08	1.38	3.88	3.08	2.12
1.43	4.18	2.27	1.43	3.52	4.71	3.05
1.92	4.42	1.9	1.77	3.4	2.5	1.97
1.4	3.02	1.37	1.39	3.21	4.74	3.47
0.09	2.62	1.42	1.51	3.87	3.91	2.88
1.59	4.16	2.39	2.56	3.21	2.06	1.9
1.18	4.61	1.59	0.84	3.59	3.62	3.17
1.6	4.8	1.65	2.32	5.12	5.25	4.24
1.03	3.73	1.87	2.16	5.32	5.57	4.45
2.36	4.17	1.87	1.96	3.56	2.07	2.58
1.98	3.55	1.81	1.56	3.55	4.75	3.41
0.57	3.38	1.37	1.86	3.93	4.72	3.02
1.65	2.97	1.43	1.46	4.29	4.64	3.41
2.05	2.84	1.17	0.85	4.69	5.92	3.24
2.5	3.64	1.33	1.6	3.59	2.28	2.16
1.14	3.44	1.32	1.16	3.26	3.52	2.84
0.34	3.07	1.09	1.57	4.85	5.14	2.95
2.06	3.81	1.99	1.82	4.54	3.02	2.6
1.61	4.36	1.71	2.12	3.32	3.61	2.95
2.55	3.99	1.9	1.9	3.27	4.07	3.25
1.98	3.17	1.59	1.53	3.51	4.83	2.87
0.21	4.43	1.54	1.11	5.15	4.33	4.06
2.26	3.63	1.54	2.26	4.16	3.83	2.32
2.15	3.76	1.35	1.77	3.78	4.78	2.84
0.83	3.77	1.3	1.53	3.87	4.66	3.19
1.96	3.55	1.43	1.75	3.55	4.75	3.13
1.35	4.15	1.89	1.15	3.53	3.97	3.11
2.12	2.59	1.01	1.24	3.34	2.82	2.63
2.51	3.75	2.3	1.79	4.38	2.98	1.75
2.2	4.11	1.61	1.55	3.37	2.71	2.39
1.5	3.32	1.8	1.54	3.56	4.28	3.07
1.95	3.49	1.21	1.79	3.31	2.18	1.49
2.43	4.08	1.84	2.41	3.77	4.24	2.55
1.17	2.75	0.85	1.32	5.24	4.88	4.41
1.96	2.52	1.46	1.46	4.09	4.16	3.04
1.42	3.08	1.57	1.52	4.92	3.45	2.46
1.8	3.97	2.03	1.86	5.23	5.18	4.1
0.63	3.19	1.37	1.41	5	4.86	4.16
2.22	3.49	1.81	2.09	4.65	5.26	3.25
1.58	4.08	1.93	2.54	4.28	3.58	2.88
1.76	3.83	1.46	2.06	3.53	3.61	2.44
1.31	3.81	1.74	2.03	4.99	4.58	3.78
1.75	4.07	1.99	1.8	3.14	2.09	1.84
1.83	3.88	1.39	2.19	3.74	3.49	2.87
0.65	4.8	1.81	2.44	3.71	4.77	3.1
1.57	3.13	1.42	1.8	4.12	4.7	2.82
1.91	3.88	1.68	2.04	3.46	2.23	1.78
1	4.39	1.51	1.38	4.86	4.92	3.53
2.08	3.88	1.59	1.94	4.08	4.82	3.61
0.96	4.4	1.88	1.76	4.16	5.79	2.45
2.41	4.08	1.65	2.07	4.97	5.43	4.1
1.26	4	1.53	1.1	5.16	5.6	4.51
1.7	3.19	1.09	1.9	3.45	4.76	3.63
1.32	4.2	1.14	1.72	4.31	3.82	3.16
1.63	3.92	1.77	1.54	3.52	2.37	1.68
1.63	4.09	2.25	1.8	3.89	4.91	3.71
1.48	4.32	1.65	1.29	4.22	3.58	2.41
1.51	3.67	1.42	1.54	3.56	3.34	2.41
1.35	3.66	0.82	1.58	3.48	1.85	1.92
2.26	4.21	1.42	1.18	4.38	5.17	3.52
1.46	3.7	1.85	2.1	3.71	2.31	2.57
1.19	3.52	1.47	0.86	3.95	2.29	2.35
1.58	4.07	1.53	1.11	4.06	4.47	2.75
1.86	4.26	2.27	2.26	4.8	4.26	3.02
2.68	4.64	2.03	2.4	4.77	4.61	3.56
1.93	3.78	2.31	2.03	3.78	4.59	1.92
1.61	3.81	1.91	1.32	4.96	5.33	3.85
0.84	4.51	1.89	1.71	3.76	4.79	2.78
1.78	2.7	1.12	0.7	4.44	3.9	3.59
2.44	3.78	1.21	2.26	4.49	4.34	2.71
1.34	4.49	2	1.58	4.22	3.14	2.22
2.32	2.99	0.96	1.59	3.25	4.74	3.51
2.02	4.05	2.02	2.03	4.43	5.5	3.98
1.83	3.88	1.15	1.19	3.6	3.17	2.26
2.03	3.09	1.25	1.78	3.73	2.58	2.38
2.29	4.45	1.42	1.95	4.84	4.56	4
2.1	3.21	0.35	1.25	5.01	5.36	4.13
1.53	2.95	1.18	1.38	3.3	2.49	2.24
2.33	3.26	1.69	1.14	4.87	5.33	3.84
1	2.83	1.24	1.5	4.18	3.15	1.9
1.57	3.1	0.91	1.74	3.67	3.65	2.21
1.44	2.29	1.45	1.8	3.61	3.73	3.01
2.49	3.31	1.47	1.5	5	4.81	4.06
1.32	3.73	1.32	1.48	4.37	3.78	2.5
2.13	3.07	1.33	2.32	4.7	4.09	3.79
1.67	3.25	1.53	2.04	3.76	4.08	2.71
2.3	3.65	1.98	1.82	4.36	4.45	3.09
0.03	3.93	1.48	2	3.53	4.72	2.76
1.84	3.18	0.53	1.33	3.32	3.3	2.42
0.97	3.76	0.91	2.33	4.83	5.43	4.06
0.82	4.31	1.63	1.51	4.16	4.11	3.02
1.35	3.77	1.76	1.52	3.41	2.81	1.62
2.95	4.44	2.58	2.83	5.07	5.58	4.1
1.65	4.56	1.37	1.32	4.58	4.68	3.16
2.13	3.71	1.09	1.5	3.49	4.76	3.09
1.96	3.44	1.88	1.21	3.9	2.24	1.79
2.36	4.4	2.35	1.2	3.28	2.2	2.05
1.61	3.12	1.79	1.52	5.07	5.91	4.15
1.57	3.13	1	2.25	2.71	2.83	2.46
2.47	4.18	1.61	1.86	3.71	4.01	2.74
0.46	3.14	1.45	1.43	4.75	4.41	3.38
2.42	2.73	1.3	1.31	4.99	6.09	3.95
1.68	4.45	1.83	1.25	5.08	5.49	4.42
0.13	4.32	2.7	1.44	4.28	3.2	2.8
1.27	3.44	1.84	1.58	3.22	4.74	3.08
1.45	2.9	0.95	1.63	3.34	4.72	2.56
1.35	2.77	0.91	1.59	4.7	4.98	4.07
1.35	3.33	1.62	1.66	4.93	5.63	4.03
1.94	4.17	0.96	1.2	4.29	4.7	3.53
2.11	4.16	1.82	1.75	4.04	2.75	2.75
2.51	4.02	1.9	2.18	4.93	4.97	3.13
1.94	3.7	1.56	1.55	3.6	2.69	2.37
1.62	3.66	2.31	1.98	5.07	4.76	4.54
1.14	4.32	1.81	2.04	5.31	4.87	4.3
1.6	3.43	1.43	1.48	4.7	4.08	3.42
1.02	3.47	2.31	1.65	3.75	4.66	3.12
1.33	3.65	1.71	0.81	3.29	4.49	2.94
0.87	4.22	2.71	1.54	3.62	2.93	2.83
1.81	3.92	1.64	2.31	4.78	4.56	4.01
1.35	4.41	1.59	1.11	3.94	4.56	2.97
1.86	3.68	1.94	2.64	4.97	5.76	3.97
1.36	3.79	0.57	1.59	4.95	5.28	4.1
1.72	3.45	2.08	2.12	3.02	1.85	2.17
1.41	3.83	1.5	1.19	3.47	2.96	2.16
1.68	3.53	1.19	1.13	4.17	3.7	3.1
1.91	3.86	0.81	1	4.7	4.3	3.56
1.87	2.97	1.37	1.37	3.25	4.72	3.08
1.84	3.62	1.54	1.3	4.8	5.01	3.73
0.56	4.4	2.93	1.21	4.76	4.88	4.02
2.28	3.85	1.84	2.1	3.46	4.3	3.21
2.66	3.33	1.03	1.46	4.89	5.43	3.64
3	4.15	2.23	2.74	4.1	2.69	2.09
1.97	3.51	1.89	2.07	3.58	2.42	3.01
1.17	2.42	1.69	1.22	3.75	3.79	2.82
0.99	3.31	1.29	1.71	3.56	3.55	2.58
1.38	3.58	1.99	1.24	3.29	3.47	2.77
1.85	2.9	0.81	1.36	3.55	4.07	3.12
1.34	4	1.54	1.43	2.97	1.81	2.51
1.86	4.13	2.11	1.61	4.34	4.88	3.08
2.26	3.91	1.51	1.51	3.79	4.75	3.15
2.07	3.83	1.72	1.7	3.65	4.02	2.93
2.07	3.9	1.46	1.58	4.21	3.05	2.48
0.29	3.02	1.39	0.92	4.17	3.1	2.49
2.12	4.11	2.32	1.92	4.02	3.4	2.73
1.43	3.65	1.45	1.65	3.48	4.66	3.24
1.59	2.7	1.46	1.2	3.28	3.08	2.5
0.82	4.23	1.91	2.13	4.71	4.75	4.04
2.02	4	2.34	1.11	4.75	4.96	4.21
2.83	3.63	1.51	2.15	3.65	2.04	1.62
0.99	3.64	1.13	1.61	3.25	4.47	2.93
1.87	3.93	1.64	2.09	3.4	3.21	3.16
1.78	3.86	2.13	2.35	3.35	2.67	3.06
1.72	4.13	0.39	1.39	3.64	4	2.48
0.73	4.16	1.36	1.59	3.55	4.14	3.07
1.76	3.34	1.54	1.21	3.93	4.71	3.4
1.29	2.56	0.37	1.69	4.97	5.86	4.24
1.89	3.24	2.13	1.76	5.48	6	4.52
1.55	4.4	1.82	1.56	3.03	1.88	1.45
1.76	3.98	1.96	1.13	3.62	4.14	2.91
1.69	3.52	1.78	1.95	4.23	3.34	2.49
1.35	3.91	1.28	1.07	3.87	3.96	3.4
0.14	3.24	1.08	1.49	3.67	4.46	2.66
1.92	3.25	1.83	1.19	4.8	3.19	3.18
2.19	4.35	1.72	1.25	4.32	5.37	3.5
1.39	4.41	2.07	1.91	4.44	4.71	3.79
1.88	3.76	1.62	1.29	4.48	5.43	3.41
1.62	3.9	1.89	1.79	3.23	3.55	2.38
1.77	3.19	1.52	1.15	3.33	2.22	2.17
2.36	2.89	1.71	2.02	4.55	5.18	3.23
2.14	3.62	1.57	1.23	4.5	4.97	3.92
2.56	3.87	1.84	1.39	3.51	3.82	2.8
2.46	4.27	1.18	1.63	4.91	5.03	3.96
1.19	3.63	1.97	1.72	4.18	4.28	2.87
1.82	3.14	1.31	1.33	4.42	4.89	3.04
2.31	3.57	1.5	2.03	3.96	2.16	1.68
0.42	2.46	0.04	0.58	4.23	2.47	1.7
0.97	3.17	1.41	1.95	3.49	2.15	2.15
1.4	3.3	1.05	0.93	3.57	3.43	3.14
1.54	3.13	1.77	1.33	4.09	3.96	3.14
1.7	3.54	1.25	1.08	3.45	3.59	2.44
1.11	4.28	1.95	1.22	5.16	5.81	4.4
1.62	2.99	1.12	1.61	3.86	3.5	3.13
2.22	3.01	1.12	2.03	3.33	4.7	3.15
2.67	4.23	1.99	1.02	3.39	3.32	2.87
0.47	2.66	0.94	1.29	3.13	3.08	2.64
1.69	4.11	2.13	2.26	3.05	2.96	2.26
0.97	2.33	1.39	1.66	4.87	4.92	3.64
2.09	2.99	1.82	1.55	3.72	3.83	2.99
0.66	4.3	1.09	2.05	3.53	4.29	3.46
1.8	4	1.98	1.84	3.67	2.24	1.95
0.94	3.26	0.75	1.21	3.5	2.69	2.73
1.71	2.46	1.01	1.4	3.43	4.45	1.31
0.81	4.02	2.15	1.89	4.24	2.89	3.03
1.97	3.69	1.66	1.78	3.08	2.15	2.42
2.72	4.14	1.47	1.57	4.88	4.6	3.07
2.89	4.29	2.42	1.72	3.95	2.68	2.98
1.43	4.15	1.52	1.58	4.7	4.92	3.81
1.97	3.6	1.72	1.77	4.5	4.47	3.61
1.96	4.4	2.07	1.43	3.22	3.77	2.65
1.89	4.17	1.79	2.41	3.68	3.24	2.49
2.16	4.02	1.2	1.91	3.47	4.09	3.24
2.49	3.37	1.49	2.23	4.84	4.26	2.34
1.96	2.84	0.89	1.61	4.38	4.13	4.19
2.36	3.92	2.01	2.16	4.58	4.84	3.16
1.79	2.79	1.64	2.13	3.82	2.28	1.72
2.38	2.7	0.98	1.05	5.33	4.89	4.34
0.29	2.67	0.82	1.74	3.66	2.49	3.01
1.33	3.76	1.72	1.9	3.08	4.43	3
0.97	2.62	0.92	1.72	3.37	4.62	3.06
2.35	3.69	1.7	1.6	3.41	4.02	2.55
1.46	4.22	2.14	1.92	3.23	4.56	2.76
0.75	3.73	1.39	1.62	3.51	4.66	2.69
1.53	3.5	1.61	2.1	4.81	5.34	3.87
0.84	2.85	1.21	1.33	3.73	4.6	3.74
2.09	4.37	2.01	1.82	4.5	5.54	3.55
2.38	3.06	1.37	2.35	3.84	2.77	2.6
1.78	4.02	1.74	1.72	3.24	2.22	2.08
2.1	4.2	1.74	2.28	3.54	3.09	2.9
2.86	4.3	1.58	2.1	5.28	5.73	4.5
1.91	3.2	1.04	1.75	3.15	2.94	2.11
2.08	3.25	1.41	1.63	2.95	3.19	2.85
1.34	3.25	0.83	0.9	4.86	4.87	4.04
1.1	2.61	0.69	1.19	4.13	3.69	2.93
0.59	3.61	1.47	1.91	4.44	4.17	3.75
0.06	3.34	1.54	1.57	3.87	4.29	2.92
1.44	3.34	1.68	2.08	3.66	3.39	2.89
1.52	3.43	0.88	1.57	3.57	4.41	2.76
2.7	3.93	2.06	2.68	4.85	5.3	4.23
0.94	3.62	2.08	1.77	2.97	3.48	2.93
1.97	3.53	1.43	1.89	4.79	3.46	2.11
1.48	2.93	0.92	1.71	2.9	2.5	2.35
1.69	2.81	1.12	1.54	4.02	4.57	3.06
2.66	3.16	1.6	2.04	4.43	4.95	3.52
1.36	3.15	1.49	1.09	2.92	2.09	2.51
1.54	2.73	1.5	1.13	4.8	4.69	4.14
1	3.54	1.73	1.25	3.64	4.64	2.98
1.47	3.67	1.71	1.6	4.14	3.94	3.14
0.88	3.5	1.55	1.74	3.5	2.17	1.56
2.02	4.38	1.72	1.55	3.85	3.52	2.67
1.77	3.99	1.73	1.59	3.29	2.15	2.03
1.59	4.14	2.43	1.43	3.22	4.61	2.73
2.05	2.84	0.93	1.42	3.34	2.58	1.89
0.86	4.02	1.95	1.44	4.46	5.02	3.29
1.33	3.55	1.6	2.39	3.96	3.83	2.52
0.34	3.5	0.94	0.54	3.19	4.51	2.54
0.74	3.75	1.63	1.85	3.24	4.61	2.6
1.32	2.61	1.47	1.84	4.36	4.31	3.42
1.67	4.29	2.13	1.67	4.33	5.05	3.34
2.1	2.92	1.59	1.26	3.58	5.08	3.51
2.19	3.88	1.2	1.47	3.09	1.65	1.83
0.66	3.59	1.15	1.55	4.72	5.01	4.1
2.02	2.63	1.58	1.34	3.59	4.55	3.7
1.82	3.68	1.79	1.25	4.93	5.84	4.08
2.39	4.08	2.16	2.12	2.84	4.62	3.09
1.74	3.84	2.31	1.8	4.51	4.75	3.48
2.55	3.5	1.43	2.01	3.89	2.52	1.32
0.98	3.57	1.68	1.51	4.85	3.86	2.77
0.69	3.52	0.76	1.41	4.57	4.79	3.6
1.69	4.33	1.55	1.93	3.48	2.65	2.55
1.11	3.86	0.88	1.08	3.1	1.93	1.81
1.1	2.63	1.29	1.79	4.28	3.2	2.89
0.93	2.81	1.33	1.64	4.51	4.58	3.89
0.81	2.24	1.38	1.98	4.67	3.84	2.37
2.29	3.39	1.18	0.93	4.8	5.18	3.73
1.75	3.54	1.47	1.53	3.77	4.66	3.12
1.67	3.68	1.3	0.97	3.24	3.15	2.01
1.5	3.44	1.56	1.56	2.85	2.2	2.08
1.78	3.77	1.61	1.69	3.59	4.57	3.38
1.38	3.48	1.78	2.05	3.4	2.64	2.24
2.4	4.21	1.73	1.54	3.04	4.64	3.45
0	3.63	1.97	2.04	3.09	3.21	2.65
1.6	3.47	1.61	1.42	3.34	4.62	3.29
0.48	2.48	0.95	1.1	3.5	2.81	2.66
1.76	4.51	1.15	1.44	3.5	4.13	2.98
2.06	3.87	1.91	1.66	3.54	4.59	3.05
2.25	3.29	2.15	2.28	3.93	2.59	2.4
1.14	2.86	1.52	1.69	4.87	5.05	3.8
2.07	3.83	0.83	1.42	3.2	4.63	2.47
0.43	2.28	0.79	1.49	4.94	5.35	3.81
1.96	2.11	1.05	1.36	4.03	2.29	2.66
1.25	3.2	1.74	1.74	3.47	2.83	2.99
1.69	2.17	1.52	1.57	3.98	2.64	1.95
2.21	3.24	1.17	1.82	3.29	2.58	2.8
0.47	2.6	1.56	1.44	3.52	4.4	3
2.76	4.1	1.98	2.11	2.94	4.59	2.23
1.55	3.23	1.41	1.55	3.19	4.07	2.83
1.77	3.62	1.2	2.09	3.47	4.47	2.67
0.45	3.63	1.03	1.32	3.35	2.9	2.86
1.72	3.47	1.26	1.69	3.32	2.46	2.26
1.39	4.17	2.38	2.59	3.17	1.86	2.19
1.41	3.7	0.37	1.04	3.43	3.09	2.65
2.63	3.59	1.02	2	3.34	2.27	1.57
1.05	2.65	0.93	1.4	3.12	3.36	2.4
2.05	2.88	0.69	1.26	4.52	4.24	3.41
1.6	2.52	0.71	1.38	3.94	4.19	2.68
1.93	3.84	2.18	2.33	3.56	4.05	2.92
1.59	2.6	1.31	1.33	4.62	5.45	3.46
1.88	2.86	0.9	1.63	3.25	2	2.36
1.25	4.07	2.01	1.36	4.17	4.05	4.04
1.33	3.33	1.52	1.09	4.74	4.28	4.01
1.85	2.27	1.15	1.24	3.66	4	2.51
0.67	3.71	1.46	1.96	3.2	4.51	3.16
1.75	3.53	1.14	1.58	3.08	3.29	2.69
0.95	3.38	0.86	1.22	3.63	3.56	2.79
1.32	3.58	1.55	1.86	3.97	3.29	2.97
2.15	3.06	1.15	1.69	4.41	4.78	3.22
1.08	3.05	1.12	1.82	4.47	3.07	2
1.89	3.81	1.3	1.56	3.71	4.56	2.62
0.97	3.78	1.38	1.83	4.64	5.03	3.82
1.51	2.53	1.23	1.03	4.48	3.94	3.09
0.85	4.04	0.52	1.54	3.14	2.22	2.47
2.03	3.86	1.67	1.66	4.98	4.86	4.36
0.91	4.15	1.31	1.71	4.49	4.58	3.9
1.44	3.73	1.8	1.75	3.35	1.98	2.2
0.86	3.08	1.38	1.51	4.31	4.97	3.45
2.01	2.7	0.92	0.94	3.02	3.77	2.51
0.82	2.13	1.29	1.5	3.51	2.03	0.57
1.63	2.51	1.47	1.98	4.56	4.52	3.34
1.49	2.51	1.29	1.58	3.21	4.59	2.54
1.43	3.59	1.65	1.91	3.24	3.2	2.55
1.47	3.6	1.14	1.31	3.05	2.79	2.41
1.55	3.4	1.84	1.28	4.91	5.55	3.55
1.22	3.37	1.47	1.44	4.29	2.68	2.48
0.68	3.31	1.64	1.95	3.4	2.33	2.4
1.77	3.26	1.79	1.39	3.43	4.57	3.03
1.38	3.67	1.04	1.34	4.04	4.36	3.1
2.03	3.79	1.46	1.02	3.95	3.53	2.57
2.08	3.72	1.8	1.95	4.57	4.55	3.45
1.08	4.11	0.84	1.49	3.14	4.45	3.25
2.94	4	2.12	2.52	3.38	4.5	3.02
1.61	3.23	1.44	1.31	3.65	4.34	3.08
1.67	3.43	1.56	1.71	3.57	4.7	3.27
0.8	3.38	1.82	2.03	3.13	2.24	2.97
1.41	3.78	1.96	2.12	4.65	5.13	4.01
1.6	2.75	0.27	1.39	4.12	3.67	3.02
1.78	3.35	1.72	1.58	4.63	3.63	2.68
1.87	3.48	1.93	1.6	2.82	2.78	2.69
1.93	2.84	0.84	1.05	3.1	3.17	2.15
1.57	2.91	1.24	1.19	2.99	3.14	2.61
2.46	4.18	1.96	2.11	4.48	3.54	2.22
1.9	3.21	1.71	2.09	3.73	2.2	1.76
1.16	2.59	0.51	1.04	4.17	4.45	3.16
1.33	2.61	1.29	1.82	4.01	5.16	2.38
0.8	2.22	0.98	1.38	4.94	5.44	4.62
1.22	3.16	1.22	0.55	3.31	4.19	3.16
0.74	3.55	1.34	1.64	3.71	3.02	2.72
1.1	3.13	1.14	1.58	4.4	5.01	3.5
2.78	3.66	1.67	2.08	2.86	3.42	2.92
1.42	2.87	1.36	1.08	3.48	4.47	3.44
1.43	2.92	1.3	1.22	4.91	4.99	4.14
1.19	3.64	0.77	0.86	5.04	5.1	4.14
1.63	3.97	1.53	0.77	3.31	3.77	2.46
1.9	3.38	1.59	1.44	3.55	3.59	2.34
1.56	2.82	1.22	1.95	4.42	4.37	3.56
1.1	2.44	0.44	1.31	3.65	2.29	1.33
1.02	3.7	1.76	2.08	3.26	2.09	2.11
0.44	2.6	1.46	1.82	4.66	4.68	3.99
1.5	3.01	1.59	2.13	3.34	2.32	2.17
1.04	3.91	1.23	1.61	3.35	2.8	2.4
0.74	2.91	1.55	1.74	3.25	3.12	2.63
1.69	3.5	1.16	1.5	4.49	5.18	2.98
1.57	3.16	1.71	2.07	4.14	2.71	1.65
1.16	2.02	1.03	0.8	3.34	3	2.28
0.7	3.57	1.91	2.16	3.91	2.45	1.89
1.61	1.87	0.98	0.73	4.56	5.46	3.73
1.7	3.14	1.63	0.9	3.86	2.31	1.5
1.59	2.56	1.21	1.26	2.88	3.09	1.79
1.14	3.65	1.45	1.81	3.59	2.51	2.53
1.44	3.74	1.36	1.68	3.51	3.29	2.34
1.16	3.82	1.04	1.64	4.69	3.89	3.5
0.88	3.75	1.21	0.98	5.2	5.87	4.67
1.05	3.58	1.65	1.11	2.99	1.7	1.89
2.31	3.57	1.27	1.98	3.58	4	2.86
0.95	3.72	1.94	1.5	3.69	3.88	3.16
0.87	2.7	1.04	0.81	5.25	5.88	4
1.41	2.81	1.2	1.83	4.46	4.06	3.4
1.31	2.77	1.09	1.82	4.05	4.9	3.15
1.51	3.59	0.78	1.43	4.07	3.72	2.57
0.69	3.41	0.65	1.23	3.36	2.8	2.84
0.98	3.79	1.95	1.91	3.38	4.51	3.45
1.55	3.29	1.92	2.3	4.31	4.77	3.11
1.88	2.49	1.08	1.76	3.85	3.17	3.21
0.34	2.02	0.76	1.94	3.36	4.49	2.68
1.74	3.34	1	1.49	3.84	4.49	3.01
1.2	3.08	1.06	1.22	3.57	4.55	2.48
0.4	3.38	1.38	1.15	3.54	2.95	3.08
0.36	3.72	1.26	1.89	3.12	1.88	1.6
1.8	2.95	1.43	2.25	3.25	4.45	2.62
2.51	3.94	2.08	1.77	2.86	4.47	2.74
1.38	2.64	0.53	1.55	4.52	4.99	4.33
2	2.49	0.69	1	3.42	3.68	2.6
1.23	3.03	0.84	1.41	3.58	2.76	2.16
1.09	2.94	0.34	0.99	3.39	2.61	2.22
1.95	2.75	0.87	1.53	4.02	3.66	2.88
1.32	3.82	1.81	1.16	4.08	2.55	2.45
0.76	2.56	1.25	1	5.13	6.19	4.39
1.9	3.27	1.27	1.2	4.16	3.39	3.19
2	2.29	0.64	1.08	4.5	5.64	3.89
2.01	2.71	1.24	1.17	4.75	5.54	3.87
0.8	2.75	1.42	1.92	4.8	5.14	3.76
1.33	2.68	1.31	0.82	3.74	4.78	2.49
1.18	2.23	1.08	1.07	4.48	5.1	3.25
1.65	3.4	1.79	1.8	3.8	2.24	2.01
1.29	3.5	2.35	2.29	3.07	2.17	1.25
1.63	2.96	1.31	1.36	2.87	1.71	2.24
0.44	3.73	2.03	1.87	4.09	2.69	2.15
1.17	3.46	1.78	1.28	4.29	3.94	2.93
1.86	3.66	1.99	1.56	4.61	5.35	3.68
1.81	3.46	1.45	1.56	3.56	3.69	3.19
0.46	3.55	1.86	0.84	3.18	4.51	2.71
0.44	2.45	0.23	1.37	3.42	3.75	2.38
0.66	2.07	1.14	0.97	4.69	4.69	4.06
0.72	2.14	0.57	1.79	3.59	4.53	2.91
1	3.47	0.93	1.34	3.4	1.57	1.48
1.24	2.62	1.05	1.45	3.13	4.53	2.69
0.78	3.42	0.99	1.1	3.34	1.58	1.99
1.62	3.53	0.62	1.16	3.11	4.52	3.19
1.92	3.6	1.44	1.07	3.27	2.1	1.87
0.86	2.92	0.9	0.8	3.59	2.19	1.52
1.92	3.29	1.47	1.75	3.88	3.29	2.28
0.21	3.61	1.14	1.72	4.01	4.59	3.2
2.2	3.42	1.48	2.2	4.48	4.85	3.35
1.51	2.8	1.27	1.56	4.56	4.93	3.64
0.44	2.89	0.94	1.4	3.51	3.12	2.77
1.31	3.31	1.72	1.27	3.28	3	2.74
1.56	3.08	1.13	1.83	4.42	4.69	3.77
0.99	2.62	1.17	1.71	3.9	4.17	3.05
0.3	3.35	1.58	1.23	3.04	2.26	1.25
1.47	3.53	1.17	1.35	2.99	2.9	2.04
2.29	3.63	1.37	1.71	4.04	3.45	2.32
1.85	2.61	1.23	1.53	4.56	4.87	3.43
1.55	3.3	1.81	1.61	4.41	4.85	3.49
1.54	3.74	0.58	1.14	4.77	5.7	3.89
1.57	2.83	1.25	1.5	3.94	2.43	2.05
1.21	2.41	1.26	1.13	4.94	5.08	3.91
1.64	3.43	0.86	2.15	3.43	4.54	2.66
0.99	2.65	1.37	1.32	2.94	3.04	2.51
0.81	3.42	0.5	1.03	3.73	3.39	3.18
2.19	3.14	1.8	2.18	4.87	5.65	3.91
2	2.96	1	1.93	4.26	4.6	3.83
1.75	3.09	1.41	1.82	2.94	2.36	2.52
0.75	2.9	1.43	1.07	3.03	2.07	2.59
0.32	3.4	1.39	0.81	4.49	4.94	3.22
1.08	3.32	1.54	1.21	4.12	3.42	2.51
2.45	3.6	1.37	1.48	4.42	4.61	3.76
1.04	3.16	1.21	1.7	4.46	5.12	3.75
0.57	2.79	0.94	1.33	3.41	4.03	2.94
1.28	2.37	0.72	1.78	4.26	3.93	3.29
1.42	3.34	0.9	1.34	4.29	4.11	2.76
1.65	2.76	1.32	1.26	3.24	3.63	2.66
0.68	1.89	1.02	1.4	3.61	2.48	1.99
2.38	3.38	1.5	1.65	4.95	5.83	4.23
1.64	3.35	1.39	1.28	4.66	4.51	3.14
0.84	3.17	0.76	1.22	3.25	3.61	2.61
1.75	3.39	1.79	1.59	4.57	5.47	3.54
1.19	3.79	0.54	0.97	3.9	3.57	2.05
0.52	3.3	1.27	0.83	3.78	3.2	3.12
1.74	2.19	1.19	1.04	3.42	4.51	2.96
1.9	2.74	1.41	1.67	2.65	2.42	2.29
1.23	2.75	0.54	0.75	3.09	2.79	2.47
1.27	2.18	1.12	1.34	3.2	3.94	2.43
1.37	3.28	1.53	1.49	4.03	3.5	2.89
1.42	3.45	1.34	1.35	3.33	1.99	2.01
1.91	2.25	1.26	0.8	3.12	3.4	2.64
1.02	2.51	0.93	1.43	4.39	3.76	2.88
1.74	3.29	1.49	1.59	2.53	2.76	2.73
2.06	1.77	0.96	1.64	3.2	2.63	1.83
1.74	3.17	1.5	1.54	3.22	3.73	2.97
1.14	1.85	1.07	1.73	3.27	2.46	1.88
1.68	3.29	0.86	1.11	3.27	4.45	2.84
1.77	3.18	1.43	1.37	3.28	2.39	1.77
0.66	3.19	0.66	1.02	3.62	3.18	1.47
2.2	3.6	1.25	1.65	4.85	4.98	4.04
2.1	3.81	0.95	1.63	3.89	3.91	3.85
1	3.45	1.86	2.28	4.41	4.55	3.08
2.15	2.25	0.5	1.64	3.25	3.07	2.54
1.68	2.68	0.84	0.57	3.91	3.3	2.86
1.56	1.95	1.04	1.6	2.77	2.13	1.99
2.2	3.25	1.19	1.45	5.08	5.67	4.12
1.81	2.98	1.65	1.8	4.78	4.54	4.01
3.17	3.84	1.67	1.19	3.38	3.13	2.32
1.07	3.45	1.24	1.08	3.39	2.41	1.79
0.79	2.64	1.13	1.32	4.47	4.53	4.09
1.74	1.24	0.68	1.19	3.19	1.98	2.28
0.83	2.73	1.43	1.77	3.38	3.79	2.81
1.1	3.54	0.59	1.06	3.05	3.11	2.28
1.59	2.33	1.17	1.13	3.46	3.88	3
0.51	3.06	1.25	1.51	4.32	4.9	4.23
1.75	2.49	1.1	0.58	3.36	3.11	2.65
0.4	3.53	0.4	0.9	4.09	4.49	3.4
1.17	2.88	1.74	0.67	4.27	3.53	2.88
1.27	3.41	1.63	1.14	4.85	4.47	3.78
1.33	2.41	0.87	1.44	3.78	3.03	3.02
0.7	2.61	0.91	2.01	4.82	5.6	4.35
1.05	2.78	1.07	1.21	4.38	5.03	3.31
1.5	2.52	1.63	1.02	4.46	4.9	3.46
1.31	1.99	0.66	0.62	4.72	4.93	3.57
1.83	2.68	1.23	0.9	4.23	4.86	2.95
0.4	2.47	0.99	1.43	4.75	5.43	3.96
2.31	2.73	1.16	1.33	4.66	4.96	3.15
1.63	2.42	1.02	1.32	4.32	4.33	3.08
0.34	1.87	0.91	1.11	2.52	1.95	2.1
1.85	2.7	0.9	0.87	5	5	3.98
0.82	2.84	1.07	1.43	3.19	2.62	1.83
1	2.61	1.16	0.89	4.31	4.76	3.55
1.04	2.84	1.01	1.07	2.97	2.72	2.38
1.2	2.12	1.21	1.63	3.23	4.35	3.05
1.37	2.78	1.23	0.37	3.4	4.36	3.42
0.78	2.77	1.31	1.07	4	3.87	2.95
0.9	3.24	1.01	1.08	3.37	4.28	2.92
1.46	2.48	0.8	1.49	4.91	5.48	3.75
2.11	2.12	1.15	1.8	4.43	5.33	3.4
0.4	2.31	0.78	1.19	4.81	5.1	3.68
0.37	2.72	1.59	1.82	3.35	4.47	3.15
1.23	2.85	1.1	1.64	2.93	3.07	2.43
1.54	2.58	1.07	1.86	3.68	3.85	2.83
1.02	2.03	0.66	1.59	5.02	4.87	3.81
0.65	2.38	1.22	1.75	2.97	3.43	2.06
0.79	3.29	1.38	0.85	3.25	4.44	2.71
1.6	1.65	0.51	1.31	3.06	1.89	1.28
1.12	2.61	1.49	1.15	3.65	4.4	2.75
0.81	2.51	1.27	0.97	3.82	4.94	3.3
0.95	3.53	0.98	1.61	4.45	4.2	4.51
1.32	2.44	1.64	1.54	3.65	3.57	2.98
0.9	1.38	0.63	1.14	2.99	1.95	2.47
1.34	1.25	0.66	1.06	3.78	4.29	3.22
0.61	2.31	0.52	1.3	3.16	4.44	3.22
1.39	2.97	0.61	1.07	2.94	4.47	2.57
1.55	2.13	0.97	1.31	3.63	4.47	3.19
2.44	2.07	1.03	2.17	4.79	4.78	3.92
1.02	3.07	1.15	1.43	3.63	2.08	1.45
1.9	2.93	1.46	0.93	3.43	2.2	2.15
1.5	2.67	0.93	1.37	3.12	3.39	2.37
2.03	2.61	1.41	1.97	2.95	2.78	2.45
0.94	2.09	0.75	1.6	3.42	1.99	1.92
0.05	1.76	0.83	1.27	4.82	5.03	3.68
3.42				3.68	3.29	3.34
3.55				3.98	3.7	3.26
3.48				3.41	2.19	1.94
3.04				4.15	5.46	4.02
3.73				4.32	4.99	3.65
4.03				3.14	2.2	2.55
3.62				3.06	3.38	2.49
3.46				4.04	2.93	2.63
3.7				4.63	5.17	3.35
2.64				4.5	3.98	2.8
3.26				3.2	2.05	2.01
3.39				3.81	2.36	1.6
3.56				3.49	4.45	2.7
3.67				2.77	1.69	2.29
3.33				3.24	2.54	2.44
2.79				3.26	4.41	3.07
2.94				3.94	4.3	3.21
3.71				3.63	3.78	2.44
2.24				3.25	4.37	2.89
3.43				3.3	2.04	2.57
3.99				4.59	4.97	3.63
3.16				3.86	3.8	2.69
2.02				4.7	5.04	3.75
2.88				3.67	2.74	3.05
2.52				2.84	4.45	2.83
3.21				3.13	2.83	3
3.4				4.02	5.18	3.32
3.89				3.01	4.43	2.44
3.67				4.04	2.58	1.93
3.67				4.42	4.75	3.45
3.57				3.76	4.8	3
2.47				3.21	4.45	2.37
3.05				3.97	4.01	3.45
2.18				4.01	4.6	3.63
2.21				3.25	3.76	2.38
3.62				3.41	2.32	2.77
2.78				3.69	2.31	2.3
3.1				3.05	1.91	1.85
3.06				2.89	4.48	2.7
2.17				2.82	2.14	2.78
3.14				3.36	4.46	3.04
3.29				4.73	5.72	3.5
2.71				2.87	2.7	1.96
3.04				4.9	5.2	3.87
3.61				3.01	4.47	3.44
3				3.82	4.27	2.53
3.01				4.32	4.3	3.44
2.85				3.95	4.71	3.25
3.83				4.14	5	3.69
2.72				3.14	1.56	1.23
3.08				3.09	1.88	1
3.4				3.48	3.44	2.64
2.49				3.59	3.96	2.83
2.79				4.63	4.65	3.52
3.09				4.42	3.37	2.7
3.32				4.49	4.37	3.28
2.14				3.38	4.42	2.92
2.57				3.14	2.39	1.81
3.48				3.25	4.44	2.88
3.37				3.52	3.74	2.91
3.67				3.42	2.17	2.16
3.15				3.23	2.3	1.71
2.12				4.38	4.23	3.83
4.21				3.35	2.21	1.71
1.49				3.35	3.75	2.78
2.48				3.18	2.62	2.99
3.09				3.12	2.87	2.65
3.71				3.7	4.42	2.63
2.1				3.21	3.4	3.02
2.71				3.37	4.16	2.93
2.91				3	4.39	3.11
2.99				3.88	2.32	1.89
3.1				3.95	4.72	2.95
2.28				4.81	4.71	3.99
2.75				3.09	2.54	2.69
2.9				2.81	1.87	1.28
2.6				5.17	5.21	4.63
3.21				4.73	5.05	3.81
3.09				4.28	4.58	2.93
2.63				4.52	4.67	3.64
2.74				2.67	3.66	2.31
2.84				2.96	4.45	2.19
2.84				3.77	4.3	3.49
3.09				2.78	2.57	2.2
2.95				4.78	5.01	3.38
3.21				3.3	4.39	3.17
2.47				4.69	5.13	3.98
1.93				2.78	1.62	2.28
3.42				4.43	5.02	3.17
3.38				3.06	2.32	2.12
3.07				4.74	5.03	3.34
2.12				3.06	2.98	2.29
2.93				4.49	5.34	3.92
2.53				3.21	4.33	2.32
3.35				3.11	2.9	2.31
3.67				3.86	5.55	3.51
2.47				3.65	4.11	2.81
2.56				4.75	5.13	4.12
3.92				3.44	1.93	1.75
2.67				4.53	4.94	3.87
3.1				3.63	3.03	2.84
2.75				2.5	1.85	2.23
2.49				3.58	4.1	3.16
2.53				3.54	3.27	3.06
3.15				3.53	4.07	3.06
2.35				3.17	1.93	2.02
3.22				3.44	4.21	3.46
3.21				3.14	2.95	2.13
2.47				4.82	3.82	3.4
2.22				5	4.83	3.34
2.34				4.99	4.28	3.96
2.27				4.43	5.17	3.72
3.6				4.35	4.87	3.74
2.31				3.08	2.52	2.18
2.79				4.25	3.43	3.24
2.34				3.64	2.48	2.01
2.95				3.07	2.14	2.05
3.19				3.56	3.67	2.83
3.22				4.41	4.67	3.29
2				4.39	3.85	3.6
3.57				4.13	4.77	3.39
2.61				2.58	2.74	2.97
2.79				2.98	2.18	1.87
3.02				5.05	5.76	4.24
3.21				2.68	2.46	2.78
2.88				2.9	2.97	2.55
2.93				2.87	2.8	2.67
3.15				4.38	3.94	3.19
2.83				3.45	2.64	2.46
3.68				3.21	4.41	3.19
3.92				4.62	5.34	4.09
2.93				3.35	2.32	2.11
2.98				3.58	2.15	1.5
1.84				3.11	4.23	2.33
2.72				3.52	4.38	2.75
2.1				3.38	4.4	2.83
2.33				3.91	4.75	3
3.7				5.13	5.13	4.51
3.5				3.49	3.51	2.84
3.43				3.58	3.81	2.85
2.79				4.36	4.77	3.3
2.5				3.42	4.35	2.92
3.1				2.67	4.36	3.12
3.73				4.67	4.73	3.81
3.66				4.49	4.82	3.62
2.23				4.63	4.94	3.63
3.32				3.07	4.39	2.71
3.07				3.29	4.36	3.03
2.66				2.73	4.19	2.65
2				4.68	5.68	3.66
2.6				3.95	4.13	2.69
1.81				3.86	3.98	2.67
2.19				4.86	4.74	3.46
2.9				3.12	3.61	2.4
3.18				3.31	3.22	2.64
1.88				3.72	4.71	3.07
2.97				4.83	4.77	3.11
2.96				2.96	2.93	2.78
3.05				4.91	4.63	4.02
2.2				4.16	2.79	2.26
2.77				3.1	3.08	2.9
3.55				2.57	2.91	2.78
2.79				3.15	3.18	3.11
2.55				2.91	2.47	2.71
2.96				3.07	2.07	2
3.02				3.77	2.82	2.05
2.99				4.52	5.07	3.82
2.7				3.75	2.53	2.45
2.72				3.77	2.5	2.21
3.06				3.27	1.61	2.35
2.95				3.47	4.33	3.07
2.83				3.47	4.35	3.08
2.34				3.42	2.79	3.38
3.37				2.93	1.9	0.93
3.28				3.18	1.88	1.86
1.92				4.19	5.25	3.32
2.02				3.6	2.86	1.91
1.92				3.86	2.9	2.23
2.22				3.17	1.77	1.73
3.97				3.34	4.01	2.93
2.21				2.53	2.67	2.97
2.51				3.33	4.38	2.81
3.47				3.19	1.56	1.53
3.84				3.14	3.05	2.74
2.09				3.08	4.26	2.77
2.74				3.07	4.29	2.62
3.37				3.89	4.23	3.12
3.18				3.25	4.35	3.1
3.71				3.39	4.36	2.48
1.99				3.21	2.67	2.49
4.75				3.35	2.44	2.84
2.19				4.55	5.38	3.58
1.78				4.49	4.79	3.07
3.29				4.29	4.67	3.33
2.61				3.4	2.42	2.02
3.26				4.84	5.73	3.87
3.01				4.27	4.66	2.92
2.67				4.38	5.12	3.69
2.97				4.79	5.82	3.83
3.38				2.49	1.63	1.67
1.07				2.94	1.75	1.78
3.24				3.18	3.02	2.53
2.5				4.56	4.77	3.3
3.17				3.15	2.73	2.6
3				4.55	5.33	3.47
2.72				4.91	2.54	2.12
2				4.63	5.53	3.55
3.11				3.13	4.35	2.35
3.22				3.63	3.78	2.85
2.86				4.42	5.35	3.58
3				2.95	4.2	2.76
3.21				4	3.15	2.7
3.62				4.48	4.51	3.96
1.87				3.33	1.81	1.89
3.14				3.15	3.7	2.27
2.07				2.97	3.73	1.92
2.45				3.71	2.52	1.48
2.65				3.77	4.51	3.23
1.69				3.52	2.35	2.42
2.84				3.45	3.44	2.71
2.77				4.47	4.16	3.12
2.26				3.48	3.47	2.51
2.28				3.82	4.35	2.72
3.56				3.69	4.08	2.92
2.67				2.67	2.06	2.08
3.25				4.46	4.92	3.53
2.72				2.77	1.91	2.31
2.48				3.4	4.35	2.79
3.06				3.84	4.51	3.11
3.05				3.79	4.1	3.22
3.02				4.69	4.9	3.27
2.57				4.65	5.21	3.52
3.25				3.05	1.98	1.66
3.55				2.56	1.41	1.12
2.63				3.22	4.32	2.55
3.23				3.16	3.04	2.13
3.77				3.42	3.17	2.68
3.5				3.21	2.18	2.66
2.64				3.96	3.79	3.29
2.58				4.73	5.53	4.09
2.61				4.09	4.44	3.31
3.61				4.6	4.77	3.68
2.18				3.19	3.38	2.55
2.79				2.76	4.35	2.71
1.45				4.36	3.34	2.49
2.43				4.26	5.02	3.09
2.51				3.88	2.97	2.33
2.55				4.48	4.75	3.6
2.52				3.13	2.48	2.46
3.02				4.6	5.31	3.74
2.65				4.33	4.34	4.06
2.38				4.87	4.51	4.23
3.36				4.58	4.21	3.69
4.11				2.92	3.58	2.58
3.61				3.22	2.52	2.21
2.2				3.55	3.47	3.08
4				4.52	5.33	3.55
2.32				4.63	5.41	4.17
2.55				3.93	4.06	3.45
3.01				3.36	4.25	3.25
3.46				4.26	5.06	3.05
3.34				3.4	2.63	2.26
2.48				2.84	1.95	2.34
2.26				3.24	4.35	2.84
2.27				4.5	5.15	3.85
3.85				4.51	5.54	4.07
2.88				2.57	1.76	2.08
3.08				3.13	2.22	2.02
3.07				2.47	1.61	1.25
2.08				4.6	4.53	3.37
2.94				4.25	3.77	3.07
2.65				3.86	5.96	3.91
2.1				3.45	2.01	1.48
3.27				3.77	4.4	2.61
1.79				2.86	3.31	2.1
2.58				3.84	4.6	3.28
3.98				4.64	4.94	3.79
3.01				3.65	3.9	2.59
3.3				4.5	4.3	3.94
1.89				4.31	4.5	3.32
2.88				2.99	2.3	1.83
1.8				3.17	1.95	1.04
3.45				4.41	5.06	3.72
2.47				3.91	4.56	3.02
3.15				2.83	2.32	1.66
2.98				3.12	2.23	2.33
4.12				4.09	4.93	4.02
2.62				2.56	2.84	2.49
2.04				4.27	4.42	3.47
3.03				4.16	4.67	3.81
3.54				4.42	5.3	2.97
3.19				4.43	3.56	2.47
3.55				3.25	2.06	1.89
2.74				3.37	4.22	2.65
2.58				4.48	5.06	3.88
2.2				2.92	4.27	2.63
3.47				3.31	4.26	2.9
2.4				3.1	2.74	1.29
2.76				2.96	3.03	2.07
3.43				3.29	4.17	2.86
3.15				2.67	1.84	2.38
2.19				3.35	2.18	1.69
1.24				4.68	5.24	3.43
3				3.29	2.62	2.42
2.8				2.9	4.05	2.56
2.25				3.14	4.36	3.14
3.07				4.22	4.48	2.69
1.72				4.54	5.11	3.63
2.21				3.76	3.96	2.71
3				2.85	1.85	1.43
3.26				3.36	2.22	1.83
3.01				3.49	3.54	2.93
1.07				2.9	4.26	2.73
3.21				3.07	4.33	2.99
3.23				2.66	4.35	2.75
2.78				3.06	3.49	2.42
3.46				2.91	4.3	2.96
1.79				2.78	2.41	2.13
2.38				2.77	2.11	2.1
2.69				3.2	3.57	2.45
1.95				3.14	4.12	2.48
2.61				4.74	5.16	4.08
4.46				4.16	4.11	3.24
3.92				4.6	4.55	3.91
2.39				4.78	4.68	3.85
2.06				4.41	4.71	3.11
3.41				4.36	5.01	3.57
3.54				2.56	1.81	2.6
2				2.95	2.27	1.89
3.05				3.96	4.72	3.26
2.35				3.35	3.12	2.31
2.68				3.94	3.88	3.38
3.08				3.28	4.21	2.92
2.4				3.32	1.9	1.88
2.57				3.04	2.33	2.15
3.18				2.97	3.95	2.81
1.78				4.2	4.5	2.98
1.73				4.85	5.04	4.1
2.04				3.16	1.97	2.17
3.5				3.44	4.07	2.85
3.4				3.24	3.52	2.74
3.2				2.46	1.49	1.8
2.24				4.56	3.4	3.29
3.27				2.75	2.38	2.38
3.62				4.22	3.68	2.75
2.46				4.15	4.07	3.22
1.89				2.87	2.05	2.28
3.36				4.4	3.33	3.83
3.47				3.12	3.64	2.42
3.45				2.3	3.45	1.34
1.98				3.17	1.84	2.06
2.37				4.15	4.42	3.48
1.64				2.48	1.45	2.15
2.78				4.46	4.46	3.91
2.08				4.3	4.26	2.82
3.47				4.59	5.51	3.98
3.18				3.55	2.12	1.58
3.74				3.06	4.24	2.82
3.54				2.67	3.62	2.09
3.28				4.16	3.83	3.48
2.42				4.65	5.32	3.71
3.01				4.38	5.1	3.52
3.12				3.3	2.51	2.04
2.71				2.95	1.36	1.9
2.75				4.21	4.79	3.04
2.99				4.47	4.89	3.37
2.43				4.45	5.17	3.88
2.82				3.01	4.02	2.53
2.26				4.32	4.57	3.72
2.54				4.02	4.34	3.28
2.46				2.73	1.9	2.01
2.84				2.98	2.1	1.68
1.91				3.48	3.09	2.35
2.11				2.67	2.5	2.41
3.15				4.45	2.73	2.44
2.02				3.89	2.66	2.5
3.22				3.62	3.57	2.87
2.92				2.75	4.22	2.72
1.64				3.1	2.14	1.9
2.46				2.9	2.85	2.3
3.05				3.29	4.51	2.81
2.68				3.64	4.08	2.68
2.53				2.99	1.57	1.83
2.99				4.74	4.24	3.12
2.26				3.01	4.29	2.57
3.75				3.49	3.99	2.82
2.73				2.72	2.08	0.87
2.54				3.23	4.23	2.53
3.16				2.99	4.19	2.28
[truncated: 4,529 more rows]

## Sheet: Figure S7b
Figure S7b
Distance from Center (bp)	C1-gre	C1-pgr	C1-are	C1-M05886	C1-M09318	C1-M09614	C2-gre	C2-pgr	C2-are	C2-M05886	C2-M09318	C2-M09614	C3-gre	C3-pgr	C3-are	C3-M05886	C3-M09318	C3-M09614	C4-gre	C4-pgr	C4-are	C4-M05886	C4-M09318	C4-M09614
-1000	0	0	0	0	0	0	0	0	0	0	0	0	0	0	0	0	0	0	0	0	0	0	0	0
-990	0	0.000124301	0	0	0	0	0.00015646	0.000178811	0.000312919	0	0	0	0	0	0	0	0	0	0	0	0	0	0	0
-980	0.000248602	0.000310752	0.000497203	0.000124301	6.22e-05	0.000124301	0.000223514	0.000178811	0.000447027	2.24e-05	0	2.24e-05	0	0	0.000694444	0	0	0	0	0	0	0	0	0
-970	0.000248602	0.000310752	0.000435053	6.22e-05	0	0	8.94e-05	0.000134108	0.000223514	0	0	0	0	0	0	0	0	0	0	0	0.000333333	0	0	0
-960	0.000248602	0.000248602	0.000559354	0.000124301	0	0	6.71e-05	0.000134108	0.000178811	2.24e-05	0	0	0	0	0	0	0	0	0.000666667	0.000666667	0.001	0	0	0.000333333
-950	0	0.000248602	0.000186451	0	0	0	8.94e-05	0.000134108	0.000201162	0	0	0	0	0.000694444	0	0	0	0	0	0	0.000333333	0	0	0
-940	0.000372902	0.000435053	0.000683654	0.000124301	6.22e-05	0.000124301	0.000134108	0.000134108	0.000312919	2.24e-05	0	2.24e-05	0	0.000694444	0	0	0	0	0	0	0.000333333	0	0	0
-930	0.000372902	0.000310752	0.000683654	6.22e-05	0	0	0.000111757	0.00015646	0.000178811	4.47e-05	0	6.71e-05	0.00138889	0	0.000694444	0.000694444	0	0	0	0	0	0	0	0
-920	0	6.22e-05	0.000248602	0	0	0	0.00015646	0.00015646	0.00033527	6.71e-05	0	2.24e-05	0.00138889	0.00138889	0.00138889	0	0	0	0	0	0	0	0	0
-910	0.000124301	6.22e-05	0.000372902	6.22e-05	0	0	8.94e-05	0.000134108	0.000223514	2.24e-05	2.24e-05	4.47e-05	0	0	0	0	0	0	0.000666667	0.000666667	0.000666667	0.000333333	0	0
-900	0.000124301	0.000124301	0.000186451	0	0	0	0.000134108	0.000223514	0.000312919	0	0	2.24e-05	0	0	0	0	0	0	0	0	0	0	0	0
-890	0.000248602	0.000248602	0.000435053	6.22e-05	0	0	0.000357622	0.000379973	0.000469379	4.47e-05	2.24e-05	4.47e-05	0	0	0	0	0	0	0.000666667	0.000666667	0.000666667	0.000333333	0	0
-880	0	0.000186451	0.000497203	0	0	0	8.94e-05	8.94e-05	0.00033527	0	0	2.24e-05	0	0	0	0	0	0	0	0	0	0	0	0
-870	0.000372902	0.000124301	0.000559354	6.22e-05	0	0	0.000178811	0.000134108	0.000424676	4.47e-05	0	0	0	0	0	0	0	0	0	0	0	0	0	0
-860	0.000372902	0.000497203	0.000683654	0.000124301	0	0	0.000134108	0.000223514	0.000290568	4.47e-05	0	2.24e-05	0	0	0	0	0	0	0	0	0	0	0	0
-850	0	6.22e-05	0.000186451	0	0	0	0.000134108	0.000245865	0.000379973	0	0	2.24e-05	0	0	0	0	0	0	0.000666667	0	0.00166667	0	0	0
-840	0.000124301	0.000124301	0.000497203	6.22e-05	0	0	0.000178811	0.000312919	0.000357622	2.24e-05	4.47e-05	2.24e-05	0	0	0	0	0	0	0	0	0	0	0	0
-830	0	0.000186451	0.000186451	0	0	0	2.24e-05	0.000134108	0.000178811	2.24e-05	0	0	0	0	0	0	0	0	0	0.000333333	0.000333333	0	0	0
-820	0.000186451	0.000124301	0.000124301	0	0	0	0.000178811	0.000111757	0.000536433	2.24e-05	0	0	0	0	0	0	0	0	0	0.000333333	0.00133333	0	0	0
-810	0.000248602	0.000186451	0.000372902	6.22e-05	0	0	0.00015646	0.000268216	0.000447027	0	0	0	0	0	0	0	0	0	0	0	0	0	0	0
-800	0.000124301	0.000372902	0.000497203	0	0	0	0.000134108	0.000223514	0.000223514	2.24e-05	0	0	0	0	0	0	0	0	0	0	0.000333333	0	0	0
-790	0.000497203	0.000435053	0.000745805	0.000186451	0	6.22e-05	0.000268216	0.000178811	0.000245865	0	0	0	0.00138889	0.00138889	0.00138889	0	0	0	0	0	0	0	0	0
-780	0.000124301	0	0.000248602	6.22e-05	0	0	4.47e-05	0.000111757	0.000357622	0	0	0	0	0	0	0	0	0	0	0	0	0	0	0
-770	0.000124301	0.000248602	0.000124301	6.22e-05	0	0	0.000111757	0.000134108	0.000178811	0	2.24e-05	2.24e-05	0.00138889	0	0.000694444	0	0	0	0	0	0.000666667	0	0	0
-760	0.000186451	0.000248602	0.000559354	6.22e-05	0	0	0	8.94e-05	6.71e-05	0	0	2.24e-05	0	0.000694444	0.000694444	0	0	0	0	0	0	0	0	0
-750	0.000124301	0.000124301	0.000248602	0	0	0	0.000111757	0.000111757	0.000134108	2.24e-05	0	0	0	0	0	0	0	0	0	0	0	0	0	0
-740	0	0.000124301	0.000248602	6.22e-05	0	0	6.71e-05	0.000245865	0.000201162	0	0	0	0	0	0.00138889	0	0	0	0	0	0	0	0	0
-730	0	0	0.000372902	0	0	0	6.71e-05	0.000134108	0.00033527	2.24e-05	0	2.24e-05	0	0	0	0	0	0	0	0	0	0	0	0
-720	0.000248602	0.000186451	0.000186451	6.22e-05	0	0	8.94e-05	4.47e-05	0.000290568	0	0	0	0	0	0	0	0	0	0	0	0.000333333	0	0	0
-710	0.000124301	6.22e-05	0.000372902	0.000124301	0	0	4.47e-05	0.000111757	0.000245865	0	0	0	0	0	0	0	0	0	0	0.000333333	0.000333333	0	0	0
-700	0.000124301	0.000435053	0.000310752	0	0	6.22e-05	8.94e-05	0.000178811	0.000223514	0	0	0	0.00138889	0.00138889	0.00138889	0	0	0	0	0	0	0	0	0
-690	0.000248602	0.000310752	0.000372902	0.000124301	6.22e-05	6.22e-05	0.000134108	0.000201162	0.00015646	0	0	0	0	0	0	0	0	0	0	0.000333333	0.000333333	0	0	0
-680	0.000124301	0.000372902	0.000435053	0	0	0	0	0.000201162	0.000223514	0	0	0	0	0	0	0	0	0	0	0.000666667	0	0	0	0
-670	0.000186451	0.000372902	0.000372902	0.000124301	6.22e-05	0.000124301	8.94e-05	0.000290568	0.00033527	2.24e-05	0	2.24e-05	0	0	0	0	0	0	0	0	0.001	0	0	0
-660	0.000186451	0.000372902	0.000124301	6.22e-05	0	0	0.000223514	0.000178811	0.000178811	4.47e-05	2.24e-05	4.47e-05	0	0	0	0	0	0	0	0	0	0	0	0
-650	0.000497203	0.000435053	0.000870106	6.22e-05	0	6.22e-05	0.000134108	0.000134108	0.000312919	4.47e-05	4.47e-05	4.47e-05	0	0	0.00277778	0	0	0	0.000666667	0.000666667	0.000666667	0	0	0
-640	0.000372902	0.000559354	0.000435053	0.000124301	6.22e-05	6.22e-05	0	0.000201162	0.000268216	0	0	2.24e-05	0	0	0	0	0	0	0	0	0	0	0	0
-630	0.000124301	0.000124301	0.000435053	6.22e-05	0	0	0.00015646	0.000178811	0.000245865	0	0	0	0	0	0	0	0	0	0	0	0.001	0	0	0
-620	0.000372902	0.000248602	0.000621504	0.000124301	6.22e-05	6.22e-05	0.000178811	0.000223514	0.000469379	6.71e-05	2.24e-05	2.24e-05	0	0	0	0	0	0	0	0	0	0	0	0
-610	0.000248602	0.000124301	0.000372902	0.000124301	0	0	0.00015646	0.000223514	0.00033527	0	0	0	0	0	0.000694444	0	0	0	0	0	0	0	0	0
-600	0.000372902	0.000435053	0.000870106	0.000124301	6.22e-05	0.000124301	4.47e-05	0.000134108	0.000111757	0	0	0	0	0	0.000694444	0	0	0	0.000666667	0.000666667	0.001	0.000333333	0	0
-590	0.000248602	0.000435053	0.000559354	6.22e-05	0	0	4.47e-05	0.000268216	0.000134108	0	0	2.24e-05	0	0	0	0	0	0	0.000666667	0	0.000333333	0.000333333	0	0
-580	0.000248602	0.000248602	0.000372902	6.22e-05	6.22e-05	0.000124301	8.94e-05	0.000245865	0.000178811	0	0	0	0	0	0	0	0	0	0	0.000333333	0	0	0	0
-570	0.000372902	0.000435053	0.000559354	0.000124301	6.22e-05	6.22e-05	8.94e-05	6.71e-05	6.71e-05	0	0	0	0	0	0	0	0	0	0	0	0	0	0	0
-560	0.000124301	0.000310752	0.000372902	0	0	0	0.000134108	8.94e-05	0.00015646	2.24e-05	0	2.24e-05	0	0	0	0	0	0	0	0	0.001	0	0	0
-550	0.000435053	0.000435053	0.000497203	6.22e-05	6.22e-05	6.22e-05	8.94e-05	0.000223514	0.000245865	0	0	0	0	0	0	0	0	0	0	0.000333333	0	0	0	0
-540	0.000372902	0.000435053	0.000435053	6.22e-05	0	0	6.71e-05	0.000134108	0.000357622	0	0	0	0	0	0	0	0	0	0	0	0.000333333	0	0	0
-530	0	0.000248602	0.000248602	0	0	0	0.000134108	8.94e-05	0.000379973	0	0	0	0	0	0	0	0	0	0.000666667	0.000666667	0.000666667	0	0	0.000333333
-520	0.000248602	0.000124301	0.000186451	0	0	6.22e-05	4.47e-05	0.000178811	0.000357622	0	0	2.24e-05	0	0	0	0	0	0	0	0.000666667	0	0	0	0
-510	0.000124301	0.000186451	0.000248602	0	0	0	0	6.71e-05	4.47e-05	0	0	2.24e-05	0	0	0.00138889	0	0	0	0.000666667	0.001	0.000666667	0	0	0
-500	0	0.000310752	0.000372902	6.22e-05	0	0	4.47e-05	0.000178811	8.94e-05	0	0	0	0	0	0	0	0	0	0	0	0.000333333	0	0	0
-490	0.000124301	0.000124301	0.000497203	6.22e-05	0	0	6.71e-05	0.00015646	0.000357622	0	0	0	0	0.000694444	0.000694444	0	0	0	0	0.000333333	0	0	0	0
-480	0.000372902	0.000372902	0.000310752	6.22e-05	6.22e-05	6.22e-05	0.000201162	0.00015646	0.00033527	2.24e-05	0	0	0.00138889	0.00138889	0.00138889	0	0	0	0.000666667	0.000333333	0.00133333	0	0	0
-470	0.000372902	0.000683654	0.000870106	0.000124301	0	0.000124301	8.94e-05	0.000178811	8.94e-05	0	0	0	0	0	0	0	0	0	0	0.000333333	0	0	0	0
-460	0	0.000124301	6.22e-05	0	0	0	8.94e-05	0.000111757	0.00049173	0	0	0	0	0	0	0	0	0	0	0	0	0	0	0
-450	0.000372902	0.000435053	0.000559354	0.000124301	0	0	0.000134108	0.000223514	0.000268216	2.24e-05	2.24e-05	2.24e-05	0	0	0	0	0	0	0	0	0	0	0	0
-440	0.000124301	0.000124301	0.000310752	6.22e-05	0	0	8.94e-05	0.000178811	0.000201162	2.24e-05	2.24e-05	2.24e-05	0	0	0	0	0	0	0	0	0	0	0	0
-430	0.000124301	0.000124301	6.22e-05	0	0	0	0.000134108	0.000111757	0.000268216	0	2.24e-05	0	0	0.00138889	0	0	0	0	0	0	0.000333333	0	0	0
-420	0.000186451	0.000124301	0.000248602	0	0	0	0.000379973	0.000402325	0.00049173	4.47e-05	0	0	0	0	0	0	0	0	0	0	0	0	0	0
-410	0.000186451	0.000248602	0.000497203	0	0	0	0.000134108	0.000111757	0.000268216	2.24e-05	2.24e-05	4.47e-05	0	0	0	0	0	0	0	0.000333333	0	0	0	0
-400	0.000248602	0.000310752	0.000310752	0	0	0	0.000178811	0.000245865	0.000379973	4.47e-05	2.24e-05	2.24e-05	0	0	0	0	0	0	0.000666667	0.000333333	0.000666667	0.000333333	0	0
-390	0.000248602	0.000186451	0.000497203	6.22e-05	0	0	0.000178811	0.000245865	0.000201162	4.47e-05	2.24e-05	4.47e-05	0	0	0	0	0	0	0	0	0	0	0	0
-380	0.000745805	0.000559354	0.000807955	0.000124301	0	0	0.000134108	0.000178811	0.000223514	0	2.24e-05	2.24e-05	0	0.000694444	0.00138889	0	0	0	0	0.000333333	0.000666667	0	0	0
-370	0.000124301	0.000248602	0.000124301	6.22e-05	0	0	0.000111757	0.000268216	0.000268216	2.24e-05	2.24e-05	2.24e-05	0	0	0	0	0	0	0.000666667	0.000666667	0.000666667	0	0	0
-360	0	0.000310752	0.000435053	6.22e-05	0	0	0.000134108	0.000245865	0.000357622	2.24e-05	2.24e-05	4.47e-05	0	0	0	0	0	0	0.000666667	0.000666667	0.00233333	0	0	0
-350	0.000372902	0.000435053	0.000621504	0.000186451	6.22e-05	6.22e-05	8.94e-05	0.00015646	0.000178811	0	0	0	0.000694444	0	0	0	0	0	0	0	0	0	0	0
-340	0	0.000124301	0.000372902	0	0	0	8.94e-05	0.00015646	0.000290568	4.47e-05	0	0	0	0	0	0	0	0	0.000666667	0.000666667	0.000666667	0	0.000333333	0
-330	0.000124301	0.000124301	0.000186451	6.22e-05	0	0	6.71e-05	0.000134108	0.000178811	0	0	0	0	0	0	0	0	0	0.000333333	0.000333333	0.000666667	0	0	0
-320	0.000248602	0.000248602	0.000435053	0.000186451	0	6.22e-05	0	0.000178811	0.00015646	0	0	0	0	0	0	0	0	0	0	0.000333333	0.000666667	0	0	0
-310	0.000124301	0.000186451	0.000186451	0	0	0	0.000178811	0.000268216	0.000312919	2.24e-05	0	0	0	0	0	0	0	0	0.000666667	0.000666667	0.000666667	0	0	0.000333333
-300	0	0.000248602	0.000248602	6.22e-05	0	6.22e-05	6.71e-05	0.00015646	0.000223514	2.24e-05	0	0	0	0	0	0	0	0	0	0	0	0	0	0
-290	0.000372902	0.000310752	0.000497203	0	0	6.22e-05	0.000245865	0.000290568	0.000312919	2.24e-05	2.24e-05	2.24e-05	0	0	0	0	0	0	0	0	0	0	0	0
-280	0.000248602	0.000310752	0.000248602	0	0	0	8.94e-05	0.000201162	0.000178811	0	0	0	0	0	0	0	0	0	0	0	0	0	0	0
-270	0.000124301	0.000248602	0.000248602	6.22e-05	0	0	4.47e-05	0.000111757	0.000245865	2.24e-05	0	0	0	0	0	0	0	0	0.000666667	0.000333333	0.000666667	0	0	0
-260	0.000124301	0.000124301	0.000435053	0	0	0	0	0.000201162	0.000111757	0	0	0	0	0	0	0	0	0	0	0	0	0	0	0
-250	0.000372902	0.000372902	0.000559354	0.000124301	0	0	4.47e-05	8.94e-05	0.00033527	0	0	2.24e-05	0	0	0	0	0	0	0	0.000333333	0.002	0	0	0
-240	0.000372902	0.000621504	0.000745805	0	6.22e-05	0	0.000134108	0.000245865	0.000201162	6.71e-05	0	0	0	0	0	0	0	0	0	0	0	0	0	0
-230	0.000621504	0.000559354	0.000745805	0.000248602	0	0	0.000134108	0.000201162	0.000201162	0	0	0	0	0	0	0	0	0	0	0	0	0	0	0
-220	0	0.000248602	0.000310752	0	0	0	0.000134108	0.000245865	0.00033527	0	0	2.24e-05	0	0	0	0	0	0	0	0	0.000666667	0	0	0
-210	0.000497203	0.000497203	0.000621504	6.22e-05	0	0	8.94e-05	0.000178811	0.000312919	0	2.24e-05	0	0	0.000694444	0	0	0	0	0	0	0.000666667	0	0	0
-200	0.000186451	0.000248602	0.000497203	0	0	0	0.000111757	6.71e-05	0.000223514	2.24e-05	2.24e-05	2.24e-05	0	0	0	0	0	0	0	0	0.000666667	0	0	0
-190	0.000124301	0.000310752	0.000372902	6.22e-05	0	0	4.47e-05	0.00015646	0.00033527	0	0	0	0	0	0	0	0	0	0	0	0.000333333	0	0	0
-180	0.000248602	0.000310752	0.000372902	6.22e-05	0	0	8.94e-05	0.00015646	0.000223514	0	0	0	0	0	0	0	0	0	0	0	0	0	0	0
-170	0.000248602	0.000435053	0.000497203	6.22e-05	0	0	0.00015646	0.000178811	0.000245865	2.24e-05	0	2.24e-05	0	0	0	0	0	0	0	0	0	0	0	0
-160	0.000124301	0.000186451	0.000248602	0	6.22e-05	6.22e-05	0	6.71e-05	8.94e-05	0	0	0	0	0	0	0	0	0	0.000666667	0	0.000666667	0	0	0
-150	0.000621504	0.000435053	0.000932256	0.000248602	6.22e-05	6.22e-05	0.000178811	0.000178811	0.000223514	2.24e-05	0	4.47e-05	0	0	0.00138889	0	0	0	0	0	0.000333333	0	0	0
-140	0.000435053	0.000497203	0.000745805	6.22e-05	0	0.000124301	2.24e-05	8.94e-05	0.000178811	0	0	0	0	0	0	0	0	0	0	0.000333333	0.000666667	0	0	0
-130	0.000248602	0.000497203	0.000310752	6.22e-05	6.22e-05	0	4.47e-05	0.000178811	0.000268216	2.24e-05	2.24e-05	2.24e-05	0	0	0	0	0	0	0	0	0	0	0	0
-120	0.000435053	0.000559354	0.000497203	6.22e-05	0.000124301	0.000186451	0.000223514	0.000312919	0.000402325	4.47e-05	0	2.24e-05	0	0	0	0	0	0	0.000666667	0.000333333	0	0	0	0
-110	0.000994406	0.00124301	0.00124301	0.000248602	0	6.22e-05	0.000201162	0.00015646	0.00033527	2.24e-05	2.24e-05	2.24e-05	0	0	0	0	0	0	0	0	0	0	0	0
-100	0.000124301	0.000621504	0.000683654	0.000124301	6.22e-05	6.22e-05	4.47e-05	0.00015646	0.000223514	0	0	0	0	0	0	0	0	0	0	0	0	0	0	0
-90	0.000497203	0.000807955	0.000807955	0	0	0.000124301	0.000379973	0.000402325	0.000558784	6.71e-05	4.47e-05	6.71e-05	0	0	0	0	0	0	0	0.000666667	0.000666667	0	0	0
-80	0.00130516	0.00174021	0.00161591	0.000372902	0.000124301	0.000310752	0.000469379	0.000536433	0.000625838	8.94e-05	6.71e-05	0.000111757	0	0	0	0	0	0	0	0	0	0	0	0
-70	0.00155376	0.00155376	0.00161591	0.000372902	0.000248602	0.000372902	8.94e-05	0.000402325	0.000312919	0	0	4.47e-05	0	0	0	0	0	0	0	0	0.000666667	0	0	0
-60	0.00211311	0.00192666	0.00229956	0.000559354	0.000310752	0.000621504	0.00033527	0.000424676	0.000715244	0.000111757	6.71e-05	0.000111757	0	0	0	0	0	0	0	0	0	0	0	0
-50	0.00310752	0.00348042	0.00323182	0.000932256	0.000745805	0.00161591	0.000782298	0.000737595	0.00105051	6.71e-05	4.47e-05	0.000201162	0	0	0	0	0	0	0	0	0	0	0	0
-40	0.00478558	0.00459913	0.00490988	0.00136731	0.000807955	0.00167806	0.00120697	0.00122933	0.00145284	0.000223514	0.000111757	0.000290568	0	0	0	0	0	0	0.000666667	0.000666667	0.000666667	0.000666667	0.000333333	0.000666667
-30	0.00553139	0.00571784	0.00596644	0.00174021	0.000994406	0.00192666	0.00205632	0.00189987	0.00245865	0.000514081	0.000245865	0.000379973	0	0	0	0	0	0	0	0	0	0	0	0
-20	0.0114978	0.00969546	0.0100062	0.00323182	0.00124301	0.00335612	0.00339741	0.00386679	0.0041797	0.000804649	0.000402325	0.00105051	0	0	0	0	0	0	0	0	0	0	0	0
-10	0.0299565	0.0284649	0.029335	0.00882536	0.00565569	0.0121193	0.00751006	0.00695127	0.00809119	0.00183281	0.00113992	0.00254806	0	0	0	0	0	0	0	0	0	0	0	0
0	0.0250466	0.0238658	0.0250466	0.00720945	0.00478558	0.00994407	0.00610192	0.00679481	0.00742065	0.00131873	0.00105051	0.00210103	0	0	0	0	0	0	0	0	0	0	0	0
10	0.0354879	0.0333126	0.0347421	0.0113114	0.00720945	0.015289	0.00757711	0.00719714	0.00869468	0.00219043	0.00105051	0.00223514	0	0	0	0	0	0	0	0	0	0	0	0
20	0.0111249	0.0112492	0.0123679	0.00329397	0.00198881	0.00403978	0.00344211	0.00373268	0.00440322	0.000916406	0.000581135	0.00111757	0	0	0	0	0	0	0.000666667	0.000333333	0.000333333	0.000333333	0.000333333	0.000333333
30	0.00807955	0.00845245	0.00907396	0.00223741	0.00142946	0.00335612	0.00178811	0.001654	0.00201162	0.000424676	0.000178811	0.000424676	0	0	0	0	0	0	0.000666667	0.001	0.00166667	0	0	0.000666667
40	0.00515848	0.00478558	0.00546924	0.00130516	0.000559354	0.00149161	0.00143049	0.00149754	0.00203397	0.00015646	6.71e-05	0.000379973	0	0	0	0	0	0	0	0	0.000666667	0	0	0
50	0.00329397	0.00397763	0.00379117	0.00105656	0.000372902	0.000807955	0.000827	0.000894055	0.00116227	0.000111757	8.94e-05	0.000245865	0	0	0	0	0	0	0.000666667	0.000666667	0.000666667	0.000333333	0	0
60	0.00211311	0.00242387	0.00254817	0.000807955	0.000435053	0.000932256	0.00102816	0.00131873	0.00122933	0.000178811	8.94e-05	0.000178811	0	0	0	0	0	0	0	0.000333333	0.000333333	0	0	0
70	0.000932256	0.00105656	0.00142946	0.000310752	6.22e-05	0.000186451	0.000603487	0.000849352	0.00113992	0.000134108	4.47e-05	0.000111757	0	0	0	0	0	0	0.000666667	0.000666667	0.001	0	0	0
80	0.00174021	0.00161591	0.00217526	0.000372902	0.000186451	0.000559354	0.000469379	0.000379973	0.000558784	0.000134108	4.47e-05	8.94e-05	0	0	0	0	0	0	0	0.000333333	0	0	0	0
90	0.00130516	0.00118086	0.00174021	0.000310752	0.000124301	0.000186451	0.000357622	0.000581135	0.000737595	4.47e-05	4.47e-05	6.71e-05	0	0	0	0	0	0	0.000666667	0.001	0.000666667	0	0	0
100	0.000807955	0.000745805	0.00118086	0.000124301	0	0.000124301	0.00033527	0.000357622	0.00049173	4.47e-05	0	2.24e-05	0	0	0	0	0	0	0	0	0	0	0	0
110	0.000124301	0.000559354	0.000994406	0	0	0	8.94e-05	0.000268216	0.000268216	0	0	0	0	0	0	0	0	0	0	0	0	0	0	0
120	0.000186451	0.000248602	0.000621504	0	0	0	0.000268216	0.000312919	0.000424676	4.47e-05	2.24e-05	4.47e-05	0	0	0	0	0	0	0	0	0	0	0	0
130	0.000621504	0.000559354	0.00118086	6.22e-05	6.22e-05	6.22e-05	0.000178811	0.00015646	0.000268216	4.47e-05	0	0	0	0	0	0	0	0	0	0	0	0	0	0
140	0.000310752	0.000435053	0.000870106	6.22e-05	0	0	0.000111757	8.94e-05	0.000245865	2.24e-05	0	0	0	0	0	0	0	0	0	0.001	0	0	0	0
150	0.000248602	0.000124301	0.000248602	0.000124301	6.22e-05	6.22e-05	0.00015646	0.000268216	0.000357622	4.47e-05	4.47e-05	6.71e-05	0	0	0	0	0	0	0	0	0	0	0	0
160	0.000248602	0.000745805	0.000807955	0	0	6.22e-05	0.000134108	4.47e-05	0.000245865	0	0	0	0	0.00138889	0	0	0	0	0	0	0	0	0	0
170	0.000372902	0.000435053	0.000745805	0.000186451	6.22e-05	0.000124301	8.94e-05	0.000245865	0.000245865	0	0	0	0	0	0	0	0	0	0	0.000333333	0.000333333	0	0	0
180	0.000372902	0.000435053	0.000497203	0.000124301	0	0	0.000134108	0.000223514	0.000290568	0	0	0	0	0	0	0	0	0	0.000666667	0.000333333	0.000333333	0	0	0
190	0.000186451	0.000310752	0.000559354	0.000124301	0	0	0.000134108	0.00015646	0.000290568	2.24e-05	2.24e-05	2.24e-05	0.00138889	0.000694444	0.00138889	0	0	0	0	0	0	0	0	0
200	0.000124301	0.000124301	0.000248602	0	0	0	4.47e-05	8.94e-05	0.000134108	0	0	0	0	0	0	0	0	0	0.000666667	0.000666667	0.001	0	0	0
210	0.000124301	0.000248602	0.000683654	6.22e-05	6.22e-05	0.000124301	0.000134108	0.000223514	0.000245865	4.47e-05	0	0	0	0	0	0	0	0	0	0	0.000666667	0	0	0
220	0.000124301	0.000124301	0.000310752	6.22e-05	0	0	4.47e-05	0.00015646	0.00015646	0	0	2.24e-05	0	0	0	0	0	0	0	0.000333333	0.001	0	0	0
230	0.000124301	0.000248602	0.000435053	0	0	0	8.94e-05	0.000111757	0.00015646	0	0	2.24e-05	0	0	0	0	0	0	0	0	0	0	0	0
240	0.000248602	0.000186451	0.000372902	0.000186451	0	0	0	6.71e-05	6.71e-05	0	0	0	0	0	0	0	0	0	0	0.000333333	0	0	0	0
250	0.000248602	0.000124301	0.000497203	6.22e-05	6.22e-05	6.22e-05	8.94e-05	0.000134108	0.000268216	2.24e-05	2.24e-05	2.24e-05	0	0	0	0	0	0	0	0	0.000666667	0	0	0
260	0.000372902	0.000497203	0.000435053	6.22e-05	0	0.000124301	8.94e-05	0.000178811	0.000223514	2.24e-05	2.24e-05	2.24e-05	0	0	0	0	0	0	0	0	0	0	0	0
270	0.000372902	0.000435053	0.000932256	6.22e-05	0	0	0.000134108	0.000201162	0.000268216	0	0	0	0	0	0	0	0	0	0	0	0	0	0	0
280	0.000248602	0.000186451	0.000248602	0	0	0	4.47e-05	0.000111757	0.000245865	0	0	0	0	0	0	0	0	0	0	0	0.000666667	0	0	0
290	0.000124301	0.000124301	0.000497203	0.000124301	0	0	4.47e-05	0.00015646	0.000245865	0	0	0	0	0	0	0	0	0	0	0	0	0	0	0
300	0.000372902	0.000621504	0.000310752	0	0	6.22e-05	4.47e-05	4.47e-05	0.000134108	0	0	0	0	0	0	0	0	0	0	0.000333333	0	0	0	0
310	0.000372902	0.000310752	0.000745805	6.22e-05	0	0	8.94e-05	0.00015646	0.000357622	0	2.24e-05	2.24e-05	0	0	0	0	0	0	0	0	0	0	0	0
320	0.000435053	0.000310752	0.000621504	0.000124301	0	0	4.47e-05	0.000223514	0.000245865	0	0	4.47e-05	0	0	0	0	0	0	0	0	0	0	0	0
330	6.22e-05	0.000124301	0.000310752	0	0	0	0.000201162	0.000223514	0.000447027	2.24e-05	2.24e-05	4.47e-05	0	0	0	0	0	0	0	0	0	0	0	0
340	0.000248602	0.000372902	0.000372902	6.22e-05	0	0	0.000178811	0.000201162	0.000290568	2.24e-05	2.24e-05	4.47e-05	0	0	0	0	0	0	0	0	0	0	0	0
350	0	0.000186451	0.000559354	0	0	0	0.000134108	0.00015646	0.000379973	0	0	0	0	0	0	0	0	0	0	0	0.000333333	0	0	0
360	0.000248602	0.000186451	0.000372902	6.22e-05	0	0	4.47e-05	8.94e-05	0.00015646	2.24e-05	0	2.24e-05	0.00138889	0.00138889	0.00138889	0	0	0	0.000666667	0.000333333	0.00133333	0	0	0
370	6.22e-05	6.22e-05	0.000248602	0	0	0	0	0.000134108	4.47e-05	0	0	0	0	0	0	0	0	0	0	0	0	0	0	0
380	0.000248602	0.000310752	0.000621504	6.22e-05	0	0	0.000268216	0.000245865	0.000379973	2.24e-05	2.24e-05	4.47e-05	0	0	0.00138889	0	0	0	0	0.000333333	0.000666667	0	0	0
390	0.000248602	0.000248602	0.000621504	0.000124301	0	0	0.000134108	0.000268216	0.000469379	2.24e-05	0	0	0.00138889	0	0.00138889	0.000694444	0	0	0	0	0	0	0	0
400	0.000124301	0.000186451	0.000186451	0	0	0	4.47e-05	0.00015646	0.000268216	0	0	0	0	0	0	0	0	0	0	0	0.000333333	0	0	0
410	0	6.22e-05	0.000372902	0	0	0	6.71e-05	8.94e-05	0.000178811	0	0	0	0.00138889	0	0.00138889	0	0	0	0.000666667	0	0.000333333	0	0	0
420	0.000124301	6.22e-05	0.000186451	0	0	0	0.000134108	0.00015646	0.000223514	2.24e-05	2.24e-05	2.24e-05	0	0	0	0	0	0	0.000666667	0.00133333	0.00166667	0	0	0
430	0.000248602	0.000310752	0.000372902	0.000124301	6.22e-05	6.22e-05	0.000178811	0.000223514	0.000201162	0	0	0	0.00138889	0.000694444	0.00138889	0	0	0	0	0	0	0	0	0
440	0.000497203	0.000435053	0.000683654	6.22e-05	0	0.000124301	4.47e-05	0.000111757	0.000245865	0	0	0	0.00138889	0	0.00277778	0	0	0	0	0.000333333	0.001	0	0	0
450	0	0.000248602	0.000310752	0	0	0	0	2.24e-05	0.00015646	0	0	0	0	0	0	0	0	0	0	0	0.000333333	0	0	0
460	0.000248602	0.000248602	0.000372902	0	0	0	0.000245865	0.00033527	0.000424676	0	0	0	0	0	0	0	0	0	0	0	0	0	0	0
470	0.000124301	0.000248602	0.000310752	0	0	0	0.000134108	0.000201162	0.000312919	2.24e-05	2.24e-05	0	0	0	0	0	0	0	0.000666667	0.000666667	0.000666667	0	0	0
480	0.000248602	0.000435053	0.000310752	0	0	0	0.000268216	0.000201162	0.000379973	2.24e-05	2.24e-05	4.47e-05	0.00138889	0	0.00138889	0	0	0	0	0	0.000666667	0	0	0
490	0.000248602	0.000186451	0.000248602	6.22e-05	0	0	0.000134108	0.00015646	0.000178811	0	0	0	0	0.000694444	0	0	0	0	0	0	0.000666667	0	0	0
500	0.000186451	0.000124301	0.000435053	6.22e-05	0	0	0.000178811	0.000178811	0.000447027	4.47e-05	4.47e-05	6.71e-05	0	0	0	0	0	0	0.000666667	0	0.000666667	0	0	0
510	0.000248602	0.000248602	0.000248602	6.22e-05	0	0	0.000111757	0.000201162	0.000223514	0	0	0	0	0	0.00138889	0	0	0	0	0	0	0	0	0
520	0.000248602	0.000310752	0.000372902	0	0	0	0.000134108	0.000134108	0.000223514	2.24e-05	0	0	0	0	0	0	0	0	0	0	0.000333333	0	0	0
530	0.000124301	0.000310752	0.000621504	6.22e-05	0	0	8.94e-05	0.000134108	0.000268216	0	0	0	0.00138889	0	0.000694444	0.000694444	0	0	0	0.000666667	0.000333333	0	0	0
540	0.000372902	0.000310752	0.000435053	0.000124301	6.22e-05	0.000124301	0.000245865	0.000424676	0.000447027	4.47e-05	4.47e-05	4.47e-05	0	0.000694444	0.000694444	0	0	0	0	0	0	0	0	0
550	0.000745805	0.000745805	0.000870106	0.000124301	0.000124301	0.000124301	4.47e-05	0.000111757	0.000178811	2.24e-05	2.24e-05	4.47e-05	0	0	0	0	0	0	0	0	0	0	0	0
560	0.000372902	0.000621504	0.000745805	0.000124301	0	6.22e-05	0.000134108	0.000111757	0.000290568	0	0	0	0	0	0.000694444	0	0	0	0	0	0	0	0	0
570	0	0.000124301	0.000435053	0	0	0	0.000178811	0.000201162	0.000290568	4.47e-05	0	2.24e-05	0	0	0.000694444	0	0	0	0	0.000666667	0	0	0	0
580	0	0.000124301	0.000186451	0	0	0	6.71e-05	0.000134108	0.000201162	0	0	0	0	0	0	0	0	0	0.000666667	0.000666667	0.000666667	0	0	0
590	0.000124301	0.000124301	0.000186451	0	0	0	0.000134108	0.000201162	0.000201162	2.24e-05	2.24e-05	2.24e-05	0	0	0	0	0	0	0	0	0	0	0	0
600	0.000124301	0.000248602	0.000186451	0	6.22e-05	0	6.71e-05	0.000111757	0.00033527	0	0	0	0	0.000694444	0	0	0	0	0	0	0	0	0	0
610	0.000124301	0.000124301	0.000310752	6.22e-05	0	0	0.000134108	0.000223514	0.000469379	4.47e-05	2.24e-05	4.47e-05	0	0	0	0	0	0	0	0	0.000333333	0	0	0
620	0.000124301	0.000310752	0.000497203	0	0	0	0.00015646	0.000223514	0.000447027	2.24e-05	0	0	0	0	0	0	0	0	0	0	0.000333333	0	0	0
630	0.000124301	0.000186451	0.000248602	6.22e-05	0	0	8.94e-05	0.000111757	0.000178811	2.24e-05	0	0	0	0	0	0	0	0	0	0	0.002	0	0	0
640	0.000497203	0.000559354	0.000932256	0.000186451	6.22e-05	0.000124301	0.000178811	0.000245865	0.000357622	2.24e-05	2.24e-05	2.24e-05	0	0	0	0	0	0	0	0.000333333	0	0	0	0
650	0.000248602	0.000372902	0.000435053	0.000124301	0	6.22e-05	8.94e-05	4.47e-05	0.000268216	2.24e-05	0	2.24e-05	0	0	0	0	0	0	0	0	0	0	0	0
660	0.000248602	0.000310752	0.000435053	0	0	0	0.000134108	0.00033527	0.000424676	2.24e-05	0	2.24e-05	0	0	0	0	0	0	0.00133333	0.000333333	0.001	0.000666667	0	0
670	0.000124301	0.000186451	0.000186451	6.22e-05	6.22e-05	0.000124301	0.000111757	0.000245865	0.000312919	2.24e-05	2.24e-05	2.24e-05	0	0	0	0	0	0	0	0.000333333	0.000333333	0	0	0
680	0.000124301	0.000124301	0.000248602	0.000124301	6.22e-05	0.000124301	8.94e-05	8.94e-05	0.000201162	0	0	0	0	0	0	0	0	0	0	0	0	0	0	0
690	0.000124301	0.000124301	0.000186451	0	0	0	0.000134108	0.000312919	0.000357622	2.24e-05	0	2.24e-05	0	0	0	0	0	0	0	0	0.000666667	0	0	0
700	0.000497203	0.000372902	0.000621504	0.000124301	0	0	0.000312919	0.00033527	0.000402325	0	0	2.24e-05	0	0	0	0	0	0	0	0	0	0	0	0
710	0	0	0.000248602	0	0	0	0.000178811	0.000223514	0.000447027	2.24e-05	0	0	0	0	0	0	0	0	0	0	0.000666667	0	0	0
720	0.000124301	0.000186451	0.000310752	0	0	0	8.94e-05	0.000134108	0.000268216	0	0	0	0	0	0	0	0	0	0	0	0	0	0	0
730	0	0	0.000124301	0	0	0	0.000134108	0.000134108	0.000379973	0	0	0	0	0	0	0	0	0	0.000666667	0.000666667	0.00133333	0	0	0.000333333
740	0	6.22e-05	0.000124301	0	0	0	0.000134108	0.000178811	0.000268216	2.24e-05	2.24e-05	2.24e-05	0	0	0	0	0	0	0	0	0	0	0	0
750	0.000124301	0.000372902	0.000186451	6.22e-05	0	0	8.94e-05	0.00015646	0.000223514	2.24e-05	0	0	0	0	0	0	0	0	0.000666667	0.000666667	0.000666667	0	0	0
760	0.000372902	0.000497203	0.000310752	6.22e-05	0	0	0.000178811	0.000223514	0.000379973	4.47e-05	2.24e-05	6.71e-05	0	0	0	0	0	0	0	0	0	0	0	0
770	0.000310752	0.000372902	0.000621504	6.22e-05	0	0	0.000178811	0.000290568	0.000379973	6.71e-05	4.47e-05	4.47e-05	0	0	0	0	0	0	0	0	0	0	0	0
780	0.000124301	0.000186451	0.000435053	0.000124301	0	0	0.000134108	0.000134108	0.000134108	0	0	0	0	0	0	0	0	0	0	0	0.000333333	0	0	0
790	0.000310752	0.000435053	0.000372902	6.22e-05	0	6.22e-05	8.94e-05	0.000223514	0.000379973	0	0	2.24e-05	0	0	0	0	0	0	0	0	0	0	0	0
[truncated: 21 more rows]

## Sheet: Figure S7c
Figure S7c
[truncated: 4,475 more rows]

[truncated: 1 more sheets: Figure 8a-b]
